# Supplementary material for: Proteomic Analysis of Mitochondrial-Associated ER Membranes (MAM) during RNA Virus Infection Reveals Dynamic Changes in Protein and Organelle Trafficking
Source: PLoS One. 2015 Mar 3;10(3):e0117963. doi: 10.1371/journal.pone.0117963 (PMC4348417; doi:10.1371/journal.pone.0117963)
Supplement: S1 Table — Proteins are labeled by their International Protein Index (IPI) identification, along with the official protein name and an official description of the protein. The identified peptide is described by its sequence position in the protein, along with the identified peptide itself. Spectral counts identified across each sample are listed. The tabs on the Excel spreadsheets provide access to the Huh-based HCV data and the PH5CH8-based SenV data. (XLSX) [file pone.0117963.s003.xlsx]

## Sheet: Huh7 - HCV
IPI_ID	Protein_Name	Description	SeqPos	Peptide	.Pep.y	Huh7_Cyto_01	Huh7_Cyto_02	Huh7_Cyto_03	Huh7_ER_01	Huh7_ER_02	Huh7_ER_03	Huh7_MAM_01	Huh7_MAM_02	Huh7_MAM_03	HCV_Cyto_01	HCV_Cyto_02	HCV_Cyto_03	HCV_ER_01	HCV_ER_02	HCV_ER_03	HCV_MAM_01	HCV_MAM_02	HCV_MAM_03
IPI00071360	A1CF	Isoform 1 of APOBEC1 complementation factor	27	TGYSLVQENGQR	R.TGYSLVQENGQR.K	0	0	0	0	2	2	0	0	0	0	0	0	2	2	2	0	0	0
IPI00071360	A1CF	Isoform 1 of APOBEC1 complementation factor	39	KYGGPPPGWDAAPPER	R.KYGGPPPGWDAAPPER.G	0	0	0	0	0	3	0	0	0	0	0	0	3	0	0	0	0	0
IPI00071360	A1CF	Isoform 1 of APOBEC1 complementation factor	40	YGGPPPGWDAAPPER	K.YGGPPPGWDAAPPER.G	0	0	0	3	3	0	0	0	0	0	0	0	3	3	3	0	0	0
IPI00071360	A1CF	Isoform 1 of APOBEC1 complementation factor	66	DLFEDELIPLCEK	R.DLFEDELIPLCEK.I	0	0	0	3	0	3	0	0	3	3	0	3	3	0	0	3	0	0
IPI00071360	A1CF	Isoform 1 of APOBEC1 complementation factor	126	LLGVCASVDNCR	R.LLGVCASVDNCR.L	4	0	0	4	4	4	0	4	0	0	0	0	4	4	4	0	0	0
IPI00071360	A1CF	Isoform 1 of APOBEC1 complementation factor	159	VTEGVVDVIVYPSAADK	K.VTEGVVDVIVYPSAADK.T	0	0	0	4	0	0	0	0	0	0	0	0	4	4	4	4	0	0
IPI00071360	A1CF	Isoform 1 of APOBEC1 complementation factor	267	DYAFVHFSNR	R.DYAFVHFSNR.E	0	0	0	0	4	0	0	0	0	0	0	0	0	4	0	0	0	0
IPI00071360	A1CF	Isoform 1 of APOBEC1 complementation factor	290	VLDGSPIEVTLAKPVDK	K.VLDGSPIEVTLAKPVDK.D	0	0	0	4	4	4	0	0	0	0	0	0	4	4	4	0	0	0
IPI00071360	A1CF	Isoform 1 of APOBEC1 complementation factor	446	LAPQILEEICQK	K.LAPQILEEICQK.N	0	0	0	0	4	4	0	4	4	0	0	0	4	4	4	4	0	4
IPI00071360	A1CF	Isoform 1 of APOBEC1 complementation factor	458	NNWGQPVYQLHSAIGQDQR	K.NNWGQPVYQLHSAIGQDQR.Q	0	0	0	4	4	0	0	0	0	0	0	0	4	4	0	0	0	0
IPI00071360	A1CF	Isoform 1 of APOBEC1 complementation factor	483	ITIPALASQNPAIHPFTPPK	K.ITIPALASQNPAIHPFTPPK.L	0	0	0	4	0	0	0	0	0	0	0	0	0	0	0	0	0	0
IPI00071360	A1CF	Isoform 1 of APOBEC1 complementation factor	562	QAVTLGQDLAAYTTYEVYPTFAVTAR	K.QAVTLGQDLAAYTTYEVYPTFAVTAR.G	0	0	0	4	0	4	0	0	0	0	0	0	4	4	4	0	0	0
IPI00478003	A2M	Alpha-2-macroglobulin	72	SLFTDLEAENDVLHCVAFAVPK	R.SLFTDLEAENDVLHCVAFAVPK.S	2	0	0	0	0	0	0	0	0	0	0	0	4	4	0	0	2	0
IPI00478003	A2M	Alpha-2-macroglobulin	124	NEDSLVFVQTDK	K.NEDSLVFVQTDK.S	0	0	0	0	2	2	0	0	0	0	0	0	0	0	2	0	2	2
IPI00478003	A2M	Alpha-2-macroglobulin	175	IAQWQSFQLEGGLK	R.IAQWQSFQLEGGLK.Q	0	0	0	1	0	0	1	0	0	0	0	0	0	1	1	1	0	0
IPI00478003	A2M	Alpha-2-macroglobulin	189	QFSFPLSSEPFQGSYK	K.QFSFPLSSEPFQGSYK.V	0	0	0	0	0	1	1	1	0	0	0	0	1	1	1	1	1	0
IPI00478003	A2M	Alpha-2-macroglobulin	215	TEHPFTVEEFVLPK	R.TEHPFTVEEFVLPK.F	1	0	0	0	0	0	0	0	0	0	0	0	0	0	0	0	1	0
IPI00478003	A2M	Alpha-2-macroglobulin	271	KYSDASDCHGEDSQAFCEK	R.KYSDASDCHGEDSQAFCEK.F	0	0	0	0	0	0	0	1	1	0	0	0	1	0	0	1	0	0
IPI00478003	A2M	Alpha-2-macroglobulin	272	YSDASDCHGEDSQAFCEK	K.YSDASDCHGEDSQAFCEK.F	0	0	0	0	0	0	0	0	0	0	0	0	0	0	0	1	1	1
IPI00478003	A2M	Alpha-2-macroglobulin	540	LLIYAVLPTGDVIGDSAK	R.LLIYAVLPTGDVIGDSAK.Y	0	0	2	2	2	2	0	2	2	0	0	0	2	2	2	2	2	2
IPI00478003	A2M	Alpha-2-macroglobulin	558	YDVENCLANK	K.YDVENCLANK.V	2	0	0	0	0	0	0	0	0	0	0	0	0	0	0	2	2	2
IPI00478003	A2M	Alpha-2-macroglobulin	587	VTAAPQSVCALR	R.VTAAPQSVCALR.A	0	0	0	0	0	0	0	2	0	0	0	0	0	0	0	0	0	0
IPI00478003	A2M	Alpha-2-macroglobulin	626	DLTGFPGPLNDQDDEDCINR	K.DLTGFPGPLNDQDDEDCINR.H	0	0	0	0	0	0	0	0	0	0	0	0	1	1	0	1	0	0
IPI00478003	A2M	Alpha-2-macroglobulin	646	HNVYINGITYTPVSSTNEK	R.HNVYINGITYTPVSSTNEK.D	0	0	0	2	0	0	2	0	0	0	0	0	2	0	0	2	2	4
IPI00478003	A2M	Alpha-2-macroglobulin	824	VSVQLEASPAFLAVPVEK	R.VSVQLEASPAFLAVPVEK.E	1	1	0	0	1	1	1	0	1	0	0	0	2	1	1	1	1	1
IPI00478003	A2M	Alpha-2-macroglobulin	854	QTVSWAVTPK	R.QTVSWAVTPK.S	0	1	0	0	0	0	0	0	0	0	0	0	0	0	0	0	0	0
IPI00478003	A2M	Alpha-2-macroglobulin	897	DTVIKPLLVEPEGLEK	K.DTVIKPLLVEPEGLEK.E	0	0	0	0	0	0	0	0	0	0	0	0	1	1	0	1	1	1
IPI00478003	A2M	Alpha-2-macroglobulin	913	ETTFNSLLCPSGGEVSEELSLK	K.ETTFNSLLCPSGGEVSEELSLK.L	0	0	0	1	1	0	1	1	0	0	0	0	1	1	1	0	1	1
IPI00478003	A2M	Alpha-2-macroglobulin	935	LPPNVVEESAR	K.LPPNVVEESAR.A	2	0	0	0	1	0	0	0	0	0	0	0	0	0	0	0	0	0
IPI00478003	A2M	Alpha-2-macroglobulin	1004	AIGYLNTGYQR	K.AIGYLNTGYQR.Q	0	0	0	0	0	0	0	0	0	0	0	0	0	1	0	0	0	0
IPI00478003	A2M	Alpha-2-macroglobulin	1020	HYDGSYSTFGER	K.HYDGSYSTFGER.Y	0	0	0	0	0	0	0	1	0	0	0	0	0	0	0	0	1	0
IPI00478003	A2M	Alpha-2-macroglobulin	1035	NQGNTWLTAFVLK	R.NQGNTWLTAFVLK.T	0	0	0	0	3	0	0	3	0	0	0	0	3	3	3	0	6	0
IPI00478003	A2M	Alpha-2-macroglobulin	1123	NALFCLESAWK	R.NALFCLESAWK.T	0	0	0	0	0	0	0	0	0	0	0	0	0	1	0	0	0	0
IPI00478003	A2M	Alpha-2-macroglobulin	1408	TEVSSNHVLIYLDK	R.TEVSSNHVLIYLDK.V	0	0	0	0	0	0	0	1	0	0	0	0	1	0	0	1	2	0
IPI00024143	AAAS	Aladin	40	GQWINLPVLQLTK	R.GQWINLPVLQLTK.D	0	0	0	0	0	2	0	2	2	0	0	0	0	2	2	2	2	2
IPI00024143	AAAS	Aladin	136	SEDLIAEFAQVTNWSSCCLR	R.SEDLIAEFAQVTNWSSCCLR.V	0	0	0	0	0	0	1	1	0	0	0	0	0	0	0	1	0	0
IPI00024143	AAAS	Aladin	287	GGGVTNLLWSPDGSK	R.GGGVTNLLWSPDGSK.I	0	0	0	0	0	0	0	0	0	0	0	0	2	2	0	2	0	0
IPI00024143	AAAS	Aladin	331	CQTGCWSPDGSR	R.CQTGCWSPDGSR.L	0	0	0	0	0	0	0	3	3	0	0	0	0	0	0	0	0	0
IPI00024143	AAAS	Aladin	343	LLFTVLGEPLIYSLSFPER	R.LLFTVLGEPLIYSLSFPER.C	0	0	0	3	3	3	3	3	3	0	0	0	3	3	3	6	3	6
IPI00024143	AAAS	Aladin	374	SATIVADLSETTIQTPDGEER	K.SATIVADLSETTIQTPDGEER.L	0	0	0	0	0	0	0	0	3	0	0	0	0	0	0	0	0	0
IPI00024143	AAAS	Aladin	421	VQDGKPVILLFR	R.VQDGKPVILLFR.T	0	0	0	0	0	0	0	0	0	0	0	0	4	0	0	0	4	0
IPI00024143	AAAS	Aladin	435	NSPVFELLPCGIIQGEPGAQPQLITFHPSFNK	R.NSPVFELLPCGIIQGEPGAQPQLITFHPSFNK.G	0	0	0	0	3	0	3	0	6	0	0	0	0	0	3	0	0	3
IPI00217272	AACS	Isoform 1 of Acetoacetyl-CoA synthetase	647	AVEQGGAFSNPETLDLYR	K.AVEQGGAFSNPETLDLYR.D	0	0	0	0	0	0	0	0	0	2	2	2	0	0	0	0	0	0
IPI00383879	AADAC	Arylacetamide deacetylase	183	IGISGDSAGGNLAAAVTQQLLDDPDVK	R.IGISGDSAGGNLAAAVTQQLLDDPDVK.I	0	0	0	0	0	0	0	1	0	0	0	0	0	0	0	2	1	2
IPI00383879	AADAC	Arylacetamide deacetylase	214	IQSLIYPALQPLDVDLPSYQENSNFLFLSK	K.IQSLIYPALQPLDVDLPSYQENSNFLFLSK.S	0	0	0	0	0	0	1	0	0	0	0	0	0	0	0	0	0	0
IPI00383879	AADAC	Arylacetamide deacetylase	294	GHVYNNPNYGSSELAK	K.GHVYNNPNYGSSELAK.K	0	0	0	0	0	0	0	0	0	0	0	0	1	0	0	0	0	0
IPI00014481	AAMP	47 kDa protein	210	TFQGPNCPATCGR	K.TFQGPNCPATCGR.V	0	0	0	0	0	0	0	0	0	2	2	2	0	0	0	0	0	0
IPI00014481	AAMP	47 kDa protein	398	GHTAEILDFALSK	R.GHTAEILDFALSK.D	0	0	0	0	0	0	0	0	0	0	2	0	0	0	0	0	0	0
IPI00027442	AARS	Alanyl-tRNA synthetase, cytoplasmic	117	MALELLTQEFGIPIER	K.MALELLTQEFGIPIER.L	2	2	0	0	0	0	0	0	0	4	2	2	0	0	0	0	0	0
IPI00027442	AARS	Alanyl-tRNA synthetase, cytoplasmic	133	LYVTYFGGDEAAGLEADLECK	R.LYVTYFGGDEAAGLEADLECK.Q	2	0	0	0	0	0	0	0	0	0	0	2	0	0	0	0	0	0
IPI00027442	AARS	Alanyl-tRNA synthetase, cytoplasmic	154	QIWQNLGLDDTK	K.QIWQNLGLDDTK.I	1	0	1	0	0	0	0	0	0	2	3	1	0	0	0	1	0	0
IPI00027442	AARS	Alanyl-tRNA synthetase, cytoplasmic	225	EADGILKPLPK	R.EADGILKPLPK.K	2	2	0	0	0	0	0	0	0	0	0	2	0	0	0	0	0	0
IPI00027442	AARS	Alanyl-tRNA synthetase, cytoplasmic	255	MSNYDTDLFVPYFEAIQK	K.MSNYDTDLFVPYFEAIQK.G	0	2	0	0	0	0	0	0	0	0	2	0	0	0	0	0	0	0
IPI00027442	AARS	Alanyl-tRNA synthetase, cytoplasmic	304	TITVALADGGRPDNTGR	R.TITVALADGGRPDNTGR.G	2	2	2	0	0	0	0	0	0	4	2	4	0	0	0	0	0	0
IPI00027442	AARS	Alanyl-tRNA synthetase, cytoplasmic	373	DIINEEEVQFLK	K.DIINEEEVQFLK.T	0	0	0	0	0	0	0	0	0	2	2	2	0	0	0	0	0	0
IPI00027442	AARS	Alanyl-tRNA synthetase, cytoplasmic	405	TIPGDTAWLLYDTYGFPVDLTGLIAEEK	K.TIPGDTAWLLYDTYGFPVDLTGLIAEEK.G	2	0	2	0	0	0	0	0	0	2	0	4	0	0	0	0	0	0
IPI00027442	AARS	Alanyl-tRNA synthetase, cytoplasmic	477	GLEVTDDSPK	R.GLEVTDDSPK.Y	0	0	0	0	0	0	0	0	0	0	0	2	0	0	0	0	0	0
IPI00027442	AARS	Alanyl-tRNA synthetase, cytoplasmic	514	MFVEEVSTGQECGVVLDK	K.MFVEEVSTGQECGVVLDK.T	0	0	0	0	0	0	0	0	0	0	2	0	0	0	0	0	0	0
IPI00027442	AARS	Alanyl-tRNA synthetase, cytoplasmic	532	TCFYAEQGGQIYDEGYLVK	K.TCFYAEQGGQIYDEGYLVK.V	0	0	0	0	0	0	0	0	0	2	4	4	0	0	0	0	0	0
IPI00027442	AARS	Alanyl-tRNA synthetase, cytoplasmic	551	VDDSSEDKTEFTVK	K.VDDSSEDKTEFTVK.N	0	0	0	0	0	0	0	0	0	0	0	2	0	0	0	0	2	2
IPI00027442	AARS	Alanyl-tRNA synthetase, cytoplasmic	570	GGYVLHIGTIYGDLK	R.GGYVLHIGTIYGDLK.V	2	2	0	0	0	0	0	0	0	2	2	2	0	0	0	0	0	0
IPI00027442	AARS	Alanyl-tRNA synthetase, cytoplasmic	585	VGDQVWLFIDEPR	K.VGDQVWLFIDEPR.R	2	2	2	0	0	0	0	0	0	2	2	4	0	0	0	0	0	2
IPI00027442	AARS	Alanyl-tRNA synthetase, cytoplasmic	665	AVYTQDCPLAAAK	K.AVYTQDCPLAAAK.A	2	2	2	0	0	0	0	0	0	2	2	2	2	0	0	2	0	0
IPI00027442	AARS	Alanyl-tRNA synthetase, cytoplasmic	684	AVFDETYPDPVR	R.AVFDETYPDPVR.V	0	2	4	0	0	0	0	0	0	4	2	4	0	0	0	2	2	0
IPI00027442	AARS	Alanyl-tRNA synthetase, cytoplasmic	696	VVSIGVPVSELLDDPSGPAGSLTSVEFCGGTHLR	R.VVSIGVPVSELLDDPSGPAGSLTSVEFCGGTHLR.N	2	0	2	0	0	0	0	0	0	4	6	0	0	0	0	0	0	0
IPI00027442	AARS	Alanyl-tRNA synthetase, cytoplasmic	730	NSSHAGAFVIVTEEAIAK	R.NSSHAGAFVIVTEEAIAK.G	0	0	0	0	0	0	0	0	0	2	0	2	0	0	0	0	0	0
IPI00027442	AARS	Alanyl-tRNA synthetase, cytoplasmic	751	RIVAVTGAEAQK	R.RIVAVTGAEAQK.A	0	0	2	0	0	0	0	0	0	2	0	0	0	0	0	0	0	0
IPI00027442	AARS	Alanyl-tRNA synthetase, cytoplasmic	794	EIADLGEALATAVIPQWQK	R.EIADLGEALATAVIPQWQK.D	2	4	2	0	0	0	0	0	0	4	6	6	0	0	2	0	2	2
IPI00027442	AARS	Alanyl-tRNA synthetase, cytoplasmic	847	QFIDSNPNQPLVILEMESGASAK	K.QFIDSNPNQPLVILEMESGASAK.A	2	0	0	0	0	0	0	0	0	2	2	0	0	0	0	0	0	0
IPI00027442	AARS	Alanyl-tRNA synthetase, cytoplasmic	899	ITCLCQVPQNAANR	K.ITCLCQVPQNAANR.G	2	2	2	0	0	0	0	0	0	4	4	2	0	0	0	0	0	0
IPI00027442	AARS	Alanyl-tRNA synthetase, cytoplasmic	944	NVGCLQEALQLATSFAQLR	K.NVGCLQEALQLATSFAQLR.L	4	8	6	0	0	0	2	2	0	10	8	6	2	4	2	2	6	4
IPI00394788	AARS2	Probable alanyl-tRNA synthetase, mitochondrial	393	NSAQIANLVSEDEAAFLASLER	R.NSAQIANLVSEDEAAFLASLER.G	0	0	0	0	0	0	1	1	0	0	0	0	0	0	0	0	0	0
IPI00748490	AARSD1	alanyl-tRNA synthetase domain containing 1 isoform 1	523	GGGLFLLAGPPASVETLGPR	K.GGGLFLLAGPPASVETLGPR.V	0	0	0	0	0	0	0	0	0	1	1	1	0	0	0	0	0	0
IPI00250297	AASDHPPT	L-aminoadipate-semialdehyde dehydrogenase-phosphopantetheinyl transferase	198	LEFDLSPLNLDIGQVYK	R.LEFDLSPLNLDIGQVYK.E	0	1	0	0	0	0	0	0	0	0	1	0	0	0	0	0	0	0
IPI00033217	AASS	102 kDa protein	483	VLVLGSGYISEPVLEYLSR	K.VLVLGSGYISEPVLEYLSR.D	0	0	0	0	0	0	0	2	2	0	0	0	0	0	0	2	0	0
IPI00033217	AASS	102 kDa protein	547	QDLVISLLPYVLHPLVAK	K.QDLVISLLPYVLHPLVAK.A	0	0	0	0	0	0	0	0	1	0	0	0	0	0	0	0	0	0
IPI00302238	AATF	Protein AATF	229	NQIALWDQLLEGR	K.NQIALWDQLLEGR.I	0	0	0	0	1	1	0	0	0	0	0	0	1	1	0	0	0	0
IPI00302238	AATF	Protein AATF	247	ALLTTNQLPQPDVFPLFK	K.ALLTTNQLPQPDVFPLFK.D	0	0	0	1	1	1	0	0	0	0	0	0	1	1	1	0	0	0
IPI00302238	AATF	Protein AATF	452	DLDEEIFDDDDFYHQLLR	K.DLDEEIFDDDDFYHQLLR.E	0	0	0	1	1	0	0	0	0	0	0	0	0	0	0	0	0	0
IPI00009532	ABAT	cDNA FLJ56034, highly similar to 4-aminobutyrate aminotransferase, mitochondrial	251	IDIPSFDWPIAPFPR	K.IDIPSFDWPIAPFPR.L	0	0	0	0	0	0	1	1	1	0	0	0	0	0	0	1	1	0
IPI00009532	ABAT	cDNA FLJ56034, highly similar to 4-aminobutyrate aminotransferase, mitochondrial	374	MMTGGFFHR	K.M'M'TGGFFHR.E	0	0	0	0	0	1	0	0	0	0	0	0	0	0	0	0	0	0
IPI00009532	ABAT	cDNA FLJ56034, highly similar to 4-aminobutyrate aminotransferase, mitochondrial	404	NLLLAEVINIIK	K.NLLLAEVINIIK.R	0	1	0	0	0	0	1	1	1	0	0	0	0	0	0	1	1	1
IPI00293460	ABCA1	ATP-binding cassette, sub-family A member 1	361	NLESSPLSR	K.NLESSPLSR.I	0	1	0	0	0	0	0	0	0	0	0	0	0	0	0	0	0	0
IPI00307592	ABCA2	ATP-binding cassette, sub-family A, member 2 isoform b	1131	KLSVAIAFVGGSR	R.KLSVAIAFVGGSR.A	0	0	0	0	0	0	0	0	0	0	1	0	0	0	0	0	0	0
IPI00027481	ABCB1	Multidrug resistance protein 1	417	VQSGQTVALVGNSGCGK	K.VQSGQTVALVGNSGCGK.S	0	0	0	0	2	0	2	0	0	0	0	0	0	0	0	0	0	0
IPI00027481	ABCB1	Multidrug resistance protein 1	468	EIIGVVSQEPVLFATTIAENIR	R.EIIGVVSQEPVLFATTIAENIR.Y	0	0	0	2	2	0	2	2	4	0	0	0	0	0	0	0	0	0
IPI00027481	ABCB1	Multidrug resistance protein 1	551	ILLLDEATSALDTESEAVVQVALDK	K.ILLLDEATSALDTESEAVVQVALDK.A	0	0	0	0	0	0	1	2	1	0	0	0	0	0	0	0	0	0
IPI00027481	ABCB1	Multidrug resistance protein 1	1111	AHLGIVSQEPILFDCSIAENIAYGDNSR	R.AHLGIVSQEPILFDCSIAENIAYGDNSR.V	0	0	0	0	0	0	0	1	0	0	0	0	0	0	0	0	0	0
IPI00027481	ABCB1	Multidrug resistance protein 1	1193	QPHILLLDEATSALDTESEK	R.Q^PHILLLDEATSALDTESEK.V	0	0	0	0	0	0	1	0	0	0	0	0	0	0	0	0	0	0
IPI00184848	ABCB11	Bile salt export pump	1120	STSIQLLER	K.STSIQLLER.F	0	0	0	0	0	0	0	1	0	0	0	0	0	0	0	0	0	0
IPI00184848	ABCB11	Bile salt export pump	1239	ILLLDEATSALDTESEK	K.ILLLDEATSALDTESEK.T	0	0	0	0	1	1	0	1	1	0	0	0	0	0	0	0	0	0
IPI00042932	ABCB4	Isoform 1 of Multidrug resistance protein 3	553	ILLLDEATSALDTESEAEVQAALDK	K.ILLLDEATSALDTESEAEVQAALDK.A	0	0	0	0	0	1	0	0	0	0	0	0	0	0	0	0	0	0
IPI00065486	ABCB6	Isoform 1 of ATP-binding cassette sub-family B member 6, mitochondrial	37	MALGTLALVLALPCR	R.M'ALGTLALVLALPCR.R	0	0	0	0	3	0	0	0	0	0	0	0	0	0	0	0	0	0
IPI00065486	ABCB6	Isoform 1 of ATP-binding cassette sub-family B member 6, mitochondrial	54	ERPAGADSLSWGAGPR	R.ERPAGADSLSWGAGPR.I	0	0	0	0	0	0	0	3	0	0	0	0	0	0	0	0	0	0
IPI00065486	ABCB6	Isoform 1 of ATP-binding cassette sub-family B member 6, mitochondrial	231	ALNVLVPIFYR	R.ALNVLVPIFYR.N	0	0	0	0	2	0	0	0	0	0	0	0	0	0	0	0	0	0
IPI00065486	ABCB6	Isoform 1 of ATP-binding cassette sub-family B member 6, mitochondrial	407	AVDSLLNFETVK	R.AVDSLLNFETVK.Y	0	0	0	0	0	0	0	0	1	0	0	0	0	0	0	0	0	0
IPI00065486	ABCB6	Isoform 1 of ATP-binding cassette sub-family B member 6, mitochondrial	419	YYNAESYEVER	K.YYNAESYEVER.Y	0	0	0	0	0	0	0	1	1	0	0	0	0	0	0	0	1	0
IPI00065486	ABCB6	Isoform 1 of ATP-binding cassette sub-family B member 6, mitochondrial	603	IDGQDISQVTQASLR	R.IDGQDISQVTQASLR.S	0	0	0	1	1	0	1	1	1	0	0	0	1	1	1	1	1	1
IPI00065486	ABCB6	Isoform 1 of ATP-binding cassette sub-family B member 6, mitochondrial	618	SHIGVVPQDTVLFNDTIADNIR	R.SHIGVVPQDTVLFNDTIADNIR.Y	0	0	0	1	1	1	1	0	0	0	0	0	0	0	0	1	0	0
IPI00065486	ABCB6	Isoform 1 of ATP-binding cassette sub-family B member 6, mitochondrial	698	APGIILLDEATSALDTSNER	K.APGIILLDEATSALDTSNER.A	0	0	0	2	1	1	1	2	1	0	0	0	1	1	1	1	1	1
IPI00306748	ABCB7	Isoform 2 of ATP-binding cassette sub-family B member 7, mitochondrial	325	ADNDAGNAAIDSLLNYETVK	K.ADNDAGNAAIDSLLNYETVK.Y	0	0	0	0	0	0	1	0	0	0	0	0	0	0	0	0	0	0
IPI00019022	ABCB8	Isoform Long of ATP-binding cassette sub-family B member 8, mitochondrial	629	QPTVLILDEATSALDAESER	K.QPTVLILDEATSALDAESER.V	0	0	0	0	0	0	1	0	0	0	0	0	0	0	0	0	0	0
IPI00385383	ABCC5	Multidrug resistance-associated protein 5	654	YNSVLNSCCLRPDLAILPSSDLTEIGER	R.YNSVLNSCCLRPDLAILPSSDLTEIGER.G	0	0	0	0	0	0	2	0	0	0	0	0	0	0	0	0	0	0
IPI00291373	ABCD1	ATP-binding cassette sub-family D member 1	45	GLQAPAGEPTQEASGVAAAK	R.GLQAPAGEPTQEASGVAAAK.A	0	0	0	0	0	0	1	0	1	0	0	0	0	0	0	1	1	1
IPI00291373	ABCD1	ATP-binding cassette sub-family D member 1	439	ELEDAQAGSGTIGR	R.ELEDAQAGSGTIGR.S	0	0	0	0	0	0	0	0	2	0	0	0	0	0	0	0	0	0
IPI00002618	ABCD2	ATP-binding cassette sub-family D member 2	394	NLLASGADAIER	R.NLLASGADAIER.I	0	0	1	0	0	0	0	0	0	0	0	0	0	0	0	0	0	0
IPI00002372	ABCD3	cDNA FLJ53353, highly similar to ATP-binding cassette sub-family D member 3	12	NSSLAGAAFLLLCLLHK	R.NSSLAGAAFLLLCLLHK.R	0	0	0	0	0	0	4	0	0	0	0	0	0	0	0	0	0	0
IPI00002372	ABCD3	cDNA FLJ53353, highly similar to ATP-binding cassette sub-family D member 3	161	YLYEEYLQAFTYYK	K.YLYEEYLQAFTYYK.M	0	0	0	0	0	0	0	0	4	0	0	0	0	0	0	0	0	0
IPI00002372	ABCD3	cDNA FLJ53353, highly similar to ATP-binding cassette sub-family D member 3	182	IANPDQLLTQDVEK	R.IANPDQLLTQDVEK.F	0	0	0	0	0	0	8	8	8	0	0	0	0	0	0	4	4	4
IPI00002372	ABCD3	cDNA FLJ53353, highly similar to ATP-binding cassette sub-family D member 3	272	LITNSEEIAFYNGNK	R.LITNSEEIAFYNGNK.R	0	0	0	0	0	0	2	2	2	0	0	0	0	0	0	2	2	0
IPI00002372	ABCD3	cDNA FLJ53353, highly similar to ATP-binding cassette sub-family D member 3	272	LITNSEEIAFYNGNKR	R.LITNSEEIAFYNGNKR.E	0	0	0	0	0	0	0	0	0	0	0	0	0	0	0	0	2	0
IPI00002372	ABCD3	cDNA FLJ53353, highly similar to ATP-binding cassette sub-family D member 3	299	LVEHLHNFILFR	K.LVEHLHNFILFR.F	0	0	0	0	0	0	2	2	0	0	0	0	0	0	0	0	0	0
IPI00002372	ABCD3	cDNA FLJ53353, highly similar to ATP-binding cassette sub-family D member 3	348	STHSELLEDYYQSGR	K.STHSELLEDYYQSGR.M	0	0	0	0	0	0	4	4	2	0	0	0	0	0	0	2	2	2
IPI00002372	ABCD3	Isoform 1 of ATP-binding cassette sub-family D member 3	417	GIEGVQVIPLIPGAGEIIIADNIIK	K.GIEGVQVIPLIPGAGEIIIADNIIK.F	0	0	0	2	2	0	6	6	6	0	0	0	0	0	0	4	8	6
IPI00002372	ABCD3	cDNA FLJ53353, highly similar to ATP-binding cassette sub-family D member 3	442	FDHVPLATPNGDVLIR	K.FDHVPLATPNGDVLIR.D	0	0	0	0	0	0	3	3	3	0	0	0	0	0	0	0	0	0
IPI00002372	ABCD3	cDNA FLJ53353, highly similar to ATP-binding cassette sub-family D member 3	465	SGANVLICGPNGCGK	R.SGANVLICGPNGCGK.S	0	0	0	0	0	0	3	3	6	0	0	0	0	0	0	0	3	3
IPI00002372	ABCD3	cDNA FLJ53353, highly similar to ATP-binding cassette sub-family D member 3	485	VLGELWPLFGGR	R.VLGELWPLFGGR.L	0	0	0	0	0	3	3	6	6	0	0	0	0	0	0	3	3	3
IPI00002372	ABCD3	cDNA FLJ53353, highly similar to ATP-binding cassette sub-family D member 3	521	DQVIYPDGREDQK	R.DQVIYPDGREDQK.R	0	0	0	0	0	0	0	3	3	0	0	0	0	0	0	3	3	3
IPI00002372	ABCD3	cDNA FLJ53353, highly similar to ATP-binding cassette sub-family D member 3	544	EYLDNVQLGHILER	K.EYLDNVQLGHILER.E	0	0	0	0	0	0	3	3	0	0	0	0	0	0	0	0	6	0
IPI00303207	ABCE1	ATP-binding cassette sub-family E member 1	37	LCIEVTPQSK	K.LCIEVTPQSK.I	0	0	0	0	0	0	0	0	0	0	0	0	0	1	0	0	0	0
IPI00303207	ABCE1	ATP-binding cassette sub-family E member 1	64	KCPFGALSIVNLPSNLEK	K.KCPFGALSIVNLPSNLEK.E	0	0	0	0	0	0	0	0	0	0	0	0	2	0	0	0	0	0
IPI00303207	ABCE1	ATP-binding cassette sub-family E member 1	65	CPFGALSIVNLPSNLEK	K.C^PFGALSIVNLPSNLEK.E	1	1	1	1	0	1	0	0	0	1	1	2	2	2	1	1	1	0
IPI00303207	ABCE1	ATP-binding cassette sub-family E member 1	134	YDDPPDWQEILTYFR	K.YDDPPDWQEILTYFR.G	1	1	0	0	1	1	0	1	0	1	1	1	1	1	2	1	2	1
IPI00303207	ABCE1	ATP-binding cassette sub-family E member 1	149	GSELQNYFTK	R.GSELQNYFTK.I	0	0	0	0	0	0	0	0	0	0	0	0	1	1	0	0	0	0
IPI00303207	ABCE1	ATP-binding cassette sub-family E member 1	166	AIIKPQYVDQIPK	K.AIIKPQYVDQIPK.A	0	0	0	0	0	0	0	0	0	0	0	0	1	0	0	1	1	0
IPI00303207	ABCE1	ATP-binding cassette sub-family E member 1	182	GTVGSILDR	K.GTVGSILDR.K	0	0	0	0	0	0	0	0	0	0	0	0	0	0	1	0	0	0
IPI00303207	ABCE1	ATP-binding cassette sub-family E member 1	196	TQAIVCQQLDLTHLK	K.TQAIVCQQLDLTHLK.E	0	0	0	0	1	0	0	0	0	1	1	1	1	1	1	1	1	1
IPI00303207	ABCE1	ATP-binding cassette sub-family E member 1	213	NVEDLSGGELQR	R.NVEDLSGGELQR.F	1	1	0	0	0	1	0	0	0	1	1	1	1	1	1	1	0	1
IPI00303207	ABCE1	ATP-binding cassette sub-family E member 1	225	FACAVVCIQK	R.FACAVVCIQK.A	0	0	0	0	0	0	0	0	0	0	0	0	1	0	0	0	0	0
IPI00303207	ABCE1	ATP-binding cassette sub-family E member 1	307	EGINIFLDGYVPTENLR	R.EGINIFLDGYVPTENLR.F	1	2	1	0	1	1	1	1	1	1	2	1	2	1	2	0	1	1
IPI00303207	ABCE1	ATP-binding cassette sub-family E member 1	333	VAETANEEEVKK	K.VAETANEEEVKK.M	0	0	0	0	0	1	0	0	0	0	0	0	0	0	0	0	0	0
IPI00303207	ABCE1	ATP-binding cassette sub-family E member 1	396	LKPDEGGEVPVLNVSYKPQK	R.LKPDEGGEVPVLNVSYKPQK.I	0	0	0	0	0	0	0	0	0	1	1	0	2	1	0	1	0	0
IPI00303207	ABCE1	ATP-binding cassette sub-family E member 1	470	VALALCLGKPADVYLIDEPSAYLDSEQR	R.VALALCLGKPADVYLIDEPSAYLDSEQR.L	0	0	0	0	0	0	0	0	0	0	0	0	1	1	1	0	0	0
IPI00013495	ABCF1	Isoform 1 of ATP-binding cassette sub-family F member 1	7	QQPPEPEWIGDGESTSPSDK	K.QQPPEPEWIGDGESTSPSDK.V	0	0	0	0	0	0	0	0	0	3	0	0	3	3	3	0	0	0
IPI00013495	ABCF1	Isoform 1 of ATP-binding cassette sub-family F member 1	40	TFFEELAVEDK	K.TFFEELAVEDK.Q	0	0	0	0	0	0	0	0	0	0	0	0	0	3	3	0	0	0
IPI00013495	ABCF1	Isoform 1 of ATP-binding cassette sub-family F member 1	63	EQQQQQQQQQQK	K.EQQQQQQQQQQK.K	0	0	0	0	0	0	0	4	0	0	0	0	4	0	4	0	4	0
IPI00013495	ABCF1	Isoform 1 of ATP-binding cassette sub-family F member 1	164	AVSEEQQPALK	K.AVSEEQQPALK.G	0	0	0	0	2	2	0	0	0	0	0	0	0	2	2	0	0	0
IPI00013495	ABCF1	Isoform 1 of ATP-binding cassette sub-family F member 1	193	FAALDNEEEDKEEEIIK	K.FAALDNEEEDKEEEIIK.E	0	2	0	0	0	0	0	0	0	2	2	2	2	2	2	0	0	0
IPI00013495	ABCF1	Isoform 1 of ATP-binding cassette sub-family F member 1	315	ALSIPPNIDVLLCEQEVVADETPAVQAVLR	R.ALSIPPNIDVLLCEQEVVADETPAVQAVLR.A	0	0	0	0	0	0	0	0	0	0	0	0	2	2	2	0	0	0
IPI00013495	ABCF1	Isoform 1 of ATP-binding cassette sub-family F member 1	358	RLQGQLEQGDDTAAER	R.RLQGQLEQGDDTAAER.L	0	0	0	0	0	0	0	0	0	1	1	0	1	1	1	0	0	0
IPI00013495	ABCF1	Isoform 1 of ATP-binding cassette sub-family F member 1	359	LQGQLEQGDDTAAER	R.LQGQLEQGDDTAAER.L	1	1	0	1	1	1	0	0	0	1	1	1	1	1	1	1	1	1
IPI00013495	ABCF1	Isoform 1 of ATP-binding cassette sub-family F member 1	462	TLLIVSHDQGFLDDVCTDIIHLDAQR	K.TLLIVSHDQGFLDDVCTDIIHLDAQR.L	0	0	0	0	1	1	0	0	0	1	0	1	1	3	2	0	0	0
IPI00013495	ABCF1	Isoform 1 of ATP-binding cassette sub-family F member 1	552	NQDEESQEAPELLK	K.NQDEESQEAPELLK.R	1	0	1	1	1	0	0	0	0	1	1	1	1	1	1	1	0	0
IPI00013495	ABCF1	Isoform 1 of ATP-binding cassette sub-family F member 1	652	IGFFNQQYAEQLR	K.IGFFNQQYAEQLR.M	1	1	1	1	1	1	0	0	0	1	1	0	1	1	1	0	0	0
IPI00013495	ABCF1	Isoform 1 of ATP-binding cassette sub-family F member 1	676	GFNLPYQDAR	R.GFNLPYQDAR.K	0	0	0	0	0	0	0	0	0	0	0	0	0	2	0	0	0	0
IPI00013495	ABCF1	Isoform 1 of ATP-binding cassette sub-family F member 1	691	FGLESHAHTIQICK	R.FGLESHAHTIQICK.L	0	0	0	0	0	0	0	0	0	0	0	0	0	0	2	0	0	0
IPI00013495	ABCF1	Isoform 1 of ATP-binding cassette sub-family F member 1	722	EPDVLILDEPTNNLDIESIDALGEAINEYK	R.EPDVLILDEPTNNLDIESIDALGEAINEYK.G	0	0	2	0	0	0	0	0	0	0	0	0	4	6	0	0	0	0
IPI00005045	ABCF2	ATP-binding cassette, sub-family F, member 2 isoform b	25	KGHEENGDVVTEPQVAEK	R.KGHEENGDVVTEPQVAEK.N	0	0	0	0	3	0	0	0	0	0	0	0	3	3	3	3	0	0
IPI00005045	ABCF2	ATP-binding cassette, sub-family F, member 2 isoform b	305	YYTGNYDQYVK	K.YYTGNYDQYVK.T	2	0	0	0	0	0	0	0	0	0	0	0	0	0	2	0	2	0
IPI00005045	ABCF2	ATP-binding cassette, sub-family F, member 2 isoform b	575	LIQQVAQEIWVCEK	R.LIQQVAQEIWVCEK.Q	0	0	0	0	0	0	0	0	0	0	0	0	0	0	2	0	0	0
IPI00020075	ABHD10	Abhydrolase domain-containing protein 10, mitochondrial	110	FDYSGVGSSDGNSEESTLGK	R.FDYSGVGSSDGNSEESTLGK.W	2	2	0	0	0	0	4	2	2	0	0	0	0	0	0	2	2	2
IPI00020075	ABHD10	Abhydrolase domain-containing protein 10, mitochondrial	209	YSEEGVYNVQYSFIK	K.YSEEGVYNVQYSFIK.E	0	0	0	0	0	0	1	0	0	0	0	0	0	0	0	0	0	0
IPI00020075	ABHD10	Abhydrolase domain-containing protein 10, mitochondrial	283	EKADIQLLVYTIDDLIDK	R.EKADIQLLVYTIDDLIDK.L	0	0	0	0	0	0	0	0	1	0	0	0	0	0	0	0	0	0
IPI00020075	ABHD10	Abhydrolase domain-containing protein 10, mitochondrial	285	ADIQLLVYTIDDLIDK	K.ADIQLLVYTIDDLIDK.L	0	0	0	0	0	0	1	2	2	0	0	0	0	0	0	0	0	1
IPI00167072	ABHD11	abhydrolase domain containing 11 isoform 8	73	TNFNSIAK	K.TNFNSIAK.I	0	0	0	0	0	0	0	0	2	0	0	0	0	0	0	0	0	0
IPI00170896	ABHD11	abhydrolase domain containing 11 isoform 8	146	TAMLLALQR	K.TAM'LLALQR.S	0	0	0	0	0	1	0	0	0	0	0	0	0	0	0	0	0	0
IPI00060569	ABHD12	Isoform 2 of Abhydrolase domain-containing protein 12	15	CAAAGSSSSGSAAAALDADCR	R.CAAAGSSSSGSAAAALDADCR.L	0	0	0	0	0	0	1	0	0	0	0	0	0	0	0	1	1	1
IPI00060569	ABHD12	Isoform 2 of Abhydrolase domain-containing protein 12	207	GWGDSVGTPSER	R.GWGDSVGTPSER.G	0	0	0	0	0	3	0	0	0	0	0	0	0	0	0	0	0	3
IPI00060569	ABHD12	Isoform 2 of Abhydrolase domain-containing protein 12	235	SGDNPVYIWGHSLGTGVATNLVR	R.SGDNPVYIWGHSLGTGVATNLVR.R	0	0	0	0	0	0	2	2	4	0	0	0	0	0	2	2	0	2
IPI00060569	ABHD12	Isoform 2 of Abhydrolase domain-containing protein 12	263	ETPPDALILESPFTNIR	R.ETPPDALILESPFTNIR.E	0	0	0	2	2	2	2	2	2	0	0	0	2	2	2	4	4	4
IPI00060569	ABHD12	Isoform 2 of Abhydrolase domain-containing protein 12	293	YFPGFDWFFLDPITSSGIK	R.YFPGFDWFFLDPITSSGIK.F	0	0	0	0	2	0	2	2	2	0	0	0	2	0	0	0	2	0
IPI00060569	ABHD12	Isoform 2 of Abhydrolase domain-containing protein 12	320	HISCPLLILHAEDDPVVPFQLGR	K.HISCPLLILHAEDDPVVPFQLGR.K	0	0	0	0	0	2	2	2	2	0	0	0	2	2	0	4	2	2
IPI00060569	ABHD12	Isoform 2 of Abhydrolase domain-containing protein 12	359	VQFVPFHSDLGYR	K.VQFVPFHSDLGYR.H	0	0	0	0	0	0	0	0	0	0	0	0	0	0	0	0	2	0
IPI00167615	ABHD14B	Isoform 2 of Abhydrolase domain-containing protein 14B	21	LLPVCASPR	R.LLPVCASPR.S	0	0	0	0	1	0	0	0	0	0	0	0	0	0	0	0	0	0
IPI00641014	ABHD3	Abhydrolase domain-containing protein 3	68	FLQDHCPVVTETYYPTVWCWEGR	R.FLQDHCPVVTETYYPTVWCWEGR.G	0	0	0	0	0	0	0	0	0	0	0	0	0	0	0	2	0	0
IPI00644898	ABHD3	Abhydrolase domain-containing protein 3	138	SVGIPVLCLNSVDDVFSPSHAIPIETAK	K.SVGIPVLCLNSVDDVFSPSHAIPIETAK.Q	0	0	0	0	0	0	0	2	4	0	0	0	0	2	0	0	0	0
IPI00646051	ABHD3	Abhydrolase domain-containing protein 3	68	FLQDHCPVVTETYYPTVWCWEGR	R.FLQDHCPVVTETYYPTVWCWEGR.G	0	0	0	0	0	0	0	0	2	0	0	0	0	0	0	0	0	0
IPI00431025	ABI1	Putative uncharacterized protein ABI1	29	VADYCENNYIQATDK	R.VADYCENNYIQATDK.R	0	0	0	0	0	0	0	0	0	0	0	0	0	0	0	1	1	1
IPI00440822	ABI3BP	Target of Nesh-SH3 precursor (Tarsh) (Nesh-binding protein) (NeshBP) (ABI gene family member 3-binding protein). Isoform 2	330	ISARPTTVTPETVPR	K.ISARPTTVTPETVPR.S	0	0	0	0	1	0	0	0	0	0	0	0	0	0	0	0	0	0
IPI00011522	ACAA1	3-ketoacyl-CoA thiolase, peroxisomal	103	IAQFLSDIPETVPLSTVNR	R.IAQFLSDIPETVPLSTVNR.Q	0	5	0	0	5	0	0	0	0	0	0	0	5	5	5	0	0	0
IPI00012828	ACAA1	3-ketoacyl-CoA thiolase, peroxisomal	54	GGFKDTTPDELLSAVMTAVLK	R.GGFKDTTPDELLSAVMTAVLK.D	0	0	0	0	0	0	0	0	0	0	0	0	0	0	0	6	0	6
IPI00012828	ACAA1	3-ketoacyl-CoA thiolase, peroxisomal	58	DTTPDELLSAVMTAVLK	K.DTTPDELLSAVMTAVLK.D	0	0	0	0	0	0	6	6	6	0	0	0	0	0	0	6	6	6
IPI00012828	ACAA1	3-ketoacyl-CoA thiolase, peroxisomal	103	IAQFLSDIPETVPLSTVNR	R.IAQFLSDIPETVPLSTVNR.Q	0	0	0	0	0	5	5	5	5	0	0	0	0	0	0	5	10	5
IPI00012828	ACAA1	3-ketoacyl-CoA thiolase, peroxisomal	122	QCSSGLQAVASIAGGIR	R.Q^CSSGLQAVASIAGGIR.N	0	0	0	0	0	0	0	8	4	0	0	0	0	0	0	0	0	4
IPI00012828	ACAA1	3-ketoacyl-CoA thiolase, peroxisomal	197	EKQDTFALASQQK	R.EKQDTFALASQQK.A	0	0	0	0	0	0	0	7	7	0	0	0	0	0	0	14	7	7
IPI00012828	ACAA1	3-ketoacyl-CoA thiolase, peroxisomal	217	GCFQAEIVPVTTTVHDDK	K.GCFQAEIVPVTTTVHDDK.G	0	0	0	0	0	0	7	7	7	0	0	0	0	0	0	7	7	14
IPI00012828	ACAA1	3-ketoacyl-CoA thiolase, peroxisomal	266	KDGSTTAGNSSQVSDGAAAILLAR	K.KDGSTTAGNSSQVSDGAAAILLAR.R	0	0	0	0	0	0	4	0	0	0	0	0	0	0	0	0	0	0
IPI00012828	ACAA1	3-ketoacyl-CoA thiolase, peroxisomal	267	DGSTTAGNSSQVSDGAAAILLAR	K.DGSTTAGNSSQVSDGAAAILLAR.R	0	0	0	4	0	0	4	4	4	0	0	0	0	0	0	4	4	4
IPI00012828	ACAA1	3-ketoacyl-CoA thiolase, peroxisomal	291	SKAEELGLPILGVLR	R.SKAEELGLPILGVLR.S	0	0	0	0	0	0	0	5	0	0	0	0	0	0	0	0	5	0
IPI00012828	ACAA1	3-ketoacyl-CoA thiolase, peroxisomal	293	AEELGLPILGVLR	K.AEELGLPILGVLR.S	0	0	0	0	5	5	10	10	10	0	0	0	0	0	0	10	10	10
IPI00012828	ACAA1	3-ketoacyl-CoA thiolase, peroxisomal	366	VNPLGGAVALGHPLGCTGAR	K.VNPLGGAVALGHPLGCTGAR.Q	0	0	0	0	0	0	14	7	7	0	0	0	0	0	0	7	7	14
IPI00012828	ACAA1	3-ketoacyl-CoA thiolase, peroxisomal	386	QVITLLNELK	R.QVITLLNELK.R	0	0	0	0	0	0	0	0	0	0	0	0	0	0	0	0	7	7
IPI00796781	ACAA1	17 kDa protein	1	MPSYPNSLPLGNSSQVSDGAAAILLARR	-.M'PSYPNSLPLGNSSQVSDGAAAILLARR.S	0	0	1	0	0	0	0	0	0	0	0	0	0	0	0	0	0	0
IPI00001539	ACAA2	Putative uncharacterized protein ACAA2 (Fragment)	15	TPFGAYGGLLK	R.TPFGAYGGLLK.D	0	0	0	0	0	0	0	1	0	0	0	0	0	0	0	0	0	0
IPI00001539	ACAA2	Putative uncharacterized protein ACAA2 (Fragment)	26	DFTATDLSEFAAK	K.DFTATDLSEFAAK.A	0	0	0	0	0	0	1	0	0	0	0	0	0	0	0	1	0	0
IPI00001539	ACAA2	Putative uncharacterized protein ACAA2 (Fragment)	177	EECDKYALQSQQR	R.EECDKYALQSQQR.W	0	0	0	0	0	0	0	1	0	0	0	0	0	0	0	0	0	1
IPI00001539	ACAA2	Putative uncharacterized protein ACAA2 (Fragment)	242	DGTVTAGNASGVADGAGAVIIASEDAVK	K.DGTVTAGNASGVADGAGAVIIASEDAVK.K	0	0	0	0	0	0	1	2	1	0	0	0	0	0	0	1	0	0
IPI00001539	ACAA2	Putative uncharacterized protein ACAA2 (Fragment)	341	TNVNGGAIALGHPLGGSGSR	K.TNVNGGAIALGHPLGGSGSR.I	0	0	0	0	0	0	2	3	0	0	0	0	0	0	0	1	1	1
IPI00001539	ACAA2	Putative uncharacterized protein ACAA2 (Fragment)	361	ITAHLVHELR	R.ITAHLVHELR.R	0	0	0	0	0	0	0	0	1	0	0	0	0	0	0	0	0	0
IPI00011569	ACACA	Isoform 4 of Acetyl-CoA carboxylase 1	199	RIPVQAVWAGWGHASENPK	K.RIPVQAVWAGWGHASENPK.L	0	0	0	0	0	0	0	0	0	0	2	0	0	0	0	0	0	0
IPI00011569	ACACA	Isoform 4 of Acetyl-CoA carboxylase 1	244	IASSIVAQTAGIPTLPWSGSGLR	K.IASSIVAQTAGIPTLPWSGSGLR.V	1	0	0	0	0	0	0	0	0	0	1	0	0	0	0	0	0	0
IPI00011569	ACACA	Isoform 4 of Acetyl-CoA carboxylase 1	510	ITSENPDEGFKPSSGTVQELNFR	R.ITSENPDEGFKPSSGTVQELNFR.S	2	2	0	0	0	0	0	0	0	2	0	2	0	0	0	0	0	0
IPI00011569	ACACA	Isoform 4 of Acetyl-CoA carboxylase 1	888	TLRDPSLPLLELQDIMTSVSGR	K.TLRDPSLPLLELQDIMTSVSGR.I	0	0	0	0	0	0	0	0	0	1	0	0	0	0	0	0	0	0
IPI00011569	ACACA	Isoform 4 of Acetyl-CoA carboxylase 1	1688	IGSFGPQEDLLFLR	R.IGSFGPQEDLLFLR.A	1	1	0	0	0	0	0	0	0	0	0	0	0	1	0	0	0	0
IPI00011569	ACACA	Isoform 4 of Acetyl-CoA carboxylase 1	1761	VSALNSVHCEHVEDEGESR	R.VSALNSVHCEHVEDEGESR.Y	0	0	0	0	0	0	0	0	0	1	1	0	0	0	0	0	0	0
IPI00011569	ACACA	Isoform 4 of Acetyl-CoA carboxylase 1	2010	IIQQAGQVWFPDSAFK	K.IIQQAGQVWFPDSAFK.T	0	0	0	0	0	0	0	0	0	1	1	0	0	0	0	0	0	0
IPI00011569	ACACA	Isoform 4 of Acetyl-CoA carboxylase 1	2221	RLLLEDLVK	R.RLLLEDLVK.K	0	0	0	0	0	0	0	0	0	0	0	0	0	1	0	0	0	0
IPI00337657	ACAD11	154 kDa protein	406	VLGPDHPDCAQSLNNLAALCNEKK	R.VLGPDHPDCAQSLNNLAALCNEKK.Q	0	0	2	0	0	0	0	0	0	0	0	0	0	0	0	0	0	0
IPI00420065	ACAD11	Isoform 1 of Acyl-CoA dehydrogenase family member 11	327	YLLGNNSSEDSFLFANIVQPLAETGLQLSK	R.YLLGNNSSEDSFLFANIVQPLAETGLQLSK.R	0	0	0	0	0	0	2	0	2	0	0	0	0	0	0	2	0	2
IPI00420065	ACAD11	Isoform 1 of Acyl-CoA dehydrogenase family member 11	358	TFSTVLPQIDTTGQLFVQTR	R.TFSTVLPQIDTTGQLFVQTR.K	0	0	0	0	0	0	2	0	0	0	0	0	0	0	0	0	0	0
IPI00420065	ACAD11	Isoform 1 of Acyl-CoA dehydrogenase family member 11	608	VPATNLILGEGR	R.VPATNLILGEGR.G	0	0	0	0	0	0	0	0	1	0	0	0	0	0	0	0	0	0
IPI00553066	ACAD11	154 kDa protein	679	SIIIAECHSVDIK	K.SIIIAECHSVDIK.L	0	0	2	0	0	0	0	0	0	0	0	0	0	0	0	0	0	0
IPI00152981	ACAD9	Acyl-CoA dehydrogenase family member 9, mitochondrial	52	EVFPFPEVSQDELNEINQFLGPVEK	K.EVFPFPEVSQDELNEINQFLGPVEK.F	0	0	0	0	0	0	6	2	6	0	0	0	0	0	0	0	2	0
IPI00152981	ACAD9	Acyl-CoA dehydrogenase family member 9, mitochondrial	212	VWITNGGLANIFTVFAK	K.VWITNGGLANIFTVFAK.T	0	0	0	0	0	0	3	6	3	0	0	0	0	0	0	3	3	3
IPI00152981	ACAD9	Acyl-CoA dehydrogenase family member 9, mitochondrial	267	GSNTCEVHFENTK	R.GSNTCEVHFENTK.I	0	0	0	0	0	0	2	2	2	0	0	0	0	0	0	0	0	0
IPI00152981	ACAD9	Acyl-CoA dehydrogenase family member 9, mitochondrial	280	IPVENILGEVGDGFK	K.IPVENILGEVGDGFK.V	0	0	0	0	0	0	2	2	2	0	0	0	0	0	0	2	2	0
IPI00152981	ACAD9	Acyl-CoA dehydrogenase family member 9, mitochondrial	421	ILLIFEGTNEILR	R.ILLIFEGTNEILR.M	0	0	0	0	0	0	3	3	3	0	0	0	0	0	0	0	0	0
IPI00005040	ACADM	Putative uncharacterized protein DKFZp686M24262	218	AFTGFIVEADTPGIQIGR	K.AFTGFIVEADTPGIQIGR.K	0	0	1	0	0	0	0	0	0	0	0	0	0	0	0	0	0	0
IPI00005040	ACADM	Putative uncharacterized protein DKFZp686M24262	280	TRPVVAAGAVGLAQR	K.TRPVVAAGAVGLAQR.A	0	0	0	0	0	0	1	1	0	0	0	0	0	0	0	0	0	0
IPI00005040	ACADM	Putative uncharacterized protein DKFZp686M24262	359	AFAGDIANQLATDAVQILGGNGFNTEYPVEK	K.AFAGDIANQLATDAVQILGGNGFNTEYPVEK.L	0	0	0	0	0	0	2	2	1	0	0	0	0	0	0	1	0	1
IPI00005040	ACADM	Putative uncharacterized protein DKFZp686M24262	396	IYQIYEGTSQIQR	K.IYQIYEGTSQIQR.L	0	0	0	0	0	0	0	1	1	0	0	0	0	0	0	0	0	0
IPI00024623	ACADSB	Short/branched chain specific acyl-CoA dehydrogenase, mitochondrial	131	VDASVAVFCEIQNTLINTLIR	K.VDASVAVFCEIQNTLINTLIR.K	2	0	0	0	0	0	2	4	2	0	0	0	0	0	0	2	2	0
IPI00024623	ACADSB	Short/branched chain specific acyl-CoA dehydrogenase, mitochondrial	257	ASSTCPLTFENVK	R.ASSTCPLTFENVK.V	1	1	1	0	0	0	0	1	1	0	0	0	0	0	0	1	0	0
IPI00024623	ACADSB	Short/branched chain specific acyl-CoA dehydrogenase, mitochondrial	270	VPEANILGQIGHGYK	K.VPEANILGQIGHGYK.Y	0	0	1	0	0	0	1	1	0	0	0	0	0	0	0	0	0	0
IPI00024623	ACADSB	Short/branched chain specific acyl-CoA dehydrogenase, mitochondrial	326	LFDFQGLQHQVAHVATQLEAAR	R.LFDFQGLQHQVAHVATQLEAAR.L	0	1	0	0	0	0	1	0	1	0	0	0	0	0	0	0	1	2
IPI00024623	ACADSB	Short/branched chain specific acyl-CoA dehydrogenase, mitochondrial	372	YYASEIAGQTTSK	K.YYASEIAGQTTSK.C	1	0	0	0	0	0	0	1	1	0	0	0	0	0	0	0	1	1
IPI00024623	ACADSB	Short/branched chain specific acyl-CoA dehydrogenase, mitochondrial	409	IGTIYEGASNIQLNTIAK	K.IGTIYEGASNIQLNTIAK.H	0	0	1	0	0	0	1	1	1	0	0	0	0	0	0	1	1	1
IPI00028031	ACADVL	cDNA FLJ56425, highly similar to Very-long-chain specific acyl-CoAdehydrogenase, mitochondrial	126	GQLTTDQVFPYPSVLNEEQTQFLK	K.GQLTTDQVFPYPSVLNEEQTQFLK.E	0	0	0	0	0	0	4	8	8	0	0	0	0	0	0	0	0	0
IPI00028031	ACADVL	cDNA FLJ56425, highly similar to Very-long-chain specific acyl-CoAdehydrogenase, mitochondrial	184	ELGAFGLQVPSELGGVGLCNTQYAR	K.ELGAFGLQVPSELGGVGLCNTQYAR.L	0	0	0	0	0	0	3	3	6	0	0	0	0	0	0	0	0	0
IPI00028031	ACADVL	cDNA FLJ56425, highly similar to Very-long-chain specific acyl-CoAdehydrogenase, mitochondrial	251	LASGETVAAFCLTEPSSGSDAASIR	K.LASGETVAAFCLTEPSSGSDAASIR.T	0	0	0	0	0	0	3	3	3	0	0	0	0	0	0	0	0	0
IPI00028031	ACADVL	cDNA FLJ56425, highly similar to Very-long-chain specific acyl-CoAdehydrogenase, mitochondrial	294	LWISNGGLADIFTVFAK	K.LWISNGGLADIFTVFAK.T	0	0	0	0	0	0	4	6	4	0	0	0	0	0	0	2	0	2
IPI00028031	ACADVL	cDNA FLJ56425, highly similar to Very-long-chain specific acyl-CoAdehydrogenase, mitochondrial	311	TPVTDPATGAVK	K.TPVTDPATGAVK.E	0	0	0	0	0	0	0	2	2	0	0	0	0	0	0	0	0	0
IPI00028031	ACADVL	cDNA FLJ56425, highly similar to Very-long-chain specific acyl-CoAdehydrogenase, mitochondrial	350	ASNTAEVFFDGVR	K.ASNTAEVFFDGVR.V	0	0	0	0	0	0	2	2	2	0	0	0	0	0	0	0	0	0
IPI00028031	ACADVL	cDNA FLJ56425, highly similar to Very-long-chain specific acyl-CoAdehydrogenase, mitochondrial	363	VPSENVLGEVGSGFK	R.VPSENVLGEVGSGFK.V	0	0	0	0	0	0	2	2	0	0	0	0	0	0	0	2	0	2
IPI00028031	ACADVL	cDNA FLJ56425, highly similar to Very-long-chain specific acyl-CoAdehydrogenase, mitochondrial	539	NPFGNAGLLLGEAGK	K.NPFGNAGLLLGEAGK.Q	0	0	0	0	0	0	4	2	2	0	0	0	0	0	0	2	0	0
IPI00028031	ACADVL	cDNA FLJ56425, highly similar to Very-long-chain specific acyl-CoAdehydrogenase, mitochondrial	559	AGLGSGLSLSGLVHPELSR	R.AGLGSGLSLSGLVHPELSR.S	0	0	0	0	0	0	2	0	2	0	0	0	0	0	0	0	0	0
IPI00028031	ACADVL	cDNA FLJ56425, highly similar to Very-long-chain specific acyl-CoAdehydrogenase, mitochondrial	585	ALEQFATVVEAK	R.ALEQFATVVEAK.L	0	0	0	0	0	0	0	0	1	0	0	0	0	0	0	0	0	0
IPI00028031	ACADVL	cDNA FLJ56425, highly similar to Very-long-chain specific acyl-CoAdehydrogenase, mitochondrial	634	SLSEGHPTAQHEK	R.SLSEGHPTAQHEK.M	0	0	0	0	0	0	0	2	0	0	0	0	0	0	0	0	0	0
IPI00030363	ACAT1	Acetyl-CoA acetyltransferase, mitochondrial	50	TPIGSFLGSLSLLPATK	R.TPIGSFLGSLSLLPATK.L	0	2	2	2	2	4	4	4	4	2	0	2	2	2	2	4	4	4
IPI00030363	ACAT1	Acetyl-CoA acetyltransferase, mitochondrial	106	QAVLGAGLPISTPCTTINK	R.QAVLGAGLPISTPCTTINK.V	0	0	2	2	0	0	0	2	2	0	0	0	0	0	0	2	2	2
IPI00030363	ACAT1	Acetyl-CoA acetyltransferase, mitochondrial	209	NEQDAYAINSYTR	R.NEQDAYAINSYTR.S	0	1	1	0	0	0	1	1	1	0	1	0	0	0	0	1	0	1
IPI00030363	ACAT1	Acetyl-CoA acetyltransferase, mitochondrial	231	FGNEVIPVTVTVK	K.FGNEVIPVTVTVK.G	0	0	0	0	0	0	1	1	1	0	0	0	0	0	0	0	0	0
IPI00030363	ACAT1	Acetyl-CoA acetyltransferase, mitochondrial	312	IVAFADAAVEPIDFPIAPVYAASMVLK	R.IVAFADAAVEPIDFPIAPVYAASMVLK.D	0	0	0	0	0	0	1	0	0	0	0	0	0	0	0	0	0	0
IPI00291419	ACAT2	cDNA FLJ53975, highly similar to Acetyl-CoA acetyltransferase, cytosolic	73	RATVAPEDVSEVIFGHVLAAGCGQNPVR	K.RATVAPEDVSEVIFGHVLAAGCGQNPVR.Q	0	0	0	0	0	0	0	0	0	1	0	1	0	0	0	0	0	0
IPI00291419	ACAT2	cDNA FLJ53975, highly similar to Acetyl-CoA acetyltransferase, cytosolic	74	ATVAPEDVSEVIFGHVLAAGCGQNPVR	R.ATVAPEDVSEVIFGHVLAAGCGQNPVR.Q	1	1	3	0	0	1	0	0	1	2	4	3	0	0	1	0	0	1
IPI00291419	ACAT2	cDNA FLJ53975, highly similar to Acetyl-CoA acetyltransferase, cytosolic	154	APHLAYLR	K.APHLAYLR.T	0	0	0	0	0	0	0	0	0	1	0	0	0	0	0	0	0	0
IPI00291419	ACAT2	cDNA FLJ53975, highly similar to Acetyl-CoA acetyltransferase, cytosolic	224	AGHFDKEIVPVLVSTR	K.AGHFDKEIVPVLVSTR.K	1	0	1	0	0	0	0	0	0	1	1	1	0	0	0	0	0	0
IPI00291419	ACAT2	cDNA FLJ53975, highly similar to Acetyl-CoA acetyltransferase, cytosolic	230	EIVPVLVSTR	K.EIVPVLVSTR.K	0	0	0	0	0	0	0	0	0	1	1	1	0	0	0	0	0	0
IPI00291419	ACAT2	cDNA FLJ53975, highly similar to Acetyl-CoA acetyltransferase, cytosolic	263	LKPYFLTDGTGTVTPANASGINDGAAAVVLMK	K.LKPYFLTDGTGTVTPANASGINDGAAAVVLMK.K	1	1	1	0	0	0	0	0	0	0	1	0	0	0	0	0	0	0
IPI00291419	ACAT2	cDNA FLJ53975, highly similar to Acetyl-CoA acetyltransferase, cytosolic	309	IVSWSQVGVEPSIMGIGPIPAIK	R.IVSWSQVGVEPSIM'GIGPIPAIK.Q	2	1	1	0	0	0	0	0	0	1	2	3	0	0	0	0	0	0
IPI00291419	ACAT2	cDNA FLJ53975, highly similar to Acetyl-CoA acetyltransferase, cytosolic	371	VNIEGGAIALGHPLGASGCR	K.VNIEGGAIALGHPLGASGCR.I	1	1	2	0	0	0	0	0	0	2	1	2	0	0	0	1	1	0
IPI00291419	ACAT2	cDNA FLJ53975, highly similar to Acetyl-CoA acetyltransferase, cytosolic	391	ILVTLLHTLER	R.ILVTLLHTLER.M	1	0	1	0	0	0	0	0	0	2	2	2	0	0	0	0	0	0
IPI00009315	ACBD3	Golgi resident protein GCP60	50	GPGASGEQPEPGEAAAGGAAEEAR	R.GPGASGEQPEPGEAAAGGAAEEAR.R	1	2	1	0	0	0	0	0	0	1	1	1	0	0	0	0	0	0
IPI00009315	ACBD3	Golgi resident protein GCP60	168	CCHLFSTYVASHK	R.C^CHLFSTYVASHK.I	0	0	0	0	0	0	0	0	0	0	1	0	0	0	0	0	0	0
IPI00009315	ACBD3	Golgi resident protein GCP60	307	QQEVVVAGSSLPTSSK	K.QQEVVVAGSSLPTSSK.V	0	1	1	0	0	0	0	0	0	1	1	1	0	0	0	0	0	0
IPI00009315	ACBD3	Golgi resident protein GCP60	387	IQQDADSVITVGR	K.IQQDADSVITVGR.G	0	1	1	0	0	0	0	0	0	0	0	0	0	0	0	0	0	0
IPI00009315	ACBD3	Golgi resident protein GCP60	470	NANKPLLDEIVPVYR	K.NANKPLLDEIVPVYR.R	0	0	0	0	0	0	0	0	0	0	1	0	0	0	0	0	0	0
IPI00009315	ACBD3	Golgi resident protein GCP60	486	DCHEEVYAGSHQYPGR	R.DCHEEVYAGSHQYPGR.G	0	1	0	0	0	0	0	0	0	1	1	1	0	0	0	0	0	0
IPI00186681	ACBD5	Isoform 3 of Acyl-CoA-binding domain-containing protein 5	262	STEEVKPIDENLGQTGK	R.STEEVKPIDENLGQTGK.S	0	0	0	0	0	0	0	3	3	0	0	0	0	0	0	0	0	0
IPI00186681	ACBD5	Isoform 3 of Acyl-CoA-binding domain-containing protein 5	397	GGETDEFSNVR	R.GGETDEFSNVR.R	0	0	0	0	0	0	0	0	3	0	0	0	0	0	0	0	0	0
IPI00550377	ACBD5	Isoform 3 of Acyl-CoA-binding domain-containing protein 5	158	SSDITSDLGNVLTSTPNAK	R.SSDITSDLGNVLTSTPNAK.T	0	0	0	0	0	0	0	0	0	0	0	0	0	0	0	2	2	2
IPI00550377	ACBD5	Isoform 3 of Acyl-CoA-binding domain-containing protein 5	253	STEEVKPIDENLGQTGK	R.STEEVKPIDENLGQTGK.S	0	0	0	0	0	0	0	0	0	0	0	0	0	0	0	3	3	3
IPI00550377	ACBD5	Isoform 3 of Acyl-CoA-binding domain-containing protein 5	387	RGGETDEFSNVR	K.RGGETDEFSNVR.R	0	0	0	0	0	0	0	0	0	0	0	0	0	0	0	3	3	0
IPI00550377	ACBD5	Isoform 3 of Acyl-CoA-binding domain-containing protein 5	461	LETLTALQAK	K.LETLTALQAK.S	0	0	0	0	0	0	0	0	0	0	0	0	0	0	0	0	0	3
IPI00007334	ACIN1	Isoform 1 of Apoptotic chromatin condensation inducer in the nucleus	239	LSEGSQPAEEEEDQETPSR	K.LSEGSQPAEEEEDQETPSR.N	1	1	1	1	1	1	0	0	0	0	1	1	1	1	1	0	0	0
IPI00007334	ACIN1	Isoform 1 of Apoptotic chromatin condensation inducer in the nucleus	266	NLKTEEEEEEEEEEEEDDEEEEGDDEGQK	R.NLKTEEEEEEEEEEEEDDEEEEGDDEGQK.S	1	1	1	0	0	0	0	0	0	1	0	1	0	1	0	0	0	0
IPI00007334	ACIN1	Isoform 1 of Apoptotic chromatin condensation inducer in the nucleus	303	EFKEEGEEIPR	K.EFKEEGEEIPR.V	1	0	0	0	0	0	0	0	0	0	0	0	0	0	0	0	0	0
IPI00007334	ACIN1	Isoform 1 of Apoptotic chromatin condensation inducer in the nucleus	399	ASLVALPEQTASEEETPPPLLTK	K.ASLVALPEQTASEEETPPPLLTK.E	1	1	1	1	0	0	0	0	0	0	0	0	0	0	0	0	0	0
IPI00007334	ACIN1	Isoform 1 of Apoptotic chromatin condensation inducer in the nucleus	507	STLADYSAQK	K.STLADYSAQK.D	1	0	0	0	0	0	0	0	0	0	0	0	0	0	0	0	0	0
IPI00007334	ACIN1	Isoform 1 of Apoptotic chromatin condensation inducer in the nucleus	732	KCEAEEAEPPAATQPQTSETQTSHLPESER	K.KCEAEEAEPPAATQPQTSETQTSHLPESER.I	2	1	1	1	1	1	0	0	0	2	1	1	1	0	1	0	0	0
IPI00007334	ACIN1	Isoform 1 of Apoptotic chromatin condensation inducer in the nucleus	832	GVPAGNSDTEGGQPGR	K.GVPAGNSDTEGGQPGR.K	2	2	0	0	0	0	2	0	2	0	0	2	0	2	0	0	0	0
IPI00007334	ACIN1	Isoform 1 of Apoptotic chromatin condensation inducer in the nucleus	1035	TGTLVEEAFWIDK	R.TGTLVEEAFWIDK.I	0	0	0	2	2	2	0	0	0	2	0	0	2	0	0	0	0	0
IPI00007334	ACIN1	Isoform 1 of Apoptotic chromatin condensation inducer in the nucleus	1097	GLLVDRPSETK	R.GLLVDRPSETK.T	0	0	0	0	0	0	0	0	0	0	0	0	0	0	2	0	0	0
IPI00007334	ACIN1	Isoform 1 of Apoptotic chromatin condensation inducer in the nucleus	1220	AAPCIYWLPLTDSQIVQK	K.AAPCIYWLPLTDSQIVQK.E	2	2	2	2	4	2	2	2	0	2	2	2	2	2	2	2	0	0
IPI00021290	ACLY	cDNA FLJ56442, highly similar to ATP-citrate synthase	18	FICTTSAIQNR	K.FICTTSAIQNR.F	2	2	2	0	2	0	0	2	2	0	0	2	2	2	2	0	0	2
IPI00021290	ACLY	cDNA FLJ56442, highly similar to ATP-citrate synthase	43	LLQDHPWLLSQNLVVKPDQLIK	R.LLQDHPWLLSQNLVVKPDQLIK.R	2	2	2	2	2	2	0	0	0	4	6	4	4	2	4	0	0	0
IPI00021290	ACLY	cDNA FLJ56442, highly similar to ATP-citrate synthase	69	LGLVGVNLTLDGVK	K.LGLVGVNLTLDGVK.S	0	0	2	2	2	2	2	2	0	2	2	2	2	2	0	2	0	2
IPI00021290	ACLY	cDNA FLJ56442, highly similar to ATP-citrate synthase	128	EGDYVLFHHEGGVDVGDVDAK	R.EGDYVLFHHEGGVDVGDVDAK.A	0	0	0	0	0	0	0	0	0	0	0	0	0	0	1	0	0	0
IPI00021290	ACLY	cDNA FLJ56442, highly similar to ATP-citrate synthase	221	VDATADYICK	K.VDATADYICK.V	0	0	0	0	0	0	0	0	0	1	1	1	0	1	0	0	0	0
IPI00021290	ACLY	cDNA FLJ56442, highly similar to ATP-citrate synthase	233	WGDIEFPPPFGR	K.WGDIEFPPPFGR.E	1	0	0	1	1	1	0	0	0	2	2	2	2	2	3	0	0	0
IPI00021290	ACLY	cDNA FLJ56442, highly similar to ATP-citrate synthase	245	EAYPEEAYIADLDAK	R.EAYPEEAYIADLDAK.S	2	1	0	1	1	1	0	0	0	1	2	2	2	2	1	0	0	0
IPI00021290	ACLY	cDNA FLJ56442, highly similar to ATP-citrate synthase	593	TIAIIAEGIPEALTR	R.TIAIIAEGIPEALTR.K	2	2	2	2	2	2	0	2	0	4	4	4	2	2	2	2	2	2
IPI00021290	ACLY	cDNA FLJ56442, highly similar to ATP-citrate synthase	617	GVTIIGPATVGGIKPGCFK	K.GVTIIGPATVGGIKPGCFK.I	0	2	0	2	2	0	0	0	0	2	2	2	2	2	2	0	2	0
IPI00021290	ACLY	cDNA FLJ56442, highly similar to ATP-citrate synthase	636	IGNTGGMLDNILASK	K.IGNTGGM'LDNILASK.L	0	0	0	4	2	0	0	0	0	0	0	0	0	0	0	0	0	0
IPI00021290	ACLY	cDNA FLJ56442, highly similar to ATP-citrate synthase	651	LYRPGSVAYVSR	K.LYRPGSVAYVSR.S	0	0	0	0	2	2	0	0	0	2	2	2	0	0	2	0	0	0
IPI00021290	ACLY	cDNA FLJ56442, highly similar to ATP-citrate synthase	677	TTDGVYEGVAIGGDR	R.TTDGVYEGVAIGGDR.Y	0	2	2	2	0	0	0	0	0	0	2	0	2	2	0	2	0	0
IPI00021290	ACLY	cDNA FLJ56442, highly similar to ATP-citrate synthase	919	DLVSSLTSGLLTIGDR	K.DLVSSLTSGLLTIGDR.F	2	4	0	2	2	0	0	0	2	2	2	2	2	2	2	2	2	0
IPI00021290	ACLY	cDNA FLJ56442, highly similar to ATP-citrate synthase	996	QHFPATPLLDYALEVEK	R.Q^HFPATPLLDYALEVEK.I	4	4	2	4	6	6	4	2	2	10	6	8	10	8	6	4	2	2
IPI00021290	ACLY	cDNA FLJ56442, highly similar to ATP-citrate synthase	1046	EEADEYIDIGALNGIFVLGR	R.EEADEYIDIGALNGIFVLGR.S	0	0	2	2	0	2	0	0	0	0	0	0	0	0	2	0	0	0
IPI00008485	ACO1	Cytoplasmic aconitate hydratase	277	FVEFFGPGVAQLSIADR	K.FVEFFGPGVAQLSIADR.A	2	0	0	0	0	0	0	0	0	0	2	2	0	0	2	2	0	0
IPI00008485	ACO1	Cytoplasmic aconitate hydratase	345	DFNDPSQDPDFTQVVELDLK	R.DFNDPSQDPDFTQVVELDLK.T	0	0	3	0	0	0	0	0	0	3	0	3	3	6	0	0	0	0
IPI00008485	ACO1	Cytoplasmic aconitate hydratase	548	ANYLASPPLVIAYAIAGTIR	R.ANYLASPPLVIAYAIAGTIR.I	0	0	0	0	0	0	0	0	0	1	1	3	1	1	2	0	1	1
IPI00008485	ACO1	Cytoplasmic aconitate hydratase	616	IETVNESWNALATPSDK	K.IETVNESWNALATPSDK.L	0	0	0	0	0	0	0	0	0	0	0	0	1	0	1	0	0	0
IPI00008485	ACO1	Cytoplasmic aconitate hydratase	645	SPPFFENLTLDLQPPK	K.SPPFFENLTLDLQPPK.S	0	0	0	0	0	0	0	0	0	1	1	0	0	0	0	0	0	0
IPI00008485	ACO1	Cytoplasmic aconitate hydratase	661	SIVDAYVLLNLGDSVTTDHISPAGNIAR	K.SIVDAYVLLNLGDSVTTDHISPAGNIAR.N	0	0	0	0	0	0	0	0	0	1	1	1	0	0	0	0	0	0
IPI00008485	ACO1	Cytoplasmic aconitate hydratase	737	QAPQTIHLPSGEILDVFDAAER	K.QAPQTIHLPSGEILDVFDAAER.Y	1	0	0	0	0	0	0	0	0	2	2	1	2	2	1	0	0	0
IPI00008485	ACO1	Cytoplasmic aconitate hydratase	759	YQQAGLPLIVLAGK	R.YQQAGLPLIVLAGK.E	1	1	0	0	0	0	0	0	0	1	1	1	0	1	1	0	0	0
IPI00017855	ACO2	Aconitase 2, mitochondrial	59	LNRPLTLSEK	R.LNRPLTLSEK.I	0	0	0	0	0	0	0	1	0	0	0	0	0	0	0	0	0	0
IPI00017855	ACO2	Aconitase 2, mitochondrial	69	IVYGHLDDPASQEIER	K.IVYGHLDDPASQEIER.G	0	1	1	0	0	0	1	1	1	0	0	0	0	0	0	0	0	1
IPI00017855	ACO2	Aconitase 2, mitochondrial	118	VAVPSTIHCDHLIEAQVGGEK	K.VAVPSTIHCDHLIEAQVGGEK.D	0	0	0	0	0	0	1	0	0	0	0	0	0	0	0	0	0	0
IPI00017855	ACO2	Aconitase 2, mitochondrial	145	DINQEVYNFLATAGAK	K.DINQEVYNFLATAGAK.Y	1	1	1	0	0	0	0	1	1	0	0	0	0	0	0	0	0	1
IPI00017855	ACO2	Aconitase 2, mitochondrial	412	SQFTITPGSEQIR	K.SQFTITPGSEQIR.A	3	0	0	0	0	0	0	3	3	0	0	0	0	0	0	0	0	0
IPI00017855	ACO2	Aconitase 2, mitochondrial	438	DLGGIVLANACGPCIGQWDR	R.DLGGIVLANACGPCIGQWDR.K	2	2	2	0	0	0	2	0	0	0	0	0	0	0	0	0	2	0
IPI00017855	ACO2	Aconitase 2, mitochondrial	480	NDANPETHAFVTSPEIVTALAIAGTLK	R.NDANPETHAFVTSPEIVTALAIAGTLK.F	2	4	2	0	0	0	0	2	0	0	0	0	0	0	0	0	2	0
IPI00017855	ACO2	Aconitase 2, mitochondrial	550	DSSGQHVDVSPTSQR	K.DSSGQHVDVSPTSQR.L	0	0	0	0	0	0	2	2	2	0	0	0	0	0	0	0	0	0
IPI00017855	ACO2	Aconitase 2, mitochondrial	634	NAVTQEFGPVPDTAR	R.NAVTQEFGPVPDTAR.Y	3	0	3	0	0	0	3	3	3	0	0	0	0	0	0	3	0	3
IPI00017855	ACO2	Aconitase 2, mitochondrial	657	WVVIGDENYGEGSSR	R.WVVIGDENYGEGSSR.E	3	3	0	0	0	0	3	0	3	0	0	0	0	0	0	0	0	0
IPI00017855	ACO2	Aconitase 2, mitochondrial	702	QGLLPLTFADPADYNK	K.QGLLPLTFADPADYNK.I	0	2	0	0	0	0	0	2	2	0	0	0	0	0	0	0	0	0
IPI00220906	ACOT2	Isoform 1 of Acyl-coenzyme A thioesterase 2, mitochondrial	349	DGYADIVDVLNSPLEGPDQK	K.DGYADIVDVLNSPLEGPDQK.S	1	0	0	0	0	0	1	1	1	0	0	0	0	0	0	0	1	0
IPI00010415	ACOT7	Isoform 1 of Cytosolic acyl coenzyme A thioester hydrolase	158	ATLWYVPLSLK	K.ATLWYVPLSLK.N	2	0	0	0	0	0	0	0	0	0	2	0	0	0	0	0	0	0
IPI00010415	ACOT7	Isoform 1 of Cytosolic acyl coenzyme A thioester hydrolase	268	TNIVTASVDAINFHDK	K.TNIVTASVDAINFHDK.I	2	2	2	0	0	0	0	0	0	2	2	2	0	0	0	0	0	0
IPI00010415	ACOT7	Isoform 1 of Cytosolic acyl coenzyme A thioester hydrolase	325	AASAFFTYVSLSQEGR	R.AASAFFTYVSLSQEGR.S	0	0	0	0	0	0	0	0	0	1	1	1	0	0	0	0	0	0
IPI00010415	ACOT7	Isoform 1 of Cytosolic acyl coenzyme A thioester hydrolase	341	SLPVPQLVPETEDEK	R.SLPVPQLVPETEDEK.K	0	0	0	0	0	0	0	0	0	1	0	1	0	0	0	0	0	0
IPI00298202	ACOT8	Acyl-coenzyme A thioesterase 8	25	SVLVTTVLNLEPLDEDLFR	R.SVLVTTVLNLEPLDEDLFR.G	0	0	0	0	0	0	0	3	0	0	0	0	0	0	0	3	0	3
IPI00298202	ACOT8	Acyl-coenzyme A thioesterase 8	54	LFGGQIVGQALVAAAK	R.LFGGQIVGQALVAAAK.S	0	0	0	0	0	0	0	3	3	0	0	0	0	0	0	3	3	0
IPI00298202	ACOT8	Acyl-coenzyme A thioesterase 8	294	QDGVLAVTCAQEGVIR	R.QDGVLAVTCAQEGVIR.V	0	0	0	0	0	0	0	0	0	0	0	0	0	0	0	2	2	0
IPI00220710	ACOT9	acyl-Coenzyme A thioesterase 2, mitochondrial isoform a	85	DSYIEVLLPLGSEPELR	K.DSYIEVLLPLGSEPELR.E	0	0	0	0	0	0	0	2	2	0	0	0	0	0	0	0	0	0
IPI00220710	ACOT9	acyl-Coenzyme A thioesterase 2, mitochondrial isoform a	295	SLEICHPQER	K.SLEICHPQER.N	0	0	0	0	0	0	0	2	0	0	0	0	0	0	0	0	0	0
IPI00296907	ACOX1	Isoform 2 of Peroxisomal acyl-coenzyme A oxidase 1	10	DSASFNPELLTHILDGSPEK	R.DSASFNPELLTHILDGSPEK.T	0	0	0	0	0	0	0	1	0	0	0	0	0	0	0	1	0	0
IPI00296907	ACOX1	Isoform 2 of Peroxisomal acyl-coenzyme A oxidase 1	149	GLETTATYDPETQEFILNSPTVTSIK	R.GLETTATYDPETQEFILNSPTVTSIK.W	0	0	0	0	0	0	1	0	0	0	0	0	0	0	0	1	0	0
IPI00296907	ACOX1	Isoform 2 of Peroxisomal acyl-coenzyme A oxidase 1	183	TSNHAIVLAQLITK	K.TSNHAIVLAQLITK.G	0	0	0	0	0	0	1	1	0	0	0	0	0	0	0	1	0	0
IPI00296907	ACOX1	Isoform 2 of Peroxisomal acyl-coenzyme A oxidase 1	199	CYGLHAFIVPIR	K.C^YGLHAFIVPIR.E	0	0	0	0	0	0	0	1	1	0	0	0	0	0	0	1	1	1
IPI00296907	ACOX1	Isoform 2 of Peroxisomal acyl-coenzyme A oxidase 1	211	EIGTHKPLPGITVGDIGPK	R.EIGTHKPLPGITVGDIGPK.F	0	0	0	0	0	0	0	0	0	0	0	0	0	0	0	1	0	0
IPI00296907	ACOX1	Isoform 2 of Peroxisomal acyl-coenzyme A oxidase 1	230	FGYDEIDNGYLK	K.FGYDEIDNGYLK.M	0	0	0	0	0	0	1	1	1	0	0	0	0	0	0	1	1	1
IPI00296907	ACOX1	Isoform 2 of Peroxisomal acyl-coenzyme A oxidase 1	256	YAQVKPDGTYVKPLSNK	K.YAQVKPDGTYVKPLSNK.L	0	0	0	0	0	0	0	1	1	0	0	0	0	0	0	1	1	1
IPI00296907	ACOX1	Isoform 2 of Peroxisomal acyl-coenzyme A oxidase 1	283	SFLVGEAAR	R.SFLVGEAAR.A	0	0	0	0	0	0	0	0	1	0	0	0	0	0	0	0	0	0
IPI00296907	ACOX1	Isoform 2 of Peroxisomal acyl-coenzyme A oxidase 1	308	HQSEIKPGEPEPQILDFQTQQYK	R.HQSEIKPGEPEPQILDFQTQQYK.L	0	0	0	0	0	0	0	1	1	0	0	0	0	0	0	1	1	1
IPI00296907	ACOX1	Isoform 2 of Peroxisomal acyl-coenzyme A oxidase 1	355	INEGIGQGDLSELPELHALTAGLK	R.INEGIGQGDLSELPELHALTAGLK.A	0	0	0	0	0	0	2	1	1	0	0	0	0	0	0	0	1	1
IPI00296907	ACOX1	Isoform 2 of Peroxisomal acyl-coenzyme A oxidase 1	379	AFTSWTANTGIEACR	K.AFTSWTANTGIEACR.M	0	0	0	0	0	0	0	1	1	0	0	0	0	0	0	1	1	0
IPI00296907	ACOX1	Isoform 2 of Peroxisomal acyl-coenzyme A oxidase 1	513	EVAWNLTSVDLVR	K.EVAWNLTSVDLVR.A	0	0	0	0	0	0	0	1	0	0	0	0	0	0	0	1	0	0
IPI00296907	ACOX1	Isoform 2 of Peroxisomal acyl-coenzyme A oxidase 1	601	SDAVALVDAFDFQDVTLGSVLGR	R.SDAVALVDAFDFQDVTLGSVLGR.Y	0	0	0	0	0	0	1	1	1	0	0	0	0	0	0	2	2	1
IPI00296907	ACOX1	Isoform 2 of Peroxisomal acyl-coenzyme A oxidase 1	624	YDGNVYENLFEWAK	R.YDGNVYENLFEWAK.N	0	0	0	0	0	0	0	0	0	0	0	0	0	0	0	1	1	1
IPI00020226	ACOX3	Isoform 1 of Peroxisomal acyl-coenzyme A oxidase 3	50	TIFSALENDPLFAR	K.TIFSALENDPLFAR.S	0	0	0	0	0	0	2	2	0	0	0	0	0	0	0	2	2	2
IPI00020226	ACOX3	Isoform 1 of Peroxisomal acyl-coenzyme A oxidase 3	172	TTAHYDPATEEFIIHSPDFEAAK	R.TTAHYDPATEEFIIHSPDFEAAK.F	0	0	0	0	0	0	0	0	0	0	0	0	0	0	0	2	2	0
IPI00020226	ACOX3	Isoform 1 of Peroxisomal acyl-coenzyme A oxidase 3	372	SLFLDLVELQR	K.SLFLDLVELQR.G	0	0	0	0	0	0	0	2	2	0	0	0	0	0	0	2	0	2
IPI00020226	ACOX3	Isoform 1 of Peroxisomal acyl-coenzyme A oxidase 3	399	EIHALASASKPLASWTTQQGIQECR	R.EIHALASASKPLASWTTQQGIQECR.E	0	0	0	0	0	0	0	0	0	0	0	0	0	0	0	0	2	0
IPI00020226	ACOX3	Isoform 1 of Peroxisomal acyl-coenzyme A oxidase 3	485	SVDFLDAYPGILDQK	K.SVDFLDAYPGILDQK.F	0	0	0	0	0	0	0	0	0	0	0	0	0	0	0	2	0	0
IPI00020226	ACOX3	Isoform 1 of Peroxisomal acyl-coenzyme A oxidase 3	500	FEVSSVADCLDSAVALAAYK	K.FEVSSVADCLDSAVALAAYK.W	0	0	0	0	0	0	2	2	2	0	0	0	0	0	0	0	2	0
IPI00020226	ACOX3	Isoform 1 of Peroxisomal acyl-coenzyme A oxidase 3	610	GGYFSGEQAGEVLESAVLALCSQLK	R.GGYFSGEQAGEVLESAVLALCSQLK.D	0	0	0	0	0	0	0	0	0	0	0	0	0	0	0	1	0	0
IPI00218847	ACP1	Isoform 1 of Low molecular weight phosphotyrosine protein phosphatase	125	QLIIEDPYYGNDSDFETVYQQCVR	K.QLIIEDPYYGNDSDFETVYQQCVR.C	0	0	0	0	0	0	0	0	0	0	2	0	0	0	0	0	0	0
IPI00219861	ACP1	Isoform 1 of Low molecular weight phosphotyrosine protein phosphatase	8	SVLFVCLGNICR	K.SVLFVCLGNICR.S	0	0	0	0	0	0	0	0	0	0	0	5	0	0	0	0	0	0
IPI00219861	ACP1	Isoform 1 of Low molecular weight phosphotyrosine protein phosphatase	30	LVTDQNISENWR	K.LVTDQNISENWR.V	0	0	0	0	0	0	0	0	0	3	0	3	0	0	0	0	0	0
IPI00219861	ACP1	Isoform 1 of Low molecular weight phosphotyrosine protein phosphatase	42	VDSAATSGYEIGNPPDYR	R.VDSAATSGYEIGNPPDYR.G	0	0	2	0	0	0	0	0	0	0	0	2	0	0	0	0	0	0
IPI00219861	ACP1	Isoform 1 of Low molecular weight phosphotyrosine protein phosphatase	114	IELLGSYDPQK	K.IELLGSYDPQK.Q	0	0	0	0	0	0	0	0	0	3	0	3	0	0	0	0	0	0
IPI00219861	ACP1	Isoform 1 of Low molecular weight phosphotyrosine protein phosphatase	125	QLIIEDPYYGNDSDFETVYQQCVR	K.QLIIEDPYYGNDSDFETVYQQCVR.C	0	0	0	0	0	0	0	0	0	2	0	2	0	0	0	0	0	0
IPI00003807	ACP2	Lysosomal acid phosphatase	130	FNPNISWQPIPVHTVPITEDR	R.FNPNISWQPIPVHTVPITEDR.L	0	0	0	0	0	2	0	0	0	0	0	0	0	0	0	0	0	0
IPI00003807	ACP2	Lysosomal acid phosphatase	171	QTPEYQNESSR	R.QTPEYQNESSR.N	0	0	0	0	0	0	0	0	1	0	0	0	0	0	0	0	0	0
IPI00012728	ACSL1	Isoform 1 of Long-chain-fatty-acid--CoA ligase 1	125	QVAELSECIGSALIQK	K.Q^VAELSECIGSALIQK.G	0	0	0	0	0	0	0	0	0	0	0	0	0	0	0	0	0	1
IPI00012728	ACSL1	Isoform 1 of Long-chain-fatty-acid--CoA ligase 1	357	VLQPTVFPVVPR	K.VLQPTVFPVVPR.L	0	0	0	0	0	0	0	0	0	0	0	0	0	0	0	3	0	3
IPI00012728	ACSL1	Isoform 1 of Long-chain-fatty-acid--CoA ligase 1	616	GFEGSFEELCR	R.GFEGSFEELCR.N	0	0	0	0	0	0	0	0	0	0	0	0	0	0	0	2	0	2
IPI00031397	ACSL3	Long-chain-fatty-acid--CoA ligase 3	57	AKPVNSKPDSAYR	K.AKPVNSKPDSAYR.S	0	0	0	0	0	0	0	0	0	0	0	0	0	0	0	0	0	2
IPI00031397	ACSL3	Long-chain-fatty-acid--CoA ligase 3	70	SVNSLDGLASVLYPGCDTLDK	R.SVNSLDGLASVLYPGCDTLDK.V	0	0	0	0	0	1	2	0	2	0	0	0	1	2	0	1	2	1
IPI00031397	ACSL3	Long-chain-fatty-acid--CoA ligase 3	109	EVLNEEDEVQPNGK	R.EVLNEEDEVQPNGK.I	0	0	0	0	1	0	1	0	1	0	0	0	1	1	1	1	1	1
IPI00031397	ACSL3	Long-chain-fatty-acid--CoA ligase 3	127	VILGQYNWLSYEDVFVR	K.VILGQYNWLSYEDVFVR.A	0	0	0	0	1	1	2	1	1	0	0	0	1	0	1	1	1	1
IPI00031397	ACSL3	Long-chain-fatty-acid--CoA ligase 3	160	TNIAIFCETR	K.TNIAIFCETR.A	0	0	0	0	0	0	0	0	0	0	0	0	0	0	0	0	1	0
IPI00031397	ACSL3	Long-chain-fatty-acid--CoA ligase 3	221	LKDIVSLVPR	K.LKDIVSLVPR.L	0	0	0	0	0	0	1	0	0	0	0	0	0	0	0	1	1	1
IPI00031397	ACSL3	Long-chain-fatty-acid--CoA ligase 3	233	HIITVDGKPPTWSEFPK	R.HIITVDGKPPTWSEFPK.G	0	0	0	1	2	2	0	3	2	0	0	0	2	2	2	2	3	2
IPI00031397	ACSL3	Long-chain-fatty-acid--CoA ligase 3	349	IGYSSPQTLADQSSK	R.IGYSSPQTLADQSSK.I	2	0	2	4	2	2	2	4	4	2	2	2	4	2	2	2	4	2
IPI00031397	ACSL3	Long-chain-fatty-acid--CoA ligase 3	398	VSEMSSFQR	K.VSEM'SSFQR.N	0	0	0	0	0	2	0	0	0	0	0	0	0	0	0	0	0	0
IPI00031397	ACSL3	Long-chain-fatty-acid--CoA ligase 3	407	NLFILAYNYK	R.NLFILAYNYK.M	0	0	0	0	0	0	2	2	0	0	0	0	0	0	0	2	2	0
IPI00031397	ACSL3	Long-chain-fatty-acid--CoA ligase 3	425	NTPLCDSFVFR	R.NTPLCDSFVFR.K	0	0	0	0	0	0	0	0	0	0	0	0	2	0	0	0	0	0
IPI00031397	ACSL3	Long-chain-fatty-acid--CoA ligase 3	447	LLLCGGAPLSATTQR	R.LLLCGGAPLSATTQR.F	0	0	0	1	1	1	1	2	1	0	0	1	1	2	1	1	2	1
IPI00031397	ACSL3	Long-chain-fatty-acid--CoA ligase 3	497	VGAPLVCCEIK	R.VGAPLVCCEIK.L	0	0	0	0	0	0	0	1	0	0	0	0	0	1	0	1	1	1
IPI00031397	ACSL3	Long-chain-fatty-acid--CoA ligase 3	510	NWEEGGYFNTDKPHPR	K.NWEEGGYFNTDKPHPR.G	0	0	0	1	1	0	0	1	0	0	0	0	0	0	0	1	1	1
IPI00031397	ACSL3	Long-chain-fatty-acid--CoA ligase 3	546	TKADFFEDENGQR	K.TKADFFEDENGQR.W	0	0	0	2	0	0	0	2	2	0	0	0	2	2	0	4	2	2
IPI00031397	ACSL3	Long-chain-fatty-acid--CoA ligase 3	548	ADFFEDENGQR	K.ADFFEDENGQR.W	0	0	0	2	0	2	0	2	2	0	0	0	0	2	0	4	2	2
IPI00031397	ACSL3	Long-chain-fatty-acid--CoA ligase 3	559	WLCTGDIGEFEPDGCLK	R.WLCTGDIGEFEPDGCLK.I	0	0	0	2	2	0	4	6	4	2	2	0	4	2	2	2	6	2
IPI00031397	ACSL3	Long-chain-fatty-acid--CoA ligase 3	603	NLPLVDNICAYANSYHSYVIGFVVPNQK	K.NLPLVDNICAYANSYHSYVIGFVVPNQK.E	0	0	0	0	0	0	2	0	0	0	0	0	0	0	0	0	0	0
IPI00031397	ACSL3	Long-chain-fatty-acid--CoA ligase 3	643	GTWEELCNSCEMENEVLK	K.GTWEELCNSCEM'ENEVLK.V	0	0	0	2	0	0	0	0	0	0	0	0	0	0	0	0	0	0
IPI00031397	ACSL3	Long-chain-fatty-acid--CoA ligase 3	661	VLSEAAISASLEK	K.VLSEAAISASLEK.F	0	0	0	2	2	2	2	0	2	0	0	0	2	0	0	0	0	2
IPI00031397	ACSL3	Long-chain-fatty-acid--CoA ligase 3	707	THYQADIER	K.THYQADIER.M	0	0	0	0	0	0	0	1	0	0	0	0	0	0	0	0	0	0
IPI00029737	ACSL4	Isoform Long of Long-chain-fatty-acid--CoA ligase 4	61	SVTHFDSLAVIDIPGADTLDK	R.SVTHFDSLAVIDIPGADTLDK.L	0	0	0	2	0	0	2	0	0	0	0	0	2	2	0	2	0	2
IPI00029737	ACSL4	Isoform Long of Long-chain-fatty-acid--CoA ligase 4	135	VNNFGSGLTALGLKPK	R.VNNFGSGLTALGLKPK.N	0	0	0	0	0	0	0	1	0	0	0	0	0	0	0	0	1	1
IPI00029737	ACSL4	Isoform Long of Long-chain-fatty-acid--CoA ligase 4	151	NTIAIFCETR	K.NTIAIFCETR.A	0	0	0	0	0	0	0	0	0	0	0	0	0	0	0	0	1	0
IPI00029737	ACSL4	Isoform Long of Long-chain-fatty-acid--CoA ligase 4	173	YNFPLVTLYATLGK	K.YNFPLVTLYATLGK.E	0	0	0	2	2	0	0	2	2	0	0	0	2	2	2	4	4	4
IPI00029737	ACSL4	Isoform Long of Long-chain-fatty-acid--CoA ligase 4	187	EAVVHGLNESEASYLITSVELLESK	K.EAVVHGLNESEASYLITSVELLESK.L	0	0	0	0	0	0	0	0	2	0	0	0	0	0	0	0	0	0
IPI00029737	ACSL4	Isoform Long of Long-chain-fatty-acid--CoA ligase 4	214	TALLDISCVK	K.TALLDISCVK.H	0	0	0	0	0	0	0	0	0	0	0	0	0	0	0	0	0	2
IPI00029737	ACSL4	Isoform Long of Long-chain-fatty-acid--CoA ligase 4	340	IGYSSPLTLSDQSSK	R.IGYSSPLTLSDQSSK.I	0	2	2	2	2	2	2	2	0	0	2	2	0	2	2	2	2	2
IPI00029737	ACSL4	Isoform Long of Long-chain-fatty-acid--CoA ligase 4	414	GYDAPLCNLLLFK	K.GYDAPLCNLLLFK.K	0	0	0	0	0	0	0	0	0	0	0	0	0	0	0	0	2	2
IPI00029737	ACSL4	Isoform Long of Long-chain-fatty-acid--CoA ligase 4	488	VGAPLICCEIK	R.VGAPLICCEIK.L	0	0	0	0	0	0	0	0	2	0	0	0	0	0	0	0	0	0
IPI00029737	ACSL4	Isoform Long of Long-chain-fatty-acid--CoA ligase 4	499	LKDWQEGGYTINDKPNPR	K.LKDWQEGGYTINDKPNPR.G	0	0	0	0	2	0	2	2	2	0	0	0	0	0	2	0	2	4
IPI00029737	ACSL4	Isoform Long of Long-chain-fatty-acid--CoA ligase 4	501	DWQEGGYTINDKPNPR	K.DWQEGGYTINDKPNPR.G	0	0	0	0	0	0	0	0	0	0	0	0	2	0	0	4	2	2
IPI00029737	ACSL4	Isoform Long of Long-chain-fatty-acid--CoA ligase 4	537	TAEDYSVDENGQR	K.TAEDYSVDENGQR.W	2	0	0	0	2	2	0	2	2	0	0	0	2	2	2	2	4	2
IPI00029737	ACSL4	Isoform Long of Long-chain-fatty-acid--CoA ligase 4	550	WFCTGDIGEFHPDGCLQIIDR	R.WFCTGDIGEFHPDGCLQIIDR.K	0	0	0	2	0	0	2	0	0	0	0	0	2	2	0	4	4	4
IPI00029737	ACSL4	Isoform Long of Long-chain-fatty-acid--CoA ligase 4	594	NCPLIDNICAFAK	K.NCPLIDNICAFAK.S	0	0	0	0	0	0	0	2	0	0	0	0	2	0	0	4	0	4
IPI00029737	ACSL4	Isoform Long of Long-chain-fatty-acid--CoA ligase 4	673	LSPEPWTPETGLVTDAFK	R.LSPEPWTPETGLVTDAFK.L	0	3	0	0	0	0	0	0	0	0	0	0	0	0	0	0	0	0
IPI00031397	ACSL4	Isoform Long of Long-chain-fatty-acid--CoA ligase 4	586	LQAGEYVSLGK	K.LQAGEYVSLGK.V	0	0	0	0	4	0	0	0	0	0	0	0	4	4	0	0	4	4
IPI00031397	ACSL4	Isoform Long of Long-chain-fatty-acid--CoA ligase 4	682	LSPEPWTPETGLVTDAFK	R.LSPEPWTPETGLVTDAFK.L	3	0	6	6	9	9	6	3	6	3	3	6	6	3	9	6	6	6
IPI00008037	ACSL5	acyl-CoA synthetase long-chain family member 5 isoform a	63	NNDLTSCCFSDAK	K.NNDLTSCCFSDAK.T	0	0	0	0	0	0	0	0	0	0	0	0	0	0	0	0	0	1
IPI00329444	ACSM2B	cDNA FLJ76695, highly similar to Homo sapiens acyl-CoA synthetase medium-chain family member 2 (ACSM2), nuclear gene encoding mitochondrial protein, mRNA	543	KIEFVLNLPK	R.KIEFVLNLPK.T	0	0	0	0	0	0	0	0	0	0	0	0	0	2	0	0	0	0
IPI00413730	ACSS2	Putative uncharacterized protein ACSS2	98	GATTNICYNVLDR	K.GATTNICYNVLDR.N	0	0	0	0	0	0	0	0	0	0	2	0	0	0	0	0	0	0
IPI00413730	ACSS2	Putative uncharacterized protein ACSS2	430	ASLQVLGTVGEPINPEAWLWYHR	R.ASLQVLGTVGEPINPEAWLWYHR.V	0	0	1	0	0	0	0	0	0	1	1	1	0	0	0	0	0	0
IPI00413730	ACSS2	Putative uncharacterized protein ACSS2	543	KFPGYYVTGDGCQR	K.KFPGYYVTGDGCQR.D	0	0	0	0	0	0	1	0	0	0	0	0	0	0	0	0	0	0
IPI00413730	ACSS2	Putative uncharacterized protein ACSS2	557	DQDGYYWITGR	R.DQDGYYWITGR.I	0	0	0	0	0	0	0	0	0	0	1	0	0	0	0	0	0	0
IPI00413730	ACSS2	Putative uncharacterized protein ACSS2	608	GECLYCFVTLCDGHTFSPK	K.GECLYCFVTLCDGHTFSPK.L	0	0	0	0	0	0	0	0	0	0	1	0	0	0	0	0	0	0
IPI00413730	ACSS2	Putative uncharacterized protein ACSS2	639	IGPIATPDYIQNAPGLPK	K.IGPIATPDYIQNAPGLPK.T	1	1	1	0	0	0	0	0	0	1	2	2	0	0	0	0	0	0
IPI00008603	ACTA2	ACTA2 protein (Fragment)	71	YPIEHGIITNWDDMEK	K.YPIEHGIITNWDDM'EK.I	0	0	0	0	0	0	0	0	0	0	0	0	7	0	0	0	0	0
IPI00008603	ACTA2	ACTA2 protein (Fragment)	98	VAPEEHPTLLTEAPLNPK	R.VAPEEHPTLLTEAPLNPK.A	0	0	0	0	0	0	7	0	0	0	0	0	7	0	0	0	0	0
IPI00021428	ACTA2	ACTA2 protein (Fragment)	71	YPIEHGIITNWDDMEK	K.YPIEHGIITNWDDM'EK.I	35	42	28	14	21	28	0	7	7	14	7	21	0	7	7	0	0	0
IPI00021428	ACTA2	ACTA2 protein (Fragment)	98	VAPEEHPTLLTEAPLNPK	R.VAPEEHPTLLTEAPLNPK.A	14	21	14	7	7	0	0	0	7	14	14	14	0	0	0	7	14	14
IPI00021428	ACTA2	Actin, aortic smooth muscle	218	LCYVALDFENEMATAASSSSLEK	K.LCYVALDFENEM'ATAASSSSLEK.S	96	36	24	0	0	0	0	0	0	24	24	6	0	0	0	0	6	0
IPI00954527	ACTA2	ACTA2 protein (Fragment)	53	DSYVGHEAQSK	K.DSYVGHEAQSK.R	0	1	1	0	0	0	0	0	1	0	0	1	0	0	0	0	0	1
IPI00021439	ACTB	Beta actin variant (Fragment)	19	AGFAGDDAPR	K.AGFAGDDAPR.A	19	19	19	19	19	19	19	19	19	19	19	19	0	0	19	19	19	19
IPI00021439	ACTB	Beta actin variant (Fragment)	29	AVFPSIVGRPR	R.AVFPSIVGRPR.H	54	36	36	18	36	36	0	18	18	36	36	36	18	18	18	18	18	36
IPI00021439	ACTB	Beta actin variant (Fragment)	51	DSYVGDEAQSKR	K.DSYVGDEAQSKR.G	12	12	12	0	12	12	0	12	12	12	12	12	0	0	0	0	12	12
IPI00021439	ACTB	Beta actin variant (Fragment)	51	DSYVGDEAQSK	K.DSYVGDEAQSK.R	36	12	0	0	12	12	0	12	12	0	12	24	12	12	12	12	12	0
IPI00021439	ACTB	Beta actin variant (Fragment)	85	IWHHTFYNELR	K.IWHHTFYNELR.V	51	68	51	34	34	17	17	34	17	34	51	34	17	17	17	34	17	34
IPI00021439	ACTB	Beta actin variant (Fragment)	96	VAPEEHPVLLTEAPLNPK	R.VAPEEHPVLLTEAPLNPK.A	28	24	16	8	12	8	8	12	12	16	16	16	4	8	12	8	12	12
IPI00021439	ACTB	Beta actin variant (Fragment)	148	TTGIVMDSGDGVTHTVPIYEGYALPHAILR	R.TTGIVMDSGDGVTHTVPIYEGYALPHAILR.L	14	10	10	4	2	4	2	0	0	20	10	10	0	0	0	0	0	0
IPI00021439	ACTB	Beta actin variant (Fragment)	197	GYSFTTTAER	R.GYSFTTTAER.E	6	6	8	2	2	6	0	4	4	4	4	6	2	2	2	2	4	4
IPI00021439	ACTB	Beta actin variant (Fragment)	214	EKLCYVALDFEQEMATAASSSSLEK	K.EKLCYVALDFEQEMATAASSSSLEK.S	3	0	0	0	0	0	0	0	0	0	3	0	0	0	0	0	0	0
IPI00021439	ACTB	Beta actin variant (Fragment)	216	LCYVALDFEQEMATAASSSSLEK	K.LCYVALDFEQEMATAASSSSLEK.S	162	105	45	6	3	0	3	0	0	81	69	39	0	0	0	6	0	3
IPI00021439	ACTB	Beta actin variant (Fragment)	239	SYELPDGQVITIGNER	K.SYELPDGQVITIGNER.F	154	140	140	84	56	70	56	56	70	140	154	140	42	70	28	98	70	70
IPI00021439	ACTB	Beta actin variant (Fragment)	257	CPEALFQPSFLGMESCGIHETTFNSIMK	R.CPEALFQPSFLGMESCGIHETTFNSIMK.C	2	4	0	2	0	2	0	0	0	0	2	0	0	0	0	0	0	0
IPI00021439	ACTB	Beta actin variant (Fragment)	285	CDVDIRK	K.C^DVDIRK.D	4	0	4	0	0	0	0	4	4	0	0	0	0	0	0	0	0	0
IPI00021439	ACTB	Beta actin variant (Fragment)	291	KDLYANTVLSGGTTMYPGIADR	R.KDLYANTVLSGGTTM'YPGIADR.M	4	6	4	2	4	4	0	0	0	0	0	0	0	0	0	0	0	0
IPI00021439	ACTB	Beta actin variant (Fragment)	292	DLYANTVLSGGTTMYPGIADR	K.DLYANTVLSGGTTM'YPGIADR.M	8	10	8	6	4	6	2	2	0	2	4	0	0	2	2	0	0	0
IPI00021439	ACTB	Beta actin variant (Fragment)	316	EITALAPSTMK	K.EITALAPSTMK.I	11	22	22	0	11	11	0	0	0	0	11	11	0	0	0	0	0	0
IPI00021439	ACTB	Beta actin variant (Fragment)	360	QEYDESGPSIVHR	K.QEYDESGPSIVHR.K	36	36	54	18	18	45	0	27	18	45	36	45	9	18	36	36	18	27
IPI00003269	ACTBL2	Beta-actin-like protein 2	97	VAPDEHPILLTEAPLNPK	R.VAPDEHPILLTEAPLNPK.I	0	0	0	0	0	1	0	0	0	0	0	0	0	0	0	0	0	0
IPI00003269	ACTBL2	Beta-actin-like protein 2	149	TTGIVMDSGDGVTHIVPIYEGYALPHAILR	R.TTGIVM'DSGDGVTHIVPIYEGYALPHAILR.L	2	1	1	0	0	0	0	0	0	0	0	0	0	0	0	0	0	0
IPI00003269	ACTBL2	Beta-actin-like protein 2	198	GYNFTTTAER	R.GYNFTTTAER.E	0	1	0	0	0	0	0	0	0	0	0	0	0	0	0	0	0	0
IPI00003269	ACTBL2	Beta-actin-like protein 2	292	KDLYANTVLSGGSTMYPGIADR	R.KDLYANTVLSGGSTM'YPGIADR.M	0	1	0	0	0	0	0	0	0	0	0	0	0	0	0	0	0	0
IPI00003269	ACTBL2	Beta-actin-like protein 2	293	DLYANTVLSGGSTMYPGIADR	K.DLYANTVLSGGSTM'YPGIADR.M	1	1	1	0	0	0	0	0	0	0	0	0	0	0	0	0	0	0
IPI00003627	ACTL6A	Isoform 1 of Actin-like protein 6A	63	QGGPTYYIDTNALR	K.QGGPTYYIDTNALR.V	0	0	0	0	0	0	0	0	0	2	2	0	0	0	0	0	0	0
IPI00003627	ACTL6A	Isoform 1 of Actin-like protein 6A	165	STGLILDSGATHTTAIPVHDGYVLQQGIVK	R.STGLILDSGATHTTAIPVHDGYVLQQGIVK.S	1	1	1	0	0	0	0	0	0	1	1	1	0	0	0	1	0	0
IPI00003627	ACTL6A	Isoform 1 of Actin-like protein 6A	304	IPEGLFDPSNVK	K.IPEGLFDPSNVK.G	2	2	0	0	0	0	0	0	0	0	0	0	0	0	0	0	0	0
IPI00013508	ACTN1	Alpha-actinin-1	48	AGTQIENIEEDFR	K.AGTQIENIEEDFR.D	0	0	0	0	0	0	0	0	0	6	0	0	0	0	0	0	6	0
IPI00013508	ACTN1	Alpha-actinin-1	107	LVSIGAEEIVDGNVK	K.LVSIGAEEIVDGNVK.M	4	4	4	0	0	0	0	0	0	0	0	0	0	0	0	4	4	0
IPI00013508	ACTN1	Alpha-actinin-1	163	NVNIQNFHISWK	K.NVNIQNFHISWK.D	3	3	3	0	0	0	0	0	0	0	3	3	0	0	0	0	0	0
IPI00013508	ACTN1	Alpha-actinin-1	175	DGLGFCALIHR	K.DGLGFCALIHR.H	0	0	3	0	0	0	0	0	0	3	3	3	0	0	0	3	3	3
IPI00013508	ACTN1	Alpha-actinin-1	186	HRPELIDYGK	R.HRPELIDYGK.L	3	3	3	0	0	0	0	3	0	0	0	3	0	0	0	0	0	3
IPI00013508	ACTN1	Alpha-actinin-1	198	KDDPLTNLNTAFDVAEK	R.KDDPLTNLNTAFDVAEK.Y	0	3	0	0	0	0	0	0	0	0	3	0	0	0	0	0	3	3
IPI00013508	ACTN1	Alpha-actinin-1	199	DDPLTNLNTAFDVAEK	K.DDPLTNLNTAFDVAEK.Y	3	3	3	0	0	0	3	3	0	6	6	3	0	0	0	3	0	3
IPI00013508	ACTN1	Alpha-actinin-1	265	VLAVNQENEQLMEDYEK	K.VLAVNQENEQLMEDYEK.L	3	0	3	0	0	0	0	0	0	0	0	0	0	0	0	0	0	0
IPI00013508	ACTN1	Alpha-actinin-1	360	MVSDINNAWGCLEQVEK	R.MVSDINNAWGCLEQVEK.G	0	0	3	0	0	0	0	0	0	3	3	3	0	0	0	0	0	0
IPI00013508	ACTN1	Alpha-actinin-1	419	QKDYETATLSEIK	R.Q^KDYETATLSEIK.A	3	0	3	0	0	0	0	0	0	3	3	3	0	0	0	0	0	0
IPI00013508	ACTN1	Alpha-actinin-1	451	VEQIAAIAQELNELDYYDSPSVNAR	R.VEQIAAIAQELNELDYYDSPSVNAR.C	3	3	3	0	0	0	0	0	0	3	3	3	0	0	0	3	3	6
IPI00013508	ACTN1	Alpha-actinin-1	479	ICDQWDNLGALTQK	K.ICDQWDNLGALTQK.R	3	3	3	3	0	0	3	3	3	3	3	3	3	3	3	3	3	3
IPI00013508	ACTN1	Alpha-actinin-1	503	LLETIDQLYLEYAK	K.LLETIDQLYLEYAK.R	3	3	3	3	3	0	0	3	6	3	3	3	3	3	0	6	6	6
IPI00013508	ACTN1	Alpha-actinin-1	566	LAILGIHNEVSK	R.LAILGIHNEVSK.I	3	3	3	0	0	0	0	0	0	3	0	0	0	0	0	0	3	3
IPI00013508	ACTN1	Alpha-actinin-1	614	RDQALTEEHAR	R.RDQALTEEHAR.Q	0	0	0	0	0	0	0	0	0	0	3	0	0	0	0	0	0	3
IPI00013508	ACTN1	Alpha-actinin-1	634	QFGAQANVIGPWIQTK	K.Q^FGAQANVIGPWIQTK.M	3	0	3	0	0	0	0	0	0	0	0	0	0	0	0	3	0	0
IPI00013508	ACTN1	Alpha-actinin-1	685	IDQLEGDHQLIQEALIFDNK	K.IDQLEGDHQLIQEALIFDNK.H	12	9	6	3	0	3	3	3	0	6	6	6	0	3	0	6	3	3
IPI00013508	ACTN1	Alpha-actinin-1	773	ACLISLGYDIGNDPQGEAEFAR	K.ACLISLGYDIGNDPQGEAEFAR.I	1	1	1	1	0	0	1	0	0	1	1	2	1	0	0	2	1	2
IPI00013808	ACTN4	Alpha-actinin-4	54	KTFTAWCNSHLR	R.KTFTAWCNSHLR.K	9	9	9	0	0	0	0	0	0	0	0	0	0	0	0	0	0	0
IPI00013808	ACTN4	Alpha-actinin-4	55	TFTAWCNSHLR	K.TFTAWCNSHLR.K	10	20	10	0	0	10	0	10	0	10	10	10	0	0	0	10	10	10
IPI00013808	ACTN4	Alpha-actinin-4	66	KAGTQIENIDEDFR	R.KAGTQIENIDEDFR.D	5	5	0	0	0	0	0	0	0	0	0	0	0	0	0	0	0	5
IPI00013808	ACTN4	Alpha-actinin-4	66	KAGTQIENIDEDFRDGLK	R.KAGTQIENIDEDFRDGLK.L	10	10	0	0	0	0	5	5	0	10	10	10	0	0	0	10	10	10
IPI00013808	ACTN4	Alpha-actinin-4	67	AGTQIENIDEDFRDGLK	K.AGTQIENIDEDFRDGLK.L	15	10	5	5	5	0	5	5	0	0	5	5	0	0	0	5	5	5
IPI00013808	ACTN4	Alpha-actinin-4	67	AGTQIENIDEDFR	K.AGTQIENIDEDFR.D	5	5	0	0	0	0	0	0	0	0	0	5	0	0	0	0	10	5
IPI00013808	ACTN4	Alpha-actinin-4	84	LMLLLEVISGER	K.LMLLLEVISGER.L	10	0	0	0	0	0	0	0	0	0	0	0	0	0	0	0	0	0
IPI00013808	ACTN4	Alpha-actinin-4	115	ALDFIASK	K.ALDFIASK.G	8	0	0	0	0	0	0	0	0	0	0	0	0	0	0	0	0	0
IPI00013808	ACTN4	Alpha-actinin-4	126	LVSIGAEEIVDGNAK	K.LVSIGAEEIVDGNAK.M	9	9	3	3	3	3	3	3	3	9	6	6	0	0	0	3	0	3
IPI00013808	ACTN4	Alpha-actinin-4	153	FAIQDISVEETSAK	R.FAIQDISVEETSAK.E	18	9	9	0	0	0	0	0	0	9	9	9	9	0	0	9	9	9
IPI00013808	ACTN4	Alpha-actinin-4	167	EGLLLWCQR	K.EGLLLWCQR.K	9	0	9	0	0	0	0	9	0	0	0	0	0	0	0	9	9	0
IPI00013808	ACTN4	Alpha-actinin-4	182	NVNVQNFHISWK	K.NVNVQNFHISWK.D	3	3	3	3	0	3	3	3	3	3	3	3	0	0	0	3	3	3
IPI00013808	ACTN4	Alpha-actinin-4	194	DGLAFNALIHR	K.DGLAFNALIHR.H	4	0	4	0	0	0	0	0	0	4	0	4	0	0	0	4	4	4
IPI00013808	ACTN4	Alpha-actinin-4	205	HRPELIEYDK	R.HRPELIEYDK.L	3	3	3	3	3	0	0	0	3	3	3	3	0	0	0	3	3	3
IPI00013808	ACTN4	Alpha-actinin-4	217	KDDPVTNLNNAFEVAEK	R.KDDPVTNLNNAFEVAEK.Y	6	9	6	3	3	3	3	3	3	6	6	6	3	0	0	3	6	3
IPI00013808	ACTN4	Alpha-actinin-4	218	DDPVTNLNNAFEVAEK	K.DDPVTNLNNAFEVAEK.Y	0	0	6	3	0	0	0	0	0	6	0	3	0	0	0	0	0	0
IPI00013808	ACTN4	Alpha-actinin-4	240	MLDAEDIVNTARPDEK	K.MLDAEDIVNTARPDEK.A	3	3	3	0	0	0	0	0	0	0	0	3	0	0	0	0	0	0
IPI00013808	ACTN4	Alpha-actinin-4	256	AIMTYVSSFYHAFSGAQK	K.AIMTYVSSFYHAFSGAQK.A	12	6	6	0	0	0	0	0	0	6	0	6	0	0	0	0	0	0
IPI00013808	ACTN4	Alpha-actinin-4	284	VLAVNQENEHLMEDYEK	K.VLAVNQENEHLMEDYEK.L	3	3	3	0	0	0	0	0	0	0	0	0	0	0	0	0	0	0
IPI00013808	ACTN4	Alpha-actinin-4	301	LASDLLEWIR	K.LASDLLEWIR.R	5	5	10	5	0	0	5	5	0	5	5	5	0	5	0	10	10	5
IPI00013808	ACTN4	Alpha-actinin-4	351	CQLEINFNTLQTK	K.CQLEINFNTLQTK.L	27	18	27	0	0	0	0	9	0	18	18	18	0	0	9	18	9	18
IPI00013808	ACTN4	Alpha-actinin-4	379	MVSDINNGWQHLEQAEK	K.MVSDINNGWQHLEQAEK.G	0	0	4	0	0	0	0	0	0	0	2	0	0	0	0	0	0	0
IPI00013808	ACTN4	Alpha-actinin-4	396	GYEEWLLNEIR	K.GYEEWLLNEIR.R	6	6	12	6	6	0	6	6	6	6	6	0	6	6	0	6	0	6
IPI00013808	ACTN4	Alpha-actinin-4	422	ASIHEAWTDGK	K.ASIHEAWTDGK.E	5	5	5	0	0	0	0	5	0	5	5	5	0	0	0	5	5	5
IPI00013808	ACTN4	Alpha-actinin-4	438	HRDYETATLSDIK	K.HRDYETATLSDIK.A	2	0	2	0	0	0	0	2	0	2	2	2	0	0	0	0	0	0
IPI00013808	ACTN4	Alpha-actinin-4	440	DYETATLSDIK	R.DYETATLSDIK.A	0	0	0	0	0	0	0	0	0	0	2	0	0	0	0	0	2	2
IPI00013808	ACTN4	Alpha-actinin-4	455	KHEAFESDLAAHQDR	R.KHEAFESDLAAHQDR.V	12	6	6	0	0	6	6	6	12	6	6	6	6	6	0	6	6	6
IPI00013808	ACTN4	Alpha-actinin-4	470	VEQIAAIAQELNELDYYDSHNVNTR	R.VEQIAAIAQELNELDYYDSHNVNTR.C	1	2	2	0	0	1	1	1	1	3	2	4	0	1	1	3	2	3
IPI00013808	ACTN4	Alpha-actinin-4	498	ICDQWDALGSLTHSR	K.ICDQWDALGSLTHSR.R	2	2	4	0	0	0	2	2	4	2	2	2	0	0	0	2	4	2
IPI00013808	ACTN4	Alpha-actinin-4	522	QLEAIDQLHLEYAK	K.Q^LEAIDQLHLEYAK.R	6	6	6	2	2	2	2	2	2	4	8	4	2	0	0	4	2	2
IPI00013808	ACTN4	Alpha-actinin-4	605	LSGSNPYTTVTPQIINSK	K.LSGSNPYTTVTPQIINSK.W	6	3	6	3	3	3	3	3	6	3	3	6	3	3	3	3	6	3
IPI00013808	ACTN4	Alpha-actinin-4	633	RDHALLEEQSK	K.RDHALLEEQSK.Q	0	0	0	0	0	0	0	0	0	0	0	3	0	0	0	0	0	0
IPI00013808	ACTN4	Alpha-actinin-4	652	RQFASQANVVGPWIQTK	R.RQFASQANVVGPWIQTK.M	0	3	0	0	0	0	0	0	0	0	0	0	0	0	0	0	0	0
IPI00013808	ACTN4	Alpha-actinin-4	653	QFASQANVVGPWIQTK	R.QFASQANVVGPWIQTK.M	3	3	3	0	3	3	0	3	0	3	6	3	3	3	3	6	3	6
IPI00013808	ACTN4	Alpha-actinin-4	696	SIVDYKPNLDLLEQQHQLIQEALIFDNK	R.SIVDYKPNLDLLEQQHQLIQEALIFDNK.H	12	9	15	3	6	6	6	9	6	9	6	3	6	0	3	3	9	15
IPI00013808	ACTN4	Alpha-actinin-4	734	VGWEQLLTTIAR	R.VGWEQLLTTIAR.T	12	6	12	6	6	12	6	12	12	6	12	12	6	6	6	12	12	12
IPI00013808	ACTN4	Alpha-actinin-4	746	TINEVENQILTR	R.TINEVENQILTR.D	12	12	12	6	6	6	0	6	6	6	6	6	6	0	6	6	6	6
IPI00013808	ACTN4	Alpha-actinin-4	761	GISQEQMQEFR	K.GISQEQMQEFR.A	3	0	0	0	0	0	0	0	0	0	0	0	0	0	0	0	0	0
IPI00013808	ACTN4	Alpha-actinin-4	772	ASFNHFDKDHGGALGPEEFK	R.ASFNHFDKDHGGALGPEEFK.A	6	4	4	0	2	0	0	0	0	0	0	2	0	0	0	2	2	4
IPI00013808	ACTN4	Alpha-actinin-4	792	ACLISLGYDVENDRQGEAEFNR	K.ACLISLGYDVENDRQGEAEFNR.I	0	0	4	0	0	0	0	0	0	0	2	0	0	0	0	0	0	0
IPI00013808	ACTN4	Alpha-actinin-4	792	ACLISLGYDVENDR	K.ACLISLGYDVENDR.Q	0	4	2	2	2	2	2	0	0	2	2	0	2	2	0	0	2	0
IPI00013808	ACTN4	Alpha-actinin-4	838	ETTDTDTADQVIASFK	R.ETTDTDTADQVIASFK.V	6	0	6	3	3	0	0	0	0	3	3	3	0	0	0	0	3	6
IPI00013808	ACTN4	Alpha-actinin-4	854	VLAGDKNFITAEELR	K.VLAGDKNFITAEELR.R	0	0	3	0	3	0	0	0	0	3	3	3	0	0	0	0	3	0
IPI00013808	ACTN4	Alpha-actinin-4	860	NFITAEELR	K.NFITAEELR.R	0	3	3	0	0	0	0	0	0	0	3	3	0	0	0	0	3	3
IPI00013808	ACTN4	Alpha-actinin-4	870	ELPPDQAEYCIAR	R.ELPPDQAEYCIAR.M	30	30	24	0	0	0	0	18	0	6	0	0	0	0	0	12	18	6
IPI00013808	ACTN4	Alpha-actinin-4	883	MAPYQGPDAVPGALDYK	R.MAPYQGPDAVPGALDYK.S	0	3	3	0	0	0	0	0	0	3	3	0	0	0	0	0	0	0
IPI00029468	ACTR1A	Alpha-centractin	33	YCFPNYVGRPK	K.YCFPNYVGRPK.H	0	0	0	0	0	0	0	0	0	0	3	0	0	0	0	0	0	0
IPI00029468	ACTR1A	Alpha-centractin	97	DQLQTFSEEHPVLLTEAPLNPR	K.DQLQTFSEEHPVLLTEAPLNPR.K	2	2	2	1	1	1	0	0	0	2	2	2	2	1	1	0	0	1
IPI00029468	ACTR1A	Alpha-centractin	221	ACYLSINPQKDETLETEK	R.ACYLSINPQKDETLETEK.A	0	1	1	0	1	0	0	0	0	1	0	1	1	1	0	0	0	0
IPI00029468	ACTR1A	Alpha-centractin	239	AQYYLPDGSTIEIGPSR	K.AQYYLPDGSTIEIGPSR.F	1	1	2	2	0	0	0	0	0	2	1	1	1	1	2	0	0	0
IPI00029468	ACTR1A	Alpha-centractin	258	APELLFRPDLIGEESEGIHEVLVFAIQK	R.APELLFRPDLIGEESEGIHEVLVFAIQK.S	1	0	0	0	0	0	0	0	0	1	2	2	0	0	0	0	0	0
IPI00029468	ACTR1A	Alpha-centractin	293	TLFSNIVLSGGSTLFK	R.TLFSNIVLSGGSTLFK.G	1	2	1	0	1	0	0	1	1	1	2	1	1	1	1	0	1	1
IPI00029468	ACTR1A	Alpha-centractin	337	LYSTWIGGSILASLDTFK	R.LYSTWIGGSILASLDTFK.K	0	0	0	0	0	0	0	0	0	2	0	2	0	0	0	0	0	0
IPI00029469	ACTR1B	Beta-centractin	97	DQLQTFSEEHPVLLTEAPLNPSK	K.DQLQTFSEEHPVLLTEAPLNPSK.N	2	2	2	0	0	0	0	0	0	4	4	2	2	2	2	0	0	0
IPI00029469	ACTR1B	Beta-centractin	221	ACYLSINPQKDEALETEK	R.ACYLSINPQKDEALETEK.V	0	0	0	0	0	0	0	0	0	1	1	1	1	0	0	0	0	0
IPI00029469	ACTR1B	Beta-centractin	239	VQYTLPDGSTLDVGPAR	K.VQYTLPDGSTLDVGPAR.F	0	0	1	0	0	0	0	0	0	0	0	1	1	1	1	0	0	0
IPI00029469	ACTR1B	Beta-centractin	258	APELLFQPDLVGDESEGLHEVVAFAIHK	R.APELLFQPDLVGDESEGLHEVVAFAIHK.S	0	0	0	0	0	0	0	0	0	0	1	1	0	0	1	0	0	0
IPI00005159	ACTR2	actin-related protein 2 isoform a	8	VVVCDNGTGFVK	K.VVVCDNGTGFVK.C	0	0	0	0	0	0	0	0	0	0	0	0	0	0	0	0	0	1
IPI00005159	ACTR2	actin-related protein 2 isoform a	20	CGYAGSNFPEHIFPALVGRPIIR	K.C^GYAGSNFPEHIFPALVGRPIIR.S	0	0	0	0	0	0	0	0	0	0	0	0	1	0	0	0	0	0
IPI00005159	ACTR2	actin-related protein 2 isoform a	87	HLWDYTFGPEK	K.HLWDYTFGPEK.L	0	2	2	2	0	2	2	2	0	2	2	2	2	2	0	2	2	2
IPI00005159	ACTR2	actin-related protein 2 isoform a	201	GYAFNHSADFETVR	R.GYAFNHSADFETVR.M	2	2	0	0	2	0	0	2	0	2	2	0	0	0	0	2	0	2
IPI00005159	ACTR2	actin-related protein 2 isoform a	220	LCYVGYNIEQEQK	K.LCYVGYNIEQEQK.L	2	2	0	2	2	2	2	2	2	2	0	0	2	2	2	2	0	4
IPI00028091	ACTR3	Actin-related protein 3	5	LPACVVDCGTGYTK	R.LPACVVDCGTGYTK.L	2	2	2	2	2	0	0	2	0	2	2	4	4	2	2	2	2	2
IPI00028091	ACTR3	Actin-related protein 3	19	LGYAGNTEPQFIIPSCIAIK	K.LGYAGNTEPQFIIPSCIAIK.E	1	1	1	1	1	1	1	0	1	0	0	1	1	1	0	0	1	0
IPI00028091	ACTR3	Actin-related protein 3	54	GVDDLDFFIGDEAIEKPTYATK	K.GVDDLDFFIGDEAIEKPTYATK.W	0	1	2	0	2	2	1	2	0	2	2	1	1	1	2	2	1	0
IPI00028091	ACTR3	Actin-related protein 3	103	AEPEDHYFLLTEPPLNTPENR	R.AEPEDHYFLLTEPPLNTPENR.E	0	1	1	1	0	0	1	0	0	0	0	1	1	0	0	0	0	0
IPI00028091	ACTR3	Actin-related protein 3	162	TLTGTVIDSGDGVTHVIPVAEGYVIGSCIK	R.TLTGTVIDSGDGVTHVIPVAEGYVIGSCIK.H	1	1	0	0	1	0	0	0	0	1	1	1	1	2	1	3	1	2
IPI00028091	ACTR3	Actin-related protein 3	199	DITYFIQQLLR	R.DITYFIQQLLR.D	0	2	0	2	0	2	2	2	2	0	2	2	2	2	4	2	2	2
IPI00028091	ACTR3	Actin-related protein 3	210	DREVGIPPEQSLETAK	R.DREVGIPPEQSLETAK.A	1	0	0	0	0	0	0	1	0	0	2	0	2	1	1	1	0	1
IPI00028091	ACTR3	Actin-related protein 3	231	YSYVCPDLVK	R.YSYVCPDLVK.E	0	1	0	0	0	0	0	0	0	1	1	1	1	1	0	1	1	0
IPI00028091	ACTR3	Actin-related protein 3	318	NIVLSGGSTMFR	K.NIVLSGGSTM'FR.D	0	0	0	0	2	0	0	0	0	0	0	0	0	0	0	0	0	0
IPI00028091	ACTR3	Actin-related protein 3	398	KDYEEIGPSICR	K.KDYEEIGPSICR.H	0	0	0	0	0	0	0	0	0	2	2	0	0	0	0	0	2	0
IPI00005732	ACVR1Bisoform1	cDNA FLJ61341, highly similar to Activin receptor type 1B	178	TLQDLVYDLSTSGSGSGLPLFVQR	K.TLQDLVYDLSTSGSGSGLPLFVQR.T	0	0	0	1	0	0	1	1	1	0	0	0	0	0	0	0	0	0
IPI00009268	ACY1	cDNA FLJ60317, highly similar to Aminoacylase-1	95	GPEEEHPSVTLFR	K.GPEEEHPSVTLFR.Q	0	0	0	0	0	0	0	0	0	5	5	0	0	0	0	0	0	0
IPI00009268	ACY1	cDNA FLJ60317, highly similar to Aminoacylase-1	114	TVQPKPDYGAAVAFFEETAR	R.TVQPKPDYGAAVAFFEETAR.Q	0	0	0	0	0	0	0	0	0	8	4	8	0	0	0	0	0	0
IPI00009268	ACY1	cDNA FLJ60317, highly similar to Aminoacylase-1	142	VEVAPGYVVTVLTWPGTNPTLSSILLNSHTDVVPVFK	K.VEVAPGYVVTVLTWPGTNPTLSSILLNSHTDVVPVFK.E	0	4	0	0	0	0	0	0	0	0	0	4	0	0	0	0	0	0
IPI00009268	ACY1	cDNA FLJ60317, highly similar to Aminoacylase-1	259	AGFALDEGIANPTDAFTVFYSER	R.AGFALDEGIANPTDAFTVFYSER.S	5	5	5	0	0	0	0	0	0	15	10	10	0	0	0	0	0	0
IPI00009268	ACY1	cDNA FLJ60317, highly similar to Aminoacylase-1	484	LLPALASVPALPSDS	R.LLPALASVPALPSDS.-	0	0	0	0	0	0	0	0	0	4	0	0	0	0	0	0	0	0
IPI00013897	ADAM10	ADAM 10	240	EAVIAQISSHVK	R.EAVIAQISSHVK.A	0	0	0	0	0	1	0	0	0	0	0	0	0	0	0	0	0	0
IPI00013897	ADAM10	ADAM 10	322	DFDDGVLGLAWVGAPSGSSGGICEK	R.DFDDGVLGLAWVGAPSGSSGGICEK.S	0	0	0	0	0	0	2	0	0	0	0	0	0	0	0	0	0	0
IPI00013897	ADAM10	ADAM 10	376	VSHITFAHEVGHNFGSPHDSGTECTPGESK	K.VSHITFAHEVGHNFGSPHDSGTECTPGESK.N	0	0	0	0	0	0	0	1	0	0	0	0	0	0	0	0	0	0
IPI00013897	ADAM10	ADAM 10	502	QCSPSQGPCCTAQCAFK	K.QCSPSQGPCCTAQCAFK.S	0	0	0	1	2	1	1	0	0	0	0	0	1	1	0	1	3	0
IPI00013897	ADAM10	ADAM 10	558	HTQVCINGQCAGSICEK	R.HTQVCINGQCAGSICEK.Y	0	0	0	0	0	0	1	0	0	0	0	0	0	0	0	0	0	0
IPI00007709	ADAM28	Isoform 1 of ADAM 28	245	LNTHVALVGMEIWTDK	K.LNTHVALVGM'EIWTDK.D	0	0	1	0	0	0	0	0	0	0	0	0	0	0	0	0	0	0
IPI00440932	ADAM9	90 kDa protein	421	LVDAGEECDCGTPK	K.LVDAGEECDCGTPK.E	0	0	0	3	3	3	3	3	3	0	0	0	0	0	3	3	3	3
IPI00440932	ADAM9	90 kDa protein	435	ECELDPCCEGSTCK	K.ECELDPCCEGSTCK.L	0	0	0	3	0	0	3	3	3	0	0	0	0	0	0	0	3	0
IPI00440932	ADAM9	90 kDa protein	451	SFAECAYGDCCK	K.SFAECAYGDCCK.D	0	0	0	0	3	0	0	3	3	0	0	0	0	3	3	0	3	3
IPI00440932	ADAM9	90 kDa protein	550	FGNCGFSGNEYK	R.FGNCGFSGNEYK.K	0	0	0	0	0	0	0	3	3	0	0	0	0	0	0	0	0	0
IPI00440932	ADAM9	90 kDa protein	573	LQCENVQEIPVFGIVPAIIQTPSR	K.LQCENVQEIPVFGIVPAIIQTPSR.G	0	0	0	3	3	0	3	9	0	0	0	0	6	3	0	3	3	0
IPI00440932	ADAM9	90 kDa protein	631	NFQCVDASVLNYDCDVQK	R.NFQCVDASVLNYDCDVQK.K	0	0	0	2	2	2	2	2	2	0	0	0	2	0	0	0	0	0
IPI00440932	ADAM9	90 kDa protein	661	NCHCENGWAPPNCETK	K.NCHCENGWAPPNCETK.G	0	0	0	0	0	0	1	0	0	0	0	0	0	0	0	0	0	0
IPI00440932	ADAM9	90 kDa protein	782	QPQQFPSRPPPPQPK	K.Q^PQQFPSRPPPPQPK.V	0	0	0	0	1	1	0	0	0	0	0	0	0	0	0	0	0	0
IPI00440932	ADAM9	90 kDa protein	797	VSSQGNLIPARPAPAPPLYSSLT	K.VSSQGNLIPARPAPAPPLYSSLT.-	0	0	0	1	0	0	0	0	0	0	0	0	0	0	0	0	0	0
IPI00334996	ADAMTS13	Isoform 1 of A disintegrin and metalloproteinase with thrombospondin motifs 13	33	CVWDPPRPQPGSAGHPPDAQPGLYYSANEQCR	R.CVWDPPRPQPGSAGHPPDAQPGLYYSANEQCR.V	0	1	0	0	0	0	0	0	0	0	0	0	0	0	0	0	0	0
IPI00307729	ADAMTS3	A disintegrin and metalloproteinase with thrombospondin motifs 3	203	RSAVEQAPIDMSK	K.RSAVEQAPIDM'SK.D	0	0	0	0	0	0	0	0	0	0	0	0	1	0	0	0	0	0
IPI00025057	ADAR	Isoform 4 of Double-stranded RNA-specific adenosine deaminase	303	ICDYLFNVSDSSALNLAK	K.ICDYLFNVSDSSALNLAK.N	0	0	0	1	1	1	1	1	1	0	0	0	1	1	1	0	0	0
IPI00025057	ADAR	Isoform 4 of Double-stranded RNA-specific adenosine deaminase	346	QGTTPPIWHLTDK	R.Q^GTTPPIWHLTDK.K	0	0	0	1	1	0	0	0	0	0	0	0	1	1	0	0	0	0
IPI00025057	ADAR	Isoform 4 of Double-stranded RNA-specific adenosine deaminase	367	RNTNSVPETAPAAIPETK	K.RNTNSVPETAPAAIPETK.R	0	0	0	0	0	1	0	0	0	0	0	0	0	0	0	0	0	0
IPI00025057	ADAR	Isoform 4 of Double-stranded RNA-specific adenosine deaminase	368	NTNSVPETAPAAIPETK	R.NTNSVPETAPAAIPETK.R	0	1	0	1	2	0	0	0	0	0	0	0	0	0	0	0	1	1
IPI00025057	ADAR	Isoform 4 of Double-stranded RNA-specific adenosine deaminase	444	AGYVDFENGQWATDDIPDDLNSIR	K.AGYVDFENGQWATDDIPDDLNSIR.A	0	0	0	1	2	1	1	0	0	0	0	0	1	1	1	0	0	0
IPI00025057	ADAR	Isoform 4 of Double-stranded RNA-specific adenosine deaminase	596	TAESQTPTPSATSFFSGK	K.TAESQTPTPSATSFFSGK.S	0	0	0	2	2	0	1	0	2	0	0	0	1	2	1	0	0	0
IPI00025057	ADAR	Isoform 4 of Double-stranded RNA-specific adenosine deaminase	626	LGNSCEFR	K.LGNSCEFR.L	0	0	0	0	0	1	0	0	0	0	0	0	0	0	0	0	0	0
IPI00025057	ADAR	Isoform 4 of Double-stranded RNA-specific adenosine deaminase	646	FQYCVAVGAQTFPSVSAPSK	K.FQYCVAVGAQTFPSVSAPSK.K	0	0	0	1	1	1	1	0	0	0	0	0	0	0	1	0	0	0
IPI00025057	ADAR	Isoform 4 of Double-stranded RNA-specific adenosine deaminase	646	FQYCVAVGAQTFPSVSAPSKK	K.FQYCVAVGAQTFPSVSAPSKK.V	0	0	0	0	1	1	0	0	0	0	0	0	0	0	1	0	0	0
IPI00025057	ADAR	Isoform 4 of Double-stranded RNA-specific adenosine deaminase	722	YLNTNPVGGLLEYAR	R.YLNTNPVGGLLEYAR.S	0	0	0	1	1	0	1	1	1	0	0	0	0	0	1	1	0	0
IPI00025057	ADAR	Isoform 4 of Double-stranded RNA-specific adenosine deaminase	746	LVDQSGPPHEPK	K.LVDQSGPPHEPK.F	0	0	0	0	1	1	0	1	0	0	0	0	0	0	0	0	0	0
IPI00025057	ADAR	Isoform 4 of Double-stranded RNA-specific adenosine deaminase	825	CFNTLTNSFQPSLLGR	R.CFNTLTNSFQPSLLGR.K	0	0	0	0	2	1	1	1	0	0	0	0	1	1	1	0	0	0
IPI00025057	ADAR	Isoform 4 of Double-stranded RNA-specific adenosine deaminase	877	GETVNDCHAEIISR	K.GETVNDCHAEIISR.R	0	0	0	1	1	1	0	0	0	0	0	0	1	1	1	0	0	0
IPI00025057	ADAR	Isoform 4 of Double-stranded RNA-specific adenosine deaminase	976	TKVENGEGTIPVESSDIVPTWDGIR	R.TKVENGEGTIPVESSDIVPTWDGIR.L	0	0	0	0	1	0	0	0	0	0	0	0	0	0	0	0	0	0
IPI00025057	ADAR	Isoform 4 of Double-stranded RNA-specific adenosine deaminase	978	VENGEGTIPVESSDIVPTWDGIR	K.VENGEGTIPVESSDIVPTWDGIR.L	0	0	0	1	0	0	0	0	0	0	0	0	0	1	0	0	0	0
IPI00025057	ADAR	Isoform 4 of Double-stranded RNA-specific adenosine deaminase	1017	WNVLGLQGALLTHFLQPIYLK	R.WNVLGLQGALLTHFLQPIYLK.S	0	0	0	1	1	0	0	0	0	0	0	0	0	0	0	0	0	0
IPI00025057	ADAR	Isoform 4 of Double-stranded RNA-specific adenosine deaminase	1038	SVTLGYLFSQGHLTR	K.SVTLGYLFSQGHLTR.A	0	0	0	1	1	1	0	0	0	0	0	0	0	1	0	0	0	0
IPI00025057	ADAR	Isoform 4 of Double-stranded RNA-specific adenosine deaminase	1061	DGSAFEDGLR	R.DGSAFEDGLR.H	0	0	0	0	1	0	0	0	0	0	0	0	0	0	0	0	0	0
IPI00028513	ADCY3	ADCY3 protein	1048	GGVLAGVIGAR	K.GGVLAGVIGAR.K	0	0	0	0	0	0	0	1	0	0	0	0	0	0	0	0	0	0
IPI00011938	ADCY6	Isoform 1 of Adenylate cyclase type 6	613	GTQDALNPEDEVDEFLSR	R.GTQDALNPEDEVDEFLSR.A	0	0	0	0	0	0	0	1	0	0	0	0	0	0	0	0	0	0
IPI00011938	ADCY6	Isoform 1 of Adenylate cyclase type 6	1007	LLNEIIADFDEIISEER	R.LLNEIIADFDEIISEER.F	0	0	0	0	0	0	0	1	0	0	0	0	0	0	0	0	0	0
IPI00030099	ADCY9	Adenylate cyclase type 9	438	ISTLGDCYYCVAGCPEPR	K.ISTLGDCYYCVAGCPEPR.A	0	0	0	0	0	0	1	0	0	0	0	0	0	0	0	0	0	0
IPI00030099	ADCY9	Adenylate cyclase type 9	605	GQGTASSGNVSDLAQTVK	R.GQGTASSGNVSDLAQTVK.T	0	0	0	1	0	0	0	0	0	0	0	0	0	0	0	0	0	0
IPI00030099	ADCY9	Adenylate cyclase type 9	1084	VLNELIGDFDELLSKPDYSSIEK	R.VLNELIGDFDELLSKPDYSSIEK.I	0	0	0	0	1	0	0	0	0	0	0	0	0	0	0	0	1	0
IPI00434023	ADCYAP1R1	Pituitary adenylate cyclase activating polypeptide 1 receptor type I Hiphop splice variant	106	LQSPDMGGNESSIYLTNLSPR	K.LQSPDM'GGNESSIYLTNLSPR.V	0	1	0	0	0	0	0	0	0	0	0	0	0	0	0	0	0	0
IPI00019901	ADD1	Isoform 3 of Alpha-adducin	24	YFDRVDENNPEYLR	R.YFDRVDENNPEYLR.E	0	0	0	0	1	0	0	0	0	1	1	1	1	1	0	0	1	0
IPI00019901	ADD1	Isoform 3 of Alpha-adducin	155	LADLFGWSQLIYNHITTR	R.LADLFGWSQLIYNHITTR.V	0	1	0	0	0	0	0	0	0	0	1	1	1	1	0	1	1	0
IPI00019901	ADD1	Isoform 3 of Alpha-adducin	253	CGLLPISPEALSLGEVAYHDYHGILVDEEEK	K.CGLLPISPEALSLGEVAYHDYHGILVDEEEK.V	0	0	0	0	0	2	0	1	0	0	0	0	0	1	2	1	1	0
IPI00019901	ADD1	Isoform 3 of Alpha-adducin	331	TLASAGGPDNLVLLNPEK	R.TLASAGGPDNLVLLNPEK.Y	0	0	1	1	1	1	0	1	1	1	1	1	1	1	1	1	1	1
IPI00019901	ADD1	Isoform 3 of Alpha-adducin	355	SPGSPVGEGTGSPPK	R.SPGSPVGEGTGSPPK.W	1	1	0	0	1	1	0	1	1	1	1	1	1	1	1	1	1	1
IPI00019901	ADD1	Isoform 3 of Alpha-adducin	480	TSTSAVPNLFVPLNTNPK	R.TSTSAVPNLFVPLNTNPK.E	1	1	1	1	1	1	0	0	0	0	0	0	0	0	1	1	1	1
IPI00019901	ADD1	Isoform 3 of Alpha-adducin	549	EYQPHVIVSTTGPNPFTTLTDR	K.EYQPHVIVSTTGPNPFTTLTDR.E	0	0	0	0	0	0	0	0	0	0	0	0	0	1	0	0	0	0
IPI00019904	ADD2	Isoform 1 of Beta-adducin	53	RVTMILQSPSFR	K.RVTM'ILQSPSFR.E	0	0	0	0	0	0	0	0	0	0	0	0	0	0	1	0	0	0
IPI00004408	ADD3	Splice Isoform...	69	EDLECLIQEQMK	R.EDLECLIQEQM'K.K	0	0	0	1	0	0	0	0	0	0	0	0	0	0	0	0	0	0
IPI00004408	ADD3	Splice Isoform...	178	GLSFSEATASNLVK	R.GLSFSEATASNLVK.V	0	0	0	0	0	0	0	0	0	0	0	0	1	0	0	0	0	1
IPI00004408	ADD3	Splice Isoform...	208	IDHTGFSPHAAIYSTRPDVK	K.IDHTGFSPHAAIYSTRPDVK.C	0	0	0	0	0	0	0	0	0	0	0	0	0	0	0	0	1	0
IPI00004408	ADD3	Splice Isoform...	402	SDVEIPATVTAFSFEDDTVPLSPLK	K.SDVEIPATVTAFSFEDDTVPLSPLK.Y	0	0	0	1	0	1	0	0	0	0	0	0	0	0	0	1	1	1
IPI00004408	ADD3	Splice Isoform...	477	VSGGTPIKIEDPNQFVPLNTNPNEVLEK	K.VSGGTPIKIEDPNQFVPLNTNPNEVLEK.R	0	0	0	0	0	1	0	0	0	0	0	0	0	0	0	0	0	0
IPI00004408	ADD3	Splice Isoform...	485	IEDPNQFVPLNTNPNEVLEK	K.IEDPNQFVPLNTNPNEVLEK.R	0	0	0	0	0	0	1	0	0	0	0	0	0	0	0	0	0	0
IPI00004413	ADD3	Tumor necrosis factor receptor sup...	636	SQEASQTLLDSVYSHLPDLL	K.SQEASQTLLDSVYSHLPDLL.-	0	0	0	1	1	1	1	1	1	0	0	0	0	0	0	0	0	0
IPI00293307	ADFP	Adipophilin	56	TITSVAMTSALPIIQK	K.TITSVAM'TSALPIIQK.L	0	3	0	0	0	0	0	0	0	0	0	3	0	0	0	0	0	0
IPI00293307	ADFP	Adipophilin	72	LEPQIAVANTYACK	K.LEPQIAVANTYACK.G	0	0	0	0	0	0	0	0	0	0	0	3	0	0	0	0	3	0
IPI00293307	ADFP	Adipophilin	94	LPILNQPSTQIVANAK	R.LPILNQPSTQIVANAK.G	4	2	2	0	2	2	0	0	2	4	2	2	4	4	2	2	2	0
IPI00293307	ADFP	Adipophilin	128	DSVASTITGVMDK	K.DSVASTITGVM'DK.T	2	2	2	0	0	0	0	0	0	0	0	0	0	0	0	0	0	0
IPI00293307	ADFP	Adipophilin	154	SVVSGSINTVLGSR	K.SVVSGSINTVLGSR.M	0	0	1	1	1	1	0	0	0	1	0	1	1	0	1	0	0	0
IPI00293307	ADFP	Adipophilin	168	MMQLVSSGVENALTK	R.M'M'QLVSSGVENALTK.S	2	1	0	0	0	0	0	0	0	0	1	0	0	0	0	0	0	0
IPI00293307	ADFP	Adipophilin	183	SELLVEQYLPLTEEELEK	K.SELLVEQYLPLTEEELEK.E	0	1	1	1	0	0	0	0	0	1	1	0	0	0	0	0	0	0
IPI00293307	ADFP	Adipophilin	204	KVEGFDLVQKPSYYVR	K.KVEGFDLVQKPSYYVR.L	0	1	0	0	0	0	0	0	0	0	0	1	0	0	0	0	0	0
IPI00293307	ADFP	Adipophilin	291	SIGYDDTDESHCAEHIESR	R.SIGYDDTDESHCAEHIESR.T	0	0	0	0	0	0	0	0	0	0	0	0	2	0	0	2	2	2
IPI00293307	ADFP	Adipophilin	316	NLTQQLQTTCHTLLSNIQGVPQNIQDQAK	R.NLTQQLQTTCHTLLSNIQGVPQNIQDQAK.H	0	0	0	0	0	0	0	0	0	0	0	0	0	0	0	0	2	0
IPI00293307	ADFP	Adipophilin	365	EVSDSLLTSSK	K.EVSDSLLTSSK.G	0	0	0	0	0	0	0	0	0	0	0	2	0	0	0	0	0	0
IPI00746777	ADH5	Alcohol dehydrogenase class-3	10	AAVAWEAGKPLSIEEIEVAPPK	K.AAVAWEAGKPLSIEEIEVAPPK.A	1	1	1	0	0	0	0	0	0	1	1	1	0	0	0	0	0	0
IPI00746777	ADH5	Alcohol dehydrogenase class-3	85	AGDTVIPLYIPQCGECK	K.AGDTVIPLYIPQCGECK.F	1	1	0	0	0	0	0	0	0	1	1	1	1	0	0	0	0	0
IPI00746777	ADH5	Alcohol dehydrogenase class-3	169	VCLLGCGISTGYGAAVNTAK	K.VCLLGCGISTGYGAAVNTAK.L	1	2	1	0	0	0	0	0	0	1	1	1	0	0	0	0	0	0
IPI00746777	ADH5	Alcohol dehydrogenase class-3	340	IKVDEFVTHNLSFDEINK	K.IKVDEFVTHNLSFDEINK.A	1	1	0	0	0	0	0	0	0	1	1	2	0	0	0	0	0	0
IPI00746777	ADH5	Alcohol dehydrogenase class-3	342	VDEFVTHNLSFDEINK	K.VDEFVTHNLSFDEINK.A	1	1	1	0	0	0	0	0	0	1	2	0	0	0	0	0	0	0
IPI00470791	ADI1	Isoform 1 of 1,2-dihydroxy-3-keto-5-methylthiopentene dioxygenase	91	YILDGSGYFDVR	R.YILDGSGYFDVR.D	0	0	0	0	0	0	0	0	0	0	0	2	0	0	0	0	0	0
IPI00651738	ADI1	Isoform 1 of 1,2-dihydroxy-3-keto-5-methylthiopentene dioxygenase	16	QPHRPDPGRPVGLEQLR	R.QPHRPDPGRPVGLEQLR.R	0	0	0	0	0	0	0	0	0	0	2	0	0	0	0	0	0	0
IPI00651738	ADI1	Isoform 1 of 1,2-dihydroxy-3-keto-5-methylthiopentene dioxygenase	41	LDADKYENDPELEK	K.LDADKYENDPELEK.I	0	1	0	0	0	0	0	0	0	1	0	0	0	0	0	0	0	0
IPI00020019	ADIPOQ	Adiponectin	66	GEKGDPGLIGPKGDIGETGVPGAEGPR	K.GEKGDPGLIGPKGDIGETGVPGAEGPR.G	0	0	0	0	1	0	0	0	0	0	0	0	0	0	0	0	0	0
IPI00234368	ADK	Isoform Long of Adenosine kinase	31	YSLKPNDQILAEDK	K.YSLKPNDQILAEDK.H	0	0	0	0	0	0	0	0	0	0	0	1	0	0	0	0	0	0
IPI00234368	ADK	Isoform Long of Adenosine kinase	192	IFTLNLSAPFISQFYK	R.IFTLNLSAPFISQFYK.E	0	1	1	0	0	0	0	0	0	1	1	0	0	0	0	0	0	0
IPI00234368	ADK	Isoform Long of Adenosine kinase	291	EIIDTNGAGDAFVGGFLSQLVSDKPLTECIR	K.EIIDTNGAGDAFVGGFLSQLVSDKPLTECIR.A	0	0	1	0	0	0	0	0	0	0	0	3	0	0	0	0	0	0
IPI00103892	ADPGK	Isoform 1 of ADP-dependent glucokinase	10	FFSDKETFHDIAQVASEFPGAQHYVGGNAALIGQK	R.FFSDKETFHDIAQVASEFPGAQHYVGGNAALIGQK.F	0	0	0	0	0	3	0	0	0	0	0	0	0	0	0	0	0	0
IPI00329593	ADPGK	Isoform 1 of ADP-dependent glucokinase	34	SLWSSLCLGPAPAPPGPVSPEGR	R.SLWSSLCLGPAPAPPGPVSPEGR.L	0	0	0	0	0	0	2	2	2	0	0	0	0	0	0	2	2	2
IPI00329593	ADPGK	Isoform 1 of ADP-dependent glucokinase	132	FFSDKETFHDIAQVASEFPGAQHYVGGNAALIGQK	R.FFSDKETFHDIAQVASEFPGAQHYVGGNAALIGQK.F	0	0	0	0	0	0	0	0	3	0	0	0	0	0	0	0	0	3
IPI00329593	ADPGK	Isoform 1 of ADP-dependent glucokinase	475	TVGLGDAISAEGLFYSEVHPHY	R.TVGLGDAISAEGLFYSEVHPHY.-	0	0	0	0	0	0	0	0	3	0	0	0	0	0	0	0	0	0
IPI00009258	ADPRH	[Protein ADP-ribosylarginine] hydrolase	296	AFFHGGDSDSTAAIAGCWWGVMYGFK	R.AFFHGGDSDSTAAIAGCWWGVM'YGFK.G	0	0	0	0	0	0	1	0	0	0	0	0	0	0	0	0	0	0
IPI00015865	ADPRHL2	Poly(ADP-ribose) glycohydrolase ARH3	54	HVQSLEPDPGTPGSER	R.HVQSLEPDPGTPGSER.T	0	0	0	0	0	0	0	0	0	1	1	0	0	0	0	0	0	0
IPI00015865	ADPRHL2	Poly(ADP-ribose) glycohydrolase ARH3	157	VAGISLAYSSVQDVQK	R.VAGISLAYSSVQDVQK.F	0	0	0	0	0	0	0	0	0	1	0	0	0	0	0	0	0	0
IPI00012497	ADRBK1	Beta-adrenergic receptor kinase 1	517	WQQEVAETVFDTINAETDRLEAR	R.WQQEVAETVFDTINAETDRLEAR.K	0	0	0	0	0	0	0	0	0	0	0	2	0	0	0	0	0	0
IPI00012497	ADRBK1	Beta-adrenergic receptor kinase 1	546	QLGHEEDYALGK	K.Q^LGHEEDYALGK.D	0	0	0	0	0	0	0	0	0	0	0	0	3	0	0	0	0	0
IPI00012497	ADRBK1	Beta-adrenergic receptor kinase 1	629	QFILQCDSDPELVQWK	K.QFILQCDSDPELVQWK.K	0	0	0	0	0	0	0	0	0	0	0	0	2	0	0	0	0	0
IPI00033030	ADRM1	Proteasomal ubiquitin receptor ADRM1	65	TSGNVEDDLIIFPDDCEFK	R.TSGNVEDDLIIFPDDCEFK.R	2	0	2	2	0	0	0	0	0	0	0	0	0	0	0	0	0	0
IPI00033030	ADRM1	Proteasomal ubiquitin receptor ADRM1	65	TSGNVEDDLIIFPDDCEFKR	R.TSGNVEDDLIIFPDDCEFKR.V	0	0	0	0	0	0	0	0	0	2	0	2	0	0	0	0	0	0
IPI00033030	ADRM1	Proteasomal ubiquitin receptor ADRM1	211	SQSAAVTPSSTTSSTR	R.SQSAAVTPSSTTSSTR.A	1	1	1	0	1	1	1	1	1	1	1	1	0	1	1	0	0	1
IPI00026904	ADSL	cDNA FLJ59367, highly similar to Adenylosuccinate lyase	164	ASLPTLGFTHFQPAQLTTVGK	R.ASLPTLGFTHFQPAQLTTVGK.R	2	0	0	0	0	0	0	0	0	4	2	2	0	0	0	0	0	0
IPI00026904	ADSL	cDNA FLJ59367, highly similar to Adenylosuccinate lyase	419	VLSQQAASVVK	R.VLSQQAASVVK.Q	0	0	0	0	0	0	0	0	0	1	1	1	0	0	0	0	0	0
IPI00026904	ADSL	cDNA FLJ59367, highly similar to Adenylosuccinate lyase	441	IQVDAYFSPIHSQLDHLLDPSSFTGR	R.IQVDAYFSPIHSQLDHLLDPSSFTGR.A	0	2	2	0	0	0	0	0	0	4	2	2	0	0	0	0	0	0
IPI00385511	ADSL	195 kDa protein	243	DTESSSENTTDNNSASNPGSEK	K.DTESSSENTTDNNSASNPGSEK.S	0	0	0	0	0	0	0	0	0	0	0	0	2	0	2	0	0	0
IPI00026833	ADSS	Adenylosuccinate synthetase isozyme 2	30	VTVVLGAQWGDEGK	R.VTVVLGAQWGDEGK.G	0	0	0	0	0	0	0	0	0	0	0	3	0	0	0	0	0	0
IPI00026833	ADSS	Adenylosuccinate synthetase isozyme 2	46	VVDLLAQDADIVCR	K.VVDLLAQDADIVCR.C	2	2	0	0	0	0	0	0	0	2	0	2	0	0	0	0	0	0
IPI00026833	ADSS	Adenylosuccinate synthetase isozyme 2	133	AHIVFDFHQAADGIQEQQR	R.AHIVFDFHQAADGIQEQQR.Q	0	1	0	0	0	0	0	0	0	1	1	1	0	0	0	0	0	0
IPI00026833	ADSS	Adenylosuccinate synthetase isozyme 2	233	DGVYFLYEALHGPPK	R.DGVYFLYEALHGPPK.K	0	0	1	0	0	0	0	0	0	0	0	0	0	0	0	0	0	0
IPI00026833	ADSS	Adenylosuccinate synthetase isozyme 2	304	VGIGAFPTEQDNEIGELLQTR	R.VGIGAFPTEQDNEIGELLQTR.G	1	1	0	0	0	0	0	0	0	1	0	1	0	0	0	0	0	0
IPI00026833	ADSS	Adenylosuccinate synthetase isozyme 2	420	ELPVNAQNYVR	K.ELPVNAQNYVR.F	0	0	0	0	0	0	0	0	0	1	0	0	0	0	0	0	0	0
IPI00026833	ADSS	Adenylosuccinate synthetase isozyme 2	431	FIEDELQIPVK	R.FIEDELQIPVK.W	0	0	1	0	0	0	0	0	0	1	1	1	0	0	0	0	0	0
IPI00001091	AFG3L2	AFG3-like protein 2	318	LEIMEFVNFLK	K.LEIMEFVNFLK.N	0	0	0	0	0	0	0	1	0	0	0	0	0	0	0	0	0	0
IPI00001091	AFG3L2	AFG3-like protein 2	399	NAPCILFIDEIDAVGR	K.NAPCILFIDEIDAVGR.K	0	0	0	0	0	0	1	1	1	0	0	0	0	0	0	1	0	1
IPI00001091	AFG3L2	AFG3-like protein 2	509	LASLTPGFSGADVANVCNEAALIAAR	K.LASLTPGFSGADVANVCNEAALIAAR.H	0	0	0	0	0	0	1	1	0	0	0	0	0	0	0	1	0	0
IPI00001091	AFG3L2	AFG3-like protein 2	544	HFEQAIER	K.HFEQAIER.V	0	0	0	0	0	0	0	0	1	0	0	0	0	0	0	0	0	0
IPI00001091	AFG3L2	AFG3-like protein 2	552	VIGGLEKK	R.VIGGLEKK.T	0	0	0	0	0	0	0	0	0	1	0	0	0	0	0	0	0	0
IPI00001091	AFG3L2	AFG3-like protein 2	670	VGQISFDLPR	K.VGQISFDLPR.Q	0	0	0	0	0	0	0	1	0	0	0	0	0	0	0	0	0	0
IPI00022443	AFP	Alpha-fetoprotein	69	DALTAIEKPTGDEQSSGCLENQLPAFLEELCHEK	K.DALTAIEKPTGDEQSSGCLENQLPAFLEELCHEK.E	3	3	2	3	2	2	1	5	3	2	2	1	4	3	4	2	3	3
IPI00022443	AFP	Alpha-fetoprotein	108	YGHSDCCSQSEEGR	K.YGHSDCCSQSEEGR.H	0	1	0	0	0	1	0	1	0	0	1	0	0	1	1	0	0	1
IPI00022443	AFP	Alpha-fetoprotein	130	KPTPASIPLFQVPEPVTSCEAYEEDR	K.KPTPASIPLFQVPEPVTSCEAYEEDR.E	0	0	0	0	0	0	0	0	0	0	0	0	0	1	0	0	0	0
IPI00022443	AFP	Alpha-fetoprotein	170	HPFLYAPTILLWAAR	R.HPFLYAPTILLWAAR.Y	0	1	0	0	0	0	0	0	0	0	0	0	0	0	0	0	0	0
IPI00022443	AFP	Alpha-fetoprotein	195	AENAVECFQTK	K.AENAVECFQTK.A	0	1	1	1	1	1	1	1	1	1	1	0	1	1	1	1	1	1
IPI00022443	AFP	Alpha-fetoprotein	234	TFQAITVTK	R.TFQAITVTK.L	1	0	0	0	1	0	1	1	0	0	0	0	0	0	1	0	0	0
IPI00022443	AFP	Alpha-fetoprotein	258	LVLDVAHVHEHCCR	K.LVLDVAHVHEHCCR.G	1	1	1	1	1	1	1	2	2	0	1	0	0	1	1	1	1	0
IPI00022443	AFP	Alpha-fetoprotein	272	GDVLDCLQDGEK	R.GDVLDCLQDGEK.I	0	0	1	1	1	1	1	1	1	0	1	1	1	1	1	0	1	1
IPI00022443	AFP	Alpha-fetoprotein	284	IMSYICSQQDTLSNK	K.IM'SYICSQQDTLSNK.I	1	1	2	1	2	1	0	0	0	0	0	0	1	1	1	0	0	0
IPI00022443	AFP	Alpha-fetoprotein	311	GQCIIHAENDEKPEGLSPNLNR	R.GQCIIHAENDEKPEGLSPNLNR.F	3	1	2	2	2	1	1	2	2	1	1	0	1	3	2	2	1	1
IPI00022443	AFP	Alpha-fetoprotein	333	FLGDRDFNQFSSGEK	R.FLGDRDFNQFSSGEK.N	1	1	1	0	1	1	1	1	0	0	1	0	1	1	1	0	1	1
IPI00022443	AFP	Alpha-fetoprotein	338	DFNQFSSGEK	R.DFNQFSSGEK.N	0	0	0	0	1	0	0	0	1	0	0	0	0	1	0	0	0	0
IPI00022443	AFP	Alpha-fetoprotein	348	NIFLASFVHEYSR	K.NIFLASFVHEYSR.R	2	1	1	1	2	1	1	3	1	1	0	0	1	1	1	1	1	1
IPI00022443	AFP	Alpha-fetoprotein	361	RHPQLAVSVILR	R.RHPQLAVSVILR.V	1	1	0	1	1	0	0	1	0	0	0	0	0	0	0	0	0	1
IPI00022443	AFP	Alpha-fetoprotein	376	GYQELLEK	K.GYQELLEK.C	1	0	0	0	0	1	0	1	1	0	0	0	0	0	1	0	0	0
IPI00022443	AFP	Alpha-fetoprotein	384	CFQTENPLECQDKGEEELQK	K.CFQTENPLECQDKGEEELQK.Y	3	1	2	1	3	1	2	2	2	2	1	0	2	2	2	2	2	2
IPI00022443	AFP	Alpha-fetoprotein	404	YIQESQALAK	K.YIQESQALAK.R	1	0	1	0	2	1	1	0	1	0	0	1	1	1	2	1	1	0
IPI00022443	AFP	Alpha-fetoprotein	422	LGEYYLQNAFLVAYTK	K.LGEYYLQNAFLVAYTK.K	0	1	1	0	1	0	0	0	0	0	0	0	1	0	1	0	0	0
IPI00022443	AFP	Alpha-fetoprotein	454	MAATAATCCQLSEDK	K.MAATAATCCQLSEDK.L	0	1	0	0	0	0	0	0	0	0	0	0	0	0	0	0	0	0
IPI00022443	AFP	Alpha-fetoprotein	469	LLACGEGAADIIIGHLCIR	K.LLACGEGAADIIIGHLCIR.H	1	1	2	1	2	1	2	2	3	0	0	0	3	3	2	2	1	1
IPI00022443	AFP	Alpha-fetoprotein	488	HEMTPVNPGVGQCCTSSYANR	R.HEM'TPVNPGVGQCCTSSYANR.R	0	0	0	1	2	1	0	0	0	0	0	0	0	0	0	0	0	0
IPI00022443	AFP	Alpha-fetoprotein	509	RPCFSSLVVDETYVPPAFSDDKFIFHK	R.RPCFSSLVVDETYVPPAFSDDKFIFHK.D	0	1	1	0	1	1	1	0	0	0	0	0	0	0	0	0	0	0
IPI00022443	AFP	Alpha-fetoprotein	509	RPCFSSLVVDETYVPPAFSDDK	R.RPCFSSLVVDETYVPPAFSDDK.F	0	0	0	1	0	0	0	0	0	0	0	0	1	0	0	0	0	0
IPI00022443	AFP	Alpha-fetoprotein	559	QKPQITEEQLEAVIADFSGLLEK	K.QKPQITEEQLEAVIADFSGLLEK.C	2	2	2	3	1	1	6	3	4	1	1	0	4	4	4	3	4	2
IPI00022443	AFP	Alpha-fetoprotein	582	CCQGQEQEVCFAEEGQK	K.CCQGQEQEVCFAEEGQK.L	2	2	2	2	1	2	2	2	1	0	0	0	2	1	3	0	0	1
IPI00329005	AFTPH	Isoform 1 of Aftiphilin	655	IFEACFPSILVPDAEEEVTSLK	R.IFEACFPSILVPDAEEEVTSLK.H	0	0	0	0	0	0	0	0	0	0	0	0	1	0	0	0	0	0
IPI00163185	AGAP3	centaurin, gamma 3 isoform a	893	EPANGTNPSAELHR	R.EPANGTNPSAELHR.S	0	0	0	0	0	0	0	0	0	0	0	0	0	0	1	0	0	0
IPI00053232	AGBL1	Isoform 1 of Cytosolic carboxypeptidase 4	478	HRPYQVITAR	R.HRPYQVITAR.V	0	0	0	0	0	0	0	1	0	0	0	0	0	0	1	0	0	0
IPI00328147	AGBL2	104 kDa protein	162	EPQELFSILSTK	R.EPQELFSILSTK.R	0	0	0	0	0	0	0	0	0	0	0	0	1	1	0	0	0	0
IPI00304693	AGFG1	HIV-1 Rev binding protein isoform 1	315	APVGSVVSVPSQSSASSDK	K.APVGSVVSVPSQSSASSDK.Y	0	0	0	0	0	0	0	0	0	0	0	0	1	1	1	1	1	1
IPI00019353	AGK	Isoform 1 of Acylglycerol kinase, mitochondrial	147	IPIGFIPLGETSSLSHTLFAESGNK	K.IPIGFIPLGETSSLSHTLFAESGNK.V	0	0	0	0	0	0	2	2	2	0	0	0	0	0	0	2	2	2
IPI00019353	AGK	Isoform 1 of Acylglycerol kinase, mitochondrial	172	VQHITDATLAIVK	K.VQHITDATLAIVK.G	0	0	0	0	0	0	0	0	2	0	0	0	0	0	0	0	0	0
IPI00019353	AGK	Isoform 1 of Acylglycerol kinase, mitochondrial	283	LASYWAQPQDALSQEVSPEVWK	R.LASYWAQPQDALSQEVSPEVWK.D	0	0	0	0	0	0	1	1	0	0	0	0	0	0	0	0	0	0
IPI00019353	AGK	Isoform 1 of Acylglycerol kinase, mitochondrial	328	EDFLNICIEPDTISK	K.EDFLNICIEPDTISK.G	0	0	0	0	0	0	0	0	1	0	0	0	0	0	0	0	0	0
IPI00219065	AGL	Putative uncharacterized protein AGL (Fragment)	98	VGADNHVLPLDCVTLQTFLAK	R.VGADNHVLPLDCVTLQTFLAK.C	0	0	1	0	0	0	0	0	0	0	0	0	0	0	0	0	0	0
IPI00219065	AGL	Putative uncharacterized protein AGL (Fragment)	310	SDPNQHLTIIQDPEYR	K.SDPNQHLTIIQDPEYR.R	0	0	0	0	0	0	0	0	0	0	0	1	0	0	0	0	0	0
IPI00219065	AGL	Putative uncharacterized protein AGL (Fragment)	371	LINYHQEQAVNCLLGNVFYER	R.LINYHQEQAVNCLLGNVFYER.L	0	0	0	0	0	0	0	0	0	2	1	2	0	0	0	0	0	0
IPI00219065	AGL	Putative uncharacterized protein AGL (Fragment)	718	HSPSIHQSVVAVSR	R.HSPSIHQSVVAVSR.T	0	0	0	0	0	0	0	0	0	0	1	0	0	0	0	0	0	0
IPI00219065	AGL	Putative uncharacterized protein AGL (Fragment)	859	SGSLAVDNADPILK	K.SGSLAVDNADPILK.I	1	0	0	0	0	0	0	0	0	0	0	1	0	0	0	0	0	0
IPI00219065	AGL	Putative uncharacterized protein AGL (Fragment)	882	LTLAELNQILYR	R.LTLAELNQILYR.C	0	1	1	0	0	0	0	0	0	1	1	1	0	0	0	0	0	0
IPI00219065	AGL	Putative uncharacterized protein AGL (Fragment)	1321	LFHVSEDPSDLNEK	K.LFHVSEDPSDLNEK.H	0	0	0	0	0	0	0	0	0	1	0	0	0	0	0	0	0	0
IPI00305360	AGMAT	Agmatinase, mitochondrial	62	LPVQTSPEGLDAAFIGVPLDTGTSNRPGAR	R.LPVQTSPEGLDAAFIGVPLDTGTSNRPGAR.F	1	1	1	0	0	0	4	3	3	1	1	1	0	0	0	1	1	1
IPI00305360	AGMAT	Agmatinase, mitochondrial	175	KHGPVGLLHVDAHTDTTDK	K.KHGPVGLLHVDAHTDTTDK.A	0	0	0	0	0	0	0	1	0	0	0	0	0	0	0	0	0	0
IPI00305360	AGMAT	Agmatinase, mitochondrial	176	HGPVGLLHVDAHTDTTDK	K.HGPVGLLHVDAHTDTTDK.A	0	0	0	0	0	0	1	0	1	0	0	0	0	0	0	0	0	0
IPI00305360	AGMAT	Agmatinase, mitochondrial	208	CVDEGLLDCKR	R.C^VDEGLLDCKR.V	1	0	0	0	0	0	0	1	0	0	0	0	0	0	0	0	0	0
IPI00305360	AGMAT	Agmatinase, mitochondrial	208	CVDEGLLDCK	R.CVDEGLLDCK.R	0	0	0	0	0	0	0	1	1	0	0	0	0	0	0	0	0	0
IPI00019141	AGPAT1	1-acyl-sn-glycerol-3-phosphate acyltransferase alpha	233	VLPPVPTEGLTPDDVPALADR	R.VLPPVPTEGLTPDDVPALADR.V	0	0	0	0	0	0	2	0	0	0	0	0	2	0	0	0	0	0
IPI00221372	AGPAT2	1-acylglycerol-3-phosphate O-acyltransferase 2	185	FFTSGTVTVQVLEAIPTSGLTAADVPALVDTCHR	K.FFTSGTVTVQVLEAIPTSGLTAADVPALVDTCHR.A	0	0	0	0	0	0	1	1	0	0	0	0	0	0	0	0	0	0
IPI00016070	AGPAT6	1-acyl-sn-glycerol-3-phosphate acyltransferase zeta	103	ALDNTPEFELSDIFYFCR	K.ALDNTPEFELSDIFYFCR.K	0	0	0	0	0	0	1	0	0	0	0	0	0	0	0	0	0	0
IPI00016070	AGPAT6	1-acyl-sn-glycerol-3-phosphate acyltransferase zeta	135	FSAEELESWNLLSR	R.FSAEELESWNLLSR.T	0	0	0	0	0	1	1	1	1	0	0	0	1	1	0	1	1	1
IPI00016070	AGPAT6	1-acyl-sn-glycerol-3-phosphate acyltransferase zeta	394	EADEDAVQFANR	R.EADEDAVQFANR.V	0	0	0	0	1	0	0	0	0	0	0	0	0	0	0	1	1	0
IPI00419049	AGPHD1	cDNA FLJ43649 fis, clone SYNOV4001326	28	VSGPGSAGFR	R.VSGPGSAGFR.A	0	0	0	0	0	0	0	0	0	0	0	0	1	0	0	0	0	0
IPI00010349	AGPS	Alkyldihydroxyacetonephosphate synthase, peroxisomal	62	RAASAATAAPTATPAAQESGTIPK	R.RAASAATAAPTATPAAQESGTIPK.K	0	0	0	0	0	0	2	4	4	0	0	0	0	0	0	2	2	2
IPI00010349	AGPS	Alkyldihydroxyacetonephosphate synthase, peroxisomal	63	AASAATAAPTATPAAQESGTIPK	R.AASAATAAPTATPAAQESGTIPK.K	0	0	0	4	0	0	2	2	2	0	0	0	0	0	0	2	4	2
IPI00010349	AGPS	Alkyldihydroxyacetonephosphate synthase, peroxisomal	93	WNGWGYNDSK	K.WNGWGYNDSK.F	0	0	0	0	0	0	0	0	0	0	0	0	0	0	0	0	2	0
IPI00010349	AGPS	Alkyldihydroxyacetonephosphate synthase, peroxisomal	109	GQIELTGKR	K.GQIELTGKR.Y	0	0	0	0	0	0	0	0	0	0	0	0	0	0	0	0	0	2
IPI00010349	AGPS	Alkyldihydroxyacetonephosphate synthase, peroxisomal	130	EWIQNTLGVNVEHK	K.EWIQNTLGVNVEHK.T	0	0	0	0	0	0	2	1	0	0	0	0	0	0	0	0	0	1
IPI00010349	AGPS	Alkyldihydroxyacetonephosphate synthase, peroxisomal	148	ASLNPSDTPPSVVNEDFLHDLK	K.ASLNPSDTPPSVVNEDFLHDLK.E	0	0	0	0	0	0	2	1	2	0	0	0	0	0	0	1	1	1
IPI00010349	AGPS	Alkyldihydroxyacetonephosphate synthase, peroxisomal	170	ETNISYSQEADDR	K.ETNISYSQEADDR.V	0	0	0	0	0	0	0	2	1	0	0	0	0	0	0	1	1	1
IPI00010349	AGPS	Alkyldihydroxyacetonephosphate synthase, peroxisomal	186	AHGHCLHEIFLLR	R.AHGHCLHEIFLLR.E	0	0	0	0	0	0	1	1	0	0	0	0	0	0	0	1	1	0
IPI00010349	AGPS	Alkyldihydroxyacetonephosphate synthase, peroxisomal	205	IPDIVLWPTCHDDVVK	R.IPDIVLWPTCHDDVVK.I	0	0	0	0	0	0	1	0	1	0	0	0	0	0	0	1	2	1
IPI00010349	AGPS	Alkyldihydroxyacetonephosphate synthase, peroxisomal	266	ILWVDENNLTAHVEAGITGQELER	R.ILWVDENNLTAHVEAGITGQELER.Q	0	0	0	0	0	0	2	1	1	0	0	0	0	0	0	3	1	1
IPI00010349	AGPS	Alkyldihydroxyacetonephosphate synthase, peroxisomal	293	ESGYCTGHEPDSLEFSTVGGWVSTR	K.ESGYCTGHEPDSLEFSTVGGWVSTR.A	0	0	0	0	0	0	1	1	0	0	0	0	0	0	0	3	2	1
IPI00010349	AGPS	Alkyldihydroxyacetonephosphate synthase, peroxisomal	324	NIYGNIEDLVVHIK	K.NIYGNIEDLVVHIK.M	0	0	0	0	0	0	1	1	1	0	0	0	0	0	0	1	1	2
IPI00010349	AGPS	Alkyldihydroxyacetonephosphate synthase, peroxisomal	381	IRPVPEYQK	K.IRPVPEYQK.Y	0	0	0	0	0	0	1	1	1	0	0	0	0	0	0	0	0	1
IPI00010349	AGPS	Alkyldihydroxyacetonephosphate synthase, peroxisomal	390	YGSVAFPNFEQGVACLR	K.YGSVAFPNFEQGVACLR.E	0	0	0	0	1	0	2	2	2	0	0	0	0	0	0	2	2	2
IPI00010349	AGPS	Alkyldihydroxyacetonephosphate synthase, peroxisomal	425	QFQFGHALKPQVSSIFTSFLDGLKK	K.Q^FQFGHALKPQVSSIFTSFLDGLKK.F	0	0	0	0	0	0	1	2	1	0	0	0	0	0	0	2	2	2
IPI00010349	AGPS	Alkyldihydroxyacetonephosphate synthase, peroxisomal	425	QFQFGHALKPQVSSIFTSFLDGLK	K.QFQFGHALKPQVSSIFTSFLDGLK.K	0	0	0	0	0	0	0	0	0	0	0	0	0	0	0	2	1	1
IPI00010349	AGPS	Alkyldihydroxyacetonephosphate synthase, peroxisomal	457	GFDPNQLSVATLLFEGDREK	K.GFDPNQLSVATLLFEGDREK.V	0	0	0	0	0	0	1	2	2	0	0	0	0	0	0	1	1	1
IPI00010349	AGPS	Alkyldihydroxyacetonephosphate synthase, peroxisomal	457	GFDPNQLSVATLLFEGDR	K.GFDPNQLSVATLLFEGDR.E	0	0	0	1	1	0	1	1	1	0	0	0	0	0	0	1	1	2
IPI00010349	AGPS	Alkyldihydroxyacetonephosphate synthase, peroxisomal	483	QVYDIAAK	K.QVYDIAAK.F	0	0	0	0	0	0	0	0	1	0	0	0	0	0	0	0	0	0
IPI00010349	AGPS	Alkyldihydroxyacetonephosphate synthase, peroxisomal	491	FGGLAAGEDNGQR	K.FGGLAAGEDNGQR.G	0	0	0	0	0	0	0	0	1	0	0	0	0	0	0	1	1	0
IPI00010349	AGPS	Alkyldihydroxyacetonephosphate synthase, peroxisomal	556	GVQFAPFSTCR	K.GVQFAPFSTCR.V	0	0	0	0	0	0	0	1	0	0	0	0	0	0	0	1	0	0
IPI00010349	AGPS	Alkyldihydroxyacetonephosphate synthase, peroxisomal	587	GISDPLTVFEQTEAAAR	R.GISDPLTVFEQTEAAAR.E	0	0	0	0	2	0	4	4	4	0	0	0	2	2	0	4	4	2
IPI00010349	AGPS	Alkyldihydroxyacetonephosphate synthase, peroxisomal	604	EEILANGGSLSHHHGVGK	R.EEILANGGSLSHHHGVGK.L	0	0	0	0	0	0	0	2	0	0	0	0	0	0	0	2	2	2
IPI00010349	AGPS	Alkyldihydroxyacetonephosphate synthase, peroxisomal	644	EYVDPNNIFGNR	K.EYVDPNNIFGNR.N	0	0	0	0	0	0	2	4	2	0	0	0	0	0	0	2	4	2
IPI00007427	AGR2	AGR2	67	GWGDQLIWTQTYEEALYK	R.GWGDQLIWTQTYEEALYK.S	0	0	0	0	0	0	1	0	1	0	0	0	0	0	0	1	1	1
IPI00007427	AGR2	AGR2	120	LAEQFVLLNLVYETTDK	K.LAEQFVLLNLVYETTDK.H	0	0	0	0	0	4	0	2	2	0	0	0	0	0	0	2	4	2
IPI00007427	AGR2	AGR2	137	HLSPDGQYVPR	K.HLSPDGQYVPR.I	0	0	0	0	0	2	2	2	0	0	0	0	0	2	0	0	2	2
IPI00374563	AGRN	Agrin	92	VVISGFGDPLICDNQVSTGDTR	K.VVISGFGDPLICDNQVSTGDTR.I	0	0	0	0	0	0	1	0	0	0	0	0	0	0	0	0	0	0
IPI00374563	AGRN	Agrin	647	EAACLQQTQIEEAR	R.EAACLQQTQIEEAR.A	0	0	0	2	0	0	2	2	2	0	0	0	0	0	0	0	0	0
IPI00374563	AGRN	Agrin	842	SGCTPCSCDPQGAVR	R.SGCTPCSCDPQGAVR.D	0	0	0	0	0	0	0	2	0	0	0	0	0	0	0	0	0	0
IPI00374563	AGRN	Agrin	936	VCGSDGVTYGNECQLK	K.VCGSDGVTYGNECQLK.T	0	0	0	2	2	0	0	2	2	0	0	0	0	0	0	0	0	0
IPI00374563	AGRN	Agrin	1118	TPSLDAEGSNCPATK	K.TPSLDAEGSNCPATK.V	0	0	0	0	0	0	0	1	1	0	0	0	0	0	0	0	0	0
IPI00032220	AGT	Angiotensinogen	83	ALQDQLVLVAAK	K.ALQDQLVLVAAK.L	0	0	0	0	0	0	0	0	0	0	0	0	2	0	0	2	0	2
IPI00032220	AGT	Angiotensinogen	180	VLSALQAVQGLLVAQGR	K.VLSALQAVQGLLVAQGR.A	0	1	1	0	1	1	1	1	1	0	0	0	1	1	1	1	2	1
IPI00032220	AGT	Angiotensinogen	197	ADSQAQLLLSTVVGVFTAPGLHLK	R.ADSQAQLLLSTVVGVFTAPGLHLK.Q	0	1	0	1	0	1	1	1	2	0	0	0	1	1	1	1	2	1
IPI00032220	AGT	Angiotensinogen	221	QPFVQGLALYTPVVLPR	K.Q^PFVQGLALYTPVVLPR.S	0	0	0	0	0	0	0	0	0	0	0	0	0	0	0	0	1	0
IPI00032220	AGT	Angiotensinogen	238	SLDFTELDVAAEK	R.SLDFTELDVAAEK.I	1	1	0	0	0	0	0	0	0	0	0	0	1	1	1	1	0	0
IPI00102501	AGTRAP	Isoform 1 of Type-1 angiotensin II receptor-associated protein	131	SAYQTIDSAEAPADPFAVPEGR	R.SAYQTIDSAEAPADPFAVPEGR.S	0	0	0	1	0	0	1	1	1	0	0	0	1	0	0	0	0	0
IPI00644819	AGTRAP	angiotensin II receptor-associated protein isoform e	10	CASSSVPR	K.C^ASSSVPR.N	0	0	0	0	0	0	0	0	0	0	0	0	1	0	0	0	0	0
IPI00009367	AGXT	Serine--pyruvate aminotransferase	274	ESLALIAEQGLENSWR	R.ESLALIAEQGLENSWR.Q	0	0	0	0	0	0	0	0	0	0	0	0	0	0	0	1	0	0
IPI00012007	AHCY	Adenosylhomocysteinase	9	VADIGLAAWGR	K.VADIGLAAWGR.K	0	0	0	0	0	0	0	0	0	1	1	1	0	0	0	0	1	1
IPI00012007	AHCY	Adenosylhomocysteinase	95	AGIPVYAWK	K.AGIPVYAWK.G	0	2	0	0	0	0	0	0	0	0	2	0	0	0	0	0	0	0
IPI00012007	AHCY	Adenosylhomocysteinase	122	DGPLNMILDDGGDLTNLIHTK	K.DGPLNMILDDGGDLTNLIHTK.Y	0	4	2	0	0	0	0	0	0	2	2	2	0	0	0	0	0	0
IPI00012007	AHCY	Adenosylhomocysteinase	143	YPQLLPGIR	K.YPQLLPGIR.G	0	4	2	0	0	0	0	0	0	4	4	6	0	0	0	0	0	0
IPI00012007	AHCY	Adenosylhomocysteinase	152	GISEETTTGVHNLYK	R.GISEETTTGVHNLYK.M	2	2	2	2	2	2	0	0	0	2	2	0	2	2	2	2	0	0
IPI00012007	AHCY	Adenosylhomocysteinase	175	VPAINVNDSVTK	K.VPAINVNDSVTK.S	2	2	2	0	2	2	0	0	2	2	2	2	2	2	2	2	2	2
IPI00012007	AHCY	Adenosylhomocysteinase	187	SKFDNLYGCR	K.SKFDNLYGCR.E	0	2	0	0	0	0	0	0	0	4	2	4	0	0	0	0	0	0
IPI00012007	AHCY	Adenosylhomocysteinase	189	FDNLYGCR	K.FDNLYGCR.E	2	0	0	0	0	0	0	0	0	0	0	2	0	0	0	0	0	0
IPI00012007	AHCY	Adenosylhomocysteinase	215	VAVVAGYGDVGK	K.VAVVAGYGDVGK.G	2	2	2	0	0	2	0	0	0	2	2	4	0	0	2	0	0	0
IPI00012007	AHCY	Adenosylhomocysteinase	310	WLNENAVEK	K.WLNENAVEK.V	2	2	0	0	0	0	0	0	0	2	2	2	0	0	0	0	0	0
IPI00012007	AHCY	Adenosylhomocysteinase	319	VNIKPQVDR	K.VNIKPQVDR.Y	0	0	2	0	0	0	0	0	0	2	2	0	0	0	0	0	0	0
IPI00012007	AHCY	Adenosylhomocysteinase	335	RIILLAEGR	R.RIILLAEGR.L	2	0	0	0	0	0	0	0	0	2	2	2	0	0	0	0	0	0
IPI00012007	AHCY	Adenosylhomocysteinase	389	KLDEAVAEAHLGK	K.KLDEAVAEAHLGK.L	2	2	0	0	0	0	0	0	0	2	2	2	0	0	0	0	0	0
IPI00021812	AHNAK	Neuroblast differentiation-associated protein AHNAK	9	ELLLPNWQGSGSHGLTIAQR	R.ELLLPNWQGSGSHGLTIAQR.D	0	0	0	2	0	0	2	0	0	0	0	0	2	2	2	2	2	2
IPI00021812	AHNAK	Neuroblast differentiation-associated protein AHNAK	29	DDGVFVQEVTQNSPAAR	R.DDGVFVQEVTQNSPAAR.T	0	0	0	0	4	2	0	2	2	0	0	0	2	2	2	4	4	2
IPI00021812	AHNAK	Neuroblast differentiation-associated protein AHNAK	133	LKSEDGVEGDLGETQSR	R.LKSEDGVEGDLGETQSR.T	0	0	0	0	1	0	0	0	0	0	0	0	1	1	0	1	1	2
IPI00021812	AHNAK	Neuroblast differentiation-associated protein AHNAK	135	SEDGVEGDLGETQSR	K.SEDGVEGDLGETQSR.T	0	0	0	0	0	0	0	1	1	0	0	0	0	0	0	1	0	1
IPI00021812	AHNAK	Neuroblast differentiation-associated protein AHNAK	157	VTAYTVDVTGR	R.VTAYTVDVTGR.E	0	0	0	0	0	1	0	0	1	0	0	0	0	0	0	0	0	0
IPI00021812	AHNAK	Neuroblast differentiation-associated protein AHNAK	187	HELTEISNVDVETQSGK	R.HELTEISNVDVETQSGK.T	0	0	0	1	1	0	1	0	0	0	0	0	1	1	1	1	1	1
IPI00021812	AHNAK	Neuroblast differentiation-associated protein AHNAK	208	LPSGSGAASPTGSAVDIR	R.LPSGSGAASPTGSAVDIR.A	0	0	0	1	2	1	1	1	1	0	0	0	2	1	1	1	1	1
IPI00021812	AHNAK	Neuroblast differentiation-associated protein AHNAK	226	AGAISASGPELQGAGHSK	R.AGAISASGPELQGAGHSK.L	0	0	0	1	1	1	1	1	1	0	0	0	1	1	1	1	1	1
IPI00021812	AHNAK	Neuroblast differentiation-associated protein AHNAK	271	GGVQVPAVDISSSLGGR	R.GGVQVPAVDISSSLGGR.A	0	0	0	2	4	0	0	4	2	0	0	0	2	2	2	4	0	4
IPI00021812	AHNAK	Neuroblast differentiation-associated protein AHNAK	288	AVEVQGPSLESGDHGK	R.AVEVQGPSLESGDHGK.I	0	0	0	2	2	2	2	2	2	0	0	0	0	0	2	2	2	2
IPI00021812	AHNAK	Neuroblast differentiation-associated protein AHNAK	331	VSAPEVSVGHK	R.VSAPEVSVGHK.G	0	0	0	0	0	0	0	2	0	0	0	0	0	0	0	0	0	0
IPI00021812	AHNAK	Neuroblast differentiation-associated protein AHNAK	342	GGKPGLTIQAPQLEVSVPSANIEGLEGK	K.GGKPGLTIQAPQLEVSVPSANIEGLEGK.L	0	0	0	2	0	2	2	2	0	0	0	0	4	0	0	2	2	0
IPI00021812	AHNAK	Neuroblast differentiation-associated protein AHNAK	370	LKGPQITGPSLEGDLGLK	K.LKGPQITGPSLEGDLGLK.G	0	0	0	0	0	0	0	0	0	0	0	0	2	0	0	0	2	0
IPI00021812	AHNAK	Neuroblast differentiation-associated protein AHNAK	372	GPQITGPSLEGDLGLK	K.GPQITGPSLEGDLGLK.G	0	0	0	0	0	0	2	0	0	0	0	0	2	0	0	2	0	0
IPI00021812	AHNAK	Neuroblast differentiation-associated protein AHNAK	388	GAKPQGHIGVDASAPQIGGSITGPSVEVQAPDIDVQGPGSK	K.GAKPQGHIGVDASAPQIGGSITGPSVEVQAPDIDVQGPGSK.L	0	0	0	2	0	0	0	0	2	0	0	0	2	2	2	2	4	0
IPI00021812	AHNAK	Neuroblast differentiation-associated protein AHNAK	446	GEETGIDVTLPTGEVTVPGVSGDVSLPEIATGGLEGK	K.GEETGIDVTLPTGEVTVPGVSGDVSLPEIATGGLEGK.M	0	0	0	0	0	0	2	0	0	0	0	0	2	0	0	2	2	0
IPI00021812	AHNAK	Neuroblast differentiation-associated protein AHNAK	520	VSAPGVQGDVK	K.VSAPGVQGDVK.G	0	0	0	0	0	0	0	0	2	0	0	0	0	0	0	2	0	0
IPI00021812	AHNAK	Neuroblast differentiation-associated protein AHNAK	541	VDIETPNLEGTLTGPR	R.VDIETPNLEGTLTGPR.L	0	0	0	2	2	2	0	2	2	0	0	0	4	2	2	4	2	0
IPI00021812	AHNAK	Neuroblast differentiation-associated protein AHNAK	569	ISMSEVDLNVAAPK	R.ISM'SEVDLNVAAPK.V	0	0	0	0	0	2	0	0	0	0	0	0	0	0	0	0	0	0
IPI00021812	AHNAK	Neuroblast differentiation-associated protein AHNAK	610	VDVSAPDVEAHGPEWNLK	K.VDVSAPDVEAHGPEWNLK.M	0	0	0	2	2	0	2	2	2	0	0	0	2	2	2	2	2	2
IPI00021812	AHNAK	Neuroblast differentiation-associated protein AHNAK	664	VNVEAPDVNLEGLGGK	K.VNVEAPDVNLEGLGGK.L	0	0	0	2	2	2	0	2	2	0	0	0	2	2	2	2	0	0
IPI00021812	AHNAK	Neuroblast differentiation-associated protein AHNAK	731	VDIDAPDVDVHGPDWHLK	K.VDIDAPDVDVHGPDWHLK.M	0	0	0	2	2	2	2	2	0	0	0	0	2	4	2	2	2	4
IPI00021812	AHNAK	Neuroblast differentiation-associated protein AHNAK	764	AEGPEVDVNLPK	K.AEGPEVDVNLPK.A	0	0	2	2	4	2	2	2	0	0	0	0	2	4	2	4	4	4
IPI00021812	AHNAK	Neuroblast differentiation-associated protein AHNAK	785	IDVTAPDVSIEEPEGK	K.IDVTAPDVSIEEPEGK.L	0	0	0	2	0	0	2	0	0	0	0	0	2	0	2	0	2	0
IPI00021812	AHNAK	Neuroblast differentiation-associated protein AHNAK	843	VESEIKVPDVELK	K.VESEIKVPDVELK.S	0	0	0	0	2	4	0	0	0	0	0	0	0	0	2	0	2	2
IPI00021812	AHNAK	Neuroblast differentiation-associated protein AHNAK	913	VGVEVPDVNIEGPEGK	K.VGVEVPDVNIEGPEGK.L	0	0	0	2	2	2	2	2	2	0	0	0	2	2	2	4	4	2
IPI00021812	AHNAK	Neuroblast differentiation-associated protein AHNAK	980	VDVSAPDVEMQGPDWNLK	K.VDVSAPDVEM'QGPDWNLK.M	0	0	0	2	2	0	0	0	0	0	0	0	0	0	0	0	0	0
IPI00021812	AHNAK	Neuroblast differentiation-associated protein AHNAK	1013	GEGPEFDVNLSK	K.GEGPEFDVNLSK.A	0	0	0	2	0	2	0	0	0	0	0	0	0	2	2	2	2	2
IPI00021812	AHNAK	Neuroblast differentiation-associated protein AHNAK	1025	ANVDISAPK	K.ANVDISAPK.V	0	0	0	0	0	0	0	0	2	0	0	0	0	0	0	0	0	0
IPI00021812	AHNAK	Neuroblast differentiation-associated protein AHNAK	1034	VDTNAPDLSLEGPEGK	K.VDTNAPDLSLEGPEGK.L	0	0	0	4	2	0	0	4	2	0	0	0	0	0	0	2	2	0
IPI00021812	AHNAK	Neuroblast differentiation-associated protein AHNAK	1112	APDVEGQGLDWSLK	K.APDVEGQGLDWSLK.I	0	0	0	0	0	0	0	0	0	0	0	0	2	0	0	0	0	0
IPI00021812	AHNAK	Neuroblast differentiation-associated protein AHNAK	1141	GEGPEVDVNLPK	K.GEGPEVDVNLPK.A	0	0	0	2	2	4	0	2	0	0	0	0	0	2	0	2	2	2
IPI00021812	AHNAK	Neuroblast differentiation-associated protein AHNAK	1162	VDIEAPDVSLEGPEGK	K.VDIEAPDVSLEGPEGK.L	0	0	0	2	2	2	2	0	2	0	0	0	2	0	2	2	2	2
IPI00021812	AHNAK	Neuroblast differentiation-associated protein AHNAK	1209	VKGDVDVSVPK	K.VKGDVDVSVPK.V	0	0	0	0	0	0	0	0	0	0	0	0	0	0	0	0	2	0
IPI00021812	AHNAK	Neuroblast differentiation-associated protein AHNAK	1281	ADIDVSGPK	K.ADIDVSGPK.V	0	0	0	0	0	2	0	0	0	0	0	0	0	0	0	0	0	0
IPI00021812	AHNAK	Neuroblast differentiation-associated protein AHNAK	1290	VDVEVPDVSLEGPEGK	K.VDVEVPDVSLEGPEGK.L	0	0	0	2	2	4	0	2	2	0	0	0	2	2	2	2	4	2
IPI00021812	AHNAK	Neuroblast differentiation-associated protein AHNAK	1364	VDISAPDVDVHGPDWHLK	K.VDISAPDVDVHGPDWHLK.M	0	0	0	2	0	0	0	0	0	0	0	0	2	0	0	2	2	2
IPI00021812	AHNAK	Neuroblast differentiation-associated protein AHNAK	1418	MDAEVPDVNIEGPDAK	K.M'DAEVPDVNIEGPDAK.L	0	0	0	2	0	0	0	0	0	0	0	0	0	0	0	0	0	0
IPI00021812	AHNAK	Neuroblast differentiation-associated protein AHNAK	1451	ISIPDVGLHLK	K.ISIPDVGLHLK.G	0	0	0	0	0	0	0	0	0	0	0	0	0	0	0	0	2	0
IPI00021812	AHNAK	Neuroblast differentiation-associated protein AHNAK	1492	VDINAPDVEVHGPDWHLK	K.VDINAPDVEVHGPDWHLK.M	0	0	0	2	4	0	2	0	0	0	0	0	2	0	2	2	2	2
IPI00021812	AHNAK	Neuroblast differentiation-associated protein AHNAK	1546	VDIDVPDVNLEAPEGK	K.VDIDVPDVNLEAPEGK.L	0	0	0	2	2	2	2	0	0	0	0	0	2	2	2	0	0	2
IPI00021812	AHNAK	Neuroblast differentiation-associated protein AHNAK	1694	VDIDAPDVEVHDPDWHLK	K.VDIDAPDVEVHDPDWHLK.M	0	0	0	0	0	0	0	0	0	0	0	0	2	2	0	0	2	0
IPI00021812	AHNAK	Neuroblast differentiation-associated protein AHNAK	1739	ADIDVSGPSVDTDAPDLDIEGPEGK	K.ADIDVSGPSVDTDAPDLDIEGPEGK.L	0	0	0	4	2	4	2	2	2	0	0	0	2	2	2	2	2	2
IPI00021812	AHNAK	Neuroblast differentiation-associated protein AHNAK	1795	LKGEIDASVPELEGDLRGPQVDVK	K.LKGEIDASVPELEGDLRGPQVDVK.G	0	0	0	0	0	0	0	0	0	0	0	0	0	0	0	2	0	0
IPI00021812	AHNAK	Neuroblast differentiation-associated protein AHNAK	1819	GPFVEAEVPDVDLECPDAK	K.GPFVEAEVPDVDLECPDAK.L	0	0	0	2	2	2	4	2	2	0	0	0	2	2	2	2	2	2
IPI00021812	AHNAK	Neuroblast differentiation-associated protein AHNAK	1880	LEGDLTGPSVGVEVPDVELECPDAK	K.LEGDLTGPSVGVEVPDVELECPDAK.L	0	0	0	2	4	4	2	2	2	0	0	0	2	4	4	4	4	4
IPI00021812	AHNAK	Neuroblast differentiation-associated protein AHNAK	2131	VKGDVDVSLPK	K.VKGDVDVSLPK.L	0	0	0	0	1	1	1	0	1	0	0	0	1	1	0	1	1	1
IPI00021812	AHNAK	Neuroblast differentiation-associated protein AHNAK	2142	LEGDLTGPSVDVEVPDVELECPDAK	K.LEGDLTGPSVDVEVPDVELECPDAK.L	0	0	0	2	1	1	1	1	1	0	0	0	3	2	1	4	1	1
IPI00021812	AHNAK	Neuroblast differentiation-associated protein AHNAK	2417	GPHVDVSGPDIDIEGPEGK	K.GPHVDVSGPDIDIEGPEGK.L	0	0	0	2	1	1	1	0	1	0	0	0	1	1	1	1	1	1
IPI00021812	AHNAK	Neuroblast differentiation-associated protein AHNAK	2467	IKGDVDVSVPEVEGK	K.IKGDVDVSVPEVEGK.L	0	0	0	1	1	0	0	0	0	0	0	0	1	1	1	1	1	0
IPI00021812	AHNAK	Neuroblast differentiation-associated protein AHNAK	2494	VDVNAPDVQAPDWHLK	K.VDVNAPDVQAPDWHLK.M	0	0	0	2	1	0	1	1	1	0	0	0	1	1	1	1	1	1
IPI00021812	AHNAK	Neuroblast differentiation-associated protein AHNAK	2546	VDIEGPDVNIEGPEGK	K.VDIEGPDVNIEGPEGK.L	1	1	1	1	1	1	0	1	1	0	0	1	0	1	2	1	3	1
IPI00021812	AHNAK	Neuroblast differentiation-associated protein AHNAK	2620	VDINAPDVGVQGPDWHLK	K.VDINAPDVGVQGPDWHLK.M	0	0	0	0	0	1	0	0	0	0	0	0	0	2	1	0	0	0
IPI00021812	AHNAK	Neuroblast differentiation-associated protein AHNAK	2781	GEGPDVDVNLPK	K.GEGPDVDVNLPK.A	0	0	0	2	2	4	0	0	2	0	0	0	2	2	2	2	2	2
IPI00021812	AHNAK	Neuroblast differentiation-associated protein AHNAK	2802	VDVECPDVNIEGPEGK	K.VDVECPDVNIEGPEGK.W	0	0	0	1	1	1	1	1	1	0	0	0	1	2	1	0	0	0
IPI00021812	AHNAK	Neuroblast differentiation-associated protein AHNAK	2876	VDIDVPDVNVQGPDWHLK	K.VDIDVPDVNVQGPDWHLK.M	0	0	0	0	1	0	0	0	0	0	0	0	1	0	0	0	0	0
IPI00021812	AHNAK	Neuroblast differentiation-associated protein AHNAK	2930	VDVEGPDVNIEGPEGK	K.VDVEGPDVNIEGPEGK.L	0	0	1	2	1	1	1	1	0	0	0	0	0	0	1	1	1	1
IPI00021812	AHNAK	Neuroblast differentiation-associated protein AHNAK	3058	VDIDVPDVNIEGPEGK	K.VDIDVPDVNIEGPEGK.L	0	0	0	1	1	1	0	1	1	0	0	0	0	0	0	0	0	0
IPI00021812	AHNAK	Neuroblast differentiation-associated protein AHNAK	3132	VDINAPDVDVQGPDWHLK	K.VDINAPDVDVQGPDWHLK.M	0	0	0	0	2	1	1	1	1	0	0	0	2	1	2	1	2	1
IPI00021812	AHNAK	Neuroblast differentiation-associated protein AHNAK	3186	VDVDVPDVNIEGPDAK	K.VDVDVPDVNIEGPDAK.L	2	0	0	0	2	2	0	2	0	0	0	0	0	2	2	2	2	0
IPI00021812	AHNAK	Neuroblast differentiation-associated protein AHNAK	3260	IDVDAPDIDIHGPDAK	K.IDVDAPDIDIHGPDAK.L	0	0	0	1	1	1	1	1	1	0	0	0	1	1	1	0	1	1
IPI00021812	AHNAK	Neuroblast differentiation-associated protein AHNAK	3307	LKGDVDVSGPK	K.LKGDVDVSGPK.L	0	0	0	0	0	0	0	0	0	0	0	0	0	0	0	0	0	1
IPI00021812	AHNAK	Neuroblast differentiation-associated protein AHNAK	3331	GPEVDVSGPK	K.GPEVDVSGPK.L	0	0	0	0	0	0	0	0	1	0	0	0	0	0	0	0	0	0
IPI00021812	AHNAK	Neuroblast differentiation-associated protein AHNAK	3385	VDINAPDVEVQGK	K.VDINAPDVEVQGK.V	0	0	0	1	0	2	1	1	0	0	0	0	1	0	0	0	1	1
IPI00021812	AHNAK	Neuroblast differentiation-associated protein AHNAK	3429	VKGDLDIAGPNLEGDFK	K.VKGDLDIAGPNLEGDFK.G	0	0	0	0	1	0	0	0	0	0	0	0	0	0	0	0	0	1
IPI00021812	AHNAK	Neuroblast differentiation-associated protein AHNAK	3431	GDLDIAGPNLEGDFK	K.GDLDIAGPNLEGDFK.G	0	0	0	1	1	1	0	0	0	0	0	0	0	0	1	0	0	0
IPI00021812	AHNAK	Neuroblast differentiation-associated protein AHNAK	3453	APEVNLNAPDVDVHGPDWNLK	K.APEVNLNAPDVDVHGPDWNLK.M	0	0	0	2	1	1	0	0	1	0	0	0	1	2	1	2	1	1
IPI00021812	AHNAK	Neuroblast differentiation-associated protein AHNAK	3489	AEGPDVAVDLPK	K.AEGPDVAVDLPK.G	0	0	0	0	1	0	0	0	1	0	0	0	1	0	0	0	0	1
IPI00021812	AHNAK	Neuroblast differentiation-associated protein AHNAK	3584	VDINAPDVDVHGPDWHLK	K.VDINAPDVDVHGPDWHLK.M	0	0	0	0	0	0	0	0	0	0	0	0	0	0	0	0	1	0
IPI00021812	AHNAK	Neuroblast differentiation-associated protein AHNAK	3617	GEGPEVDVTLPK	K.GEGPEVDVTLPK.A	0	0	0	0	1	1	0	0	0	0	0	0	1	1	0	1	0	1
IPI00021812	AHNAK	Neuroblast differentiation-associated protein AHNAK	3629	ADIDISGPNVDVDVPDVNIEGPDAK	K.ADIDISGPNVDVDVPDVNIEGPDAK.L	0	0	0	1	1	0	1	1	0	0	0	0	1	1	1	0	0	1
IPI00021812	AHNAK	Neuroblast differentiation-associated protein AHNAK	3712	VDIDTPDINIEGSEGK	K.VDIDTPDINIEGSEGK.F	0	0	0	1	1	1	1	1	1	0	0	0	1	1	1	1	2	0
IPI00021812	AHNAK	Neuroblast differentiation-associated protein AHNAK	3914	VDINAPDVDVR	K.VDINAPDVDVR.G	0	0	0	0	0	0	0	0	0	0	0	0	0	0	0	0	1	1
IPI00021812	AHNAK	Neuroblast differentiation-associated protein AHNAK	4096	VDIDTPDIDIHGPEGK	K.VDIDTPDIDIHGPEGK.L	0	0	0	1	2	1	1	1	1	0	0	0	1	0	1	1	1	1
IPI00021812	AHNAK	Neuroblast differentiation-associated protein AHNAK	4170	VDIDVPDVDVQGPDWHLK	K.VDIDVPDVDVQGPDWHLK.M	0	0	0	0	1	1	1	1	1	0	0	0	0	0	2	0	1	1
IPI00021812	AHNAK	Neuroblast differentiation-associated protein AHNAK	4224	VDIDVPDVNIEGPDAK	K.VDIDVPDVNIEGPDAK.L	0	0	0	0	1	0	0	0	0	0	0	0	0	1	1	1	0	1
IPI00021812	AHNAK	Neuroblast differentiation-associated protein AHNAK	4331	GEGPDVDVTLPK	K.GEGPDVDVTLPK.A	0	0	0	0	1	0	0	0	0	0	0	0	0	0	0	0	1	1
IPI00021812	AHNAK	Neuroblast differentiation-associated protein AHNAK	4352	VDIDAPDVSIEGPDAK	K.VDIDAPDVSIEGPDAK.L	0	0	0	1	0	1	0	1	1	0	0	0	1	0	0	1	1	0
IPI00021812	AHNAK	Neuroblast differentiation-associated protein AHNAK	4423	GPSLDIDTPDVNIEGPEGK	K.GPSLDIDTPDVNIEGPEGK.L	0	0	0	1	1	1	0	0	0	0	0	0	1	1	1	0	1	1
IPI00021812	AHNAK	Neuroblast differentiation-associated protein AHNAK	4484	VESDLKGPEVDIEGPEGK	K.VESDLKGPEVDIEGPEGK.L	0	0	0	1	1	1	1	0	0	0	0	0	1	1	1	1	2	1
IPI00021812	AHNAK	Neuroblast differentiation-associated protein AHNAK	4560	VGIDTPDIDIHGPEGK	K.VGIDTPDIDIHGPEGK.L	0	0	0	1	0	1	1	0	1	0	0	0	0	0	1	1	1	0
IPI00021812	AHNAK	Neuroblast differentiation-associated protein AHNAK	4762	VDINTPDVDVHGPDWHLK	K.VDINTPDVDVHGPDWHLK.M	0	0	0	0	0	0	0	0	0	0	0	0	0	2	2	2	2	0
IPI00021812	AHNAK	Neuroblast differentiation-associated protein AHNAK	4795	GEGPDVDVSLPK	K.GEGPDVDVSLPK.A	0	0	0	0	2	0	0	0	0	0	0	0	0	2	0	2	2	2
IPI00021812	AHNAK	Neuroblast differentiation-associated protein AHNAK	4849	ISIPDVDLDLK	K.ISIPDVDLDLK.G	0	0	0	0	0	0	0	2	0	0	0	0	0	0	0	0	2	0
IPI00021812	AHNAK	Neuroblast differentiation-associated protein AHNAK	4916	VTAPDVDLHLK	K.VTAPDVDLHLK.A	0	0	0	0	0	2	0	0	0	0	0	0	0	0	0	0	0	0
IPI00021812	AHNAK	Neuroblast differentiation-associated protein AHNAK	4949	VEAPSLDVHMDSPDINIEGPDVK	K.VEAPSLDVHM'DSPDINIEGPDVK.I	0	0	0	0	2	2	0	0	0	0	0	0	0	0	0	0	0	0
IPI00021812	AHNAK	Neuroblast differentiation-associated protein AHNAK	4993	SPSLDVTVPEAELNLETPEISVGGK	K.SPSLDVTVPEAELNLETPEISVGGK.G	0	0	0	2	2	4	2	2	2	0	0	0	0	2	4	2	0	2
IPI00021812	AHNAK	Neuroblast differentiation-associated protein AHNAK	5057	APDVDVNIAGPDAALK	K.APDVDVNIAGPDAALK.V	0	0	0	2	0	2	2	2	0	0	0	0	2	2	0	2	2	2
IPI00021812	AHNAK	Neuroblast differentiation-associated protein AHNAK	5113	LEGELQAPDLELSLPAIHVEGLDIK	K.LEGELQAPDLELSLPAIHVEGLDIK.A	0	0	0	4	4	4	2	4	2	0	0	0	4	2	4	4	6	4
IPI00021812	AHNAK	Neuroblast differentiation-associated protein AHNAK	5164	VQANLGAPDINIEGLDAK	K.VQANLGAPDINIEGLDAK.V	0	0	0	2	2	2	2	2	2	0	0	0	2	2	2	2	2	2
IPI00021812	AHNAK	Neuroblast differentiation-associated protein AHNAK	5184	TPSFGISAPQVSIPDVNVNLK	K.TPSFGISAPQVSIPDVNVNLK.G	0	0	0	2	2	2	2	2	2	0	0	0	2	2	2	0	2	2
IPI00021812	AHNAK	Neuroblast differentiation-associated protein AHNAK	5208	IKGDVPSVGLEGPDVDLQGPEAK	K.IKGDVPSVGLEGPDVDLQGPEAK.I	0	0	0	2	4	2	2	0	4	0	0	0	0	0	4	4	4	4
IPI00021812	AHNAK	Neuroblast differentiation-associated protein AHNAK	5210	GDVPSVGLEGPDVDLQGPEAK	K.GDVPSVGLEGPDVDLQGPEAK.I	0	0	0	0	0	0	0	0	0	0	0	0	0	0	0	2	0	0
IPI00021812	AHNAK	Neuroblast differentiation-associated protein AHNAK	5324	VHAPGLNLSGVGGK	K.VHAPGLNLSGVGGK.M	0	0	0	0	2	0	0	2	0	0	0	0	0	0	2	2	2	2
IPI00021812	AHNAK	Neuroblast differentiation-associated protein AHNAK	5356	LNVGAPDVTLR	K.LNVGAPDVTLR.G	0	0	0	0	0	0	0	0	0	0	0	0	0	2	0	2	2	2
IPI00021812	AHNAK	Neuroblast differentiation-associated protein AHNAK	5385	VSVGAPDLSLEASEGSIK	K.VSVGAPDLSLEASEGSIK.L	0	0	0	2	2	2	2	2	2	0	0	0	2	2	0	2	2	2
IPI00021812	AHNAK	Neuroblast differentiation-associated protein AHNAK	5408	LPQFGISTPGSDLHVNAK	K.LPQFGISTPGSDLHVNAK.G	0	0	0	0	0	0	0	0	2	0	0	0	0	0	2	2	0	2
IPI00021812	AHNAK	Neuroblast differentiation-associated protein AHNAK	5447	ISAPNVDFNLEGPK	R.ISAPNVDFNLEGPK.V	0	0	0	2	2	2	2	2	2	0	0	0	2	0	2	2	2	2
IPI00021812	AHNAK	Neuroblast differentiation-associated protein AHNAK	5473	GPTVGGGLPGIGVQGLEGNLQMPGIK	K.GPTVGGGLPGIGVQGLEGNLQM'PGIK.S	0	0	0	0	2	0	0	0	0	0	0	0	0	0	0	0	0	0
IPI00021812	AHNAK	Neuroblast differentiation-associated protein AHNAK	5499	SSGCDVNLPGVNVK	K.SSGCDVNLPGVNVK.L	0	0	0	0	0	0	2	2	2	0	0	0	0	0	0	2	0	2
IPI00021812	AHNAK	Neuroblast differentiation-associated protein AHNAK	5513	LPTGQISGPEIK	K.LPTGQISGPEIK.G	0	0	0	0	2	2	0	0	4	0	0	0	0	2	2	2	2	2
IPI00021812	AHNAK	Neuroblast differentiation-associated protein AHNAK	5529	GSEVGFHGAAPDISVK	K.GSEVGFHGAAPDISVK.G	0	0	0	2	2	2	2	2	0	0	0	0	2	2	2	2	2	2
IPI00021812	AHNAK	Neuroblast differentiation-associated protein AHNAK	5545	GPAFNMASPESDFGINLK	K.GPAFNM'ASPESDFGINLK.G	0	0	0	2	0	0	0	0	0	0	0	0	0	0	0	0	0	0
IPI00021812	AHNAK	Neuroblast differentiation-associated protein AHNAK	5568	GGADVSGGVSAPDISLGEGHLSVK	K.GGADVSGGVSAPDISLGEGHLSVK.G	0	0	0	0	2	2	2	0	0	0	0	0	2	0	0	4	4	0
IPI00021812	AHNAK	Neuroblast differentiation-associated protein AHNAK	5599	GPQVSSALNLDTSK	K.GPQVSSALNLDTSK.F	0	0	0	2	2	0	0	2	0	0	0	0	0	2	0	0	0	2
IPI00021812	AHNAK	Neuroblast differentiation-associated protein AHNAK	5613	FAGGLHFSGPK	K.FAGGLHFSGPK.V	0	0	0	0	2	0	0	2	0	0	0	0	0	0	0	0	0	2
IPI00021812	AHNAK	Neuroblast differentiation-associated protein AHNAK	5630	GGQIGLQAPGLSVSGPQGHLESGSGK	K.GGQIGLQAPGLSVSGPQGHLESGSGK.V	0	0	0	2	2	0	0	6	2	0	0	0	2	4	2	2	4	2
IPI00021812	AHNAK	Neuroblast differentiation-associated protein AHNAK	5687	AEASIQAGAGDGEWEESEVK	K.AEASIQAGAGDGEWEESEVK.L	0	0	0	2	2	2	0	2	2	0	0	0	2	2	2	2	2	4
IPI00021812	AHNAK	Neuroblast differentiation-associated protein AHNAK	5726	GGVTGSPEASISGSK	K.GGVTGSPEASISGSK.G	0	0	0	0	2	2	0	2	2	0	0	0	0	2	0	2	2	2
IPI00021812	AHNAK	Neuroblast differentiation-associated protein AHNAK	5748	ASLGSLEGEAEAEASSPK	K.ASLGSLEGEAEAEASSPK.G	0	0	0	2	0	0	2	2	2	0	0	0	2	2	0	2	2	2
IPI00021812	AHNAK	Neuroblast differentiation-associated protein AHNAK	5788	EFSGPSTPTGTLEFEGGEVSLEGGK	R.EFSGPSTPTGTLEFEGGEVSLEGGK.V	0	0	0	2	2	0	2	0	2	0	0	0	2	2	2	2	2	2
IPI00021812	AHNAK	Neuroblast differentiation-associated protein AHNAK	5822	FGTFGGLGSK	K.FGTFGGLGSK.S	0	0	0	0	0	0	0	2	0	0	0	0	0	0	0	0	0	0
IPI00021812	AHNAK	Neuroblast differentiation-associated protein AHNAK	5834	GHYEVTGSDDETGK	K.GHYEVTGSDDETGK.L	0	0	0	0	0	0	0	0	2	0	0	0	0	0	0	0	0	0
IPI00021812	AHNAK	Neuroblast differentiation-associated protein AHNAK	5874	VGIQLPEVELSVSTK	K.VGIQLPEVELSVSTK.K	0	0	0	0	0	0	0	0	0	0	0	0	2	0	0	2	0	0
IPI00025277	AHRR	Programmed cell death 6 variant (Fragment)	78	AGVNFSEFTGVWK	K.AGVNFSEFTGVWK.Y	0	0	0	0	0	0	0	0	0	0	0	1	0	0	0	0	0	0
IPI00030706	AHSA1	Activator of 90 kDa heat shock protein ATPase homolog 1	17	ADATNVNNWHWTER	R.ADATNVNNWHWTER.D	1	1	0	0	0	0	0	0	0	1	0	0	0	0	0	0	0	0
IPI00030706	AHSA1	Activator of 90 kDa heat shock protein ATPase homolog 1	213	ETFLTSPEELYR	K.ETFLTSPEELYR.V	1	1	1	0	0	0	0	0	0	1	1	0	0	0	0	0	0	0
IPI00030706	AHSA1	Activator of 90 kDa heat shock protein ATPase homolog 1	225	VFTTQELVQAFTHAPATLEADR	R.VFTTQELVQAFTHAPATLEADR.G	2	1	2	0	0	0	0	0	0	2	1	1	2	1	0	1	1	1
IPI00030706	AHSA1	Activator of 90 kDa heat shock protein ATPase homolog 1	278	SWPEGHFATITLTFIDK	K.SWPEGHFATITLTFIDK.N	0	0	0	0	0	0	0	0	0	1	0	0	0	0	0	0	0	0
IPI00022431	AHSG	cDNA FLJ56822, highly similar to Alpha-2-HS-glycoprotein	198	CDSSPDSAEDVRK	K.C^DSSPDSAEDVRK.V	4	2	2	2	2	2	0	2	4	0	0	0	0	0	0	0	2	2
IPI00022431	AHSG	cDNA FLJ56822, highly similar to Alpha-2-HS-glycoprotein	198	CDSSPDSAEDVR	K.CDSSPDSAEDVR.K	2	4	2	0	2	2	2	2	2	0	0	0	0	0	0	0	0	0
IPI00000690	AIFM1	Isoform 1 of Apoptosis-inducing factor 1, mitochondrial	99	ISGLGLTPEQK	R.ISGLGLTPEQK.Q	0	0	0	0	0	0	0	2	2	0	0	0	0	0	0	0	0	0
IPI00000690	AIFM1	Isoform 1 of Apoptosis-inducing factor 1, mitochondrial	112	KAALSASEGEEVPQDK	K.KAALSASEGEEVPQDK.A	0	0	0	0	0	0	0	2	0	0	0	0	0	0	0	0	0	0
IPI00000690	AIFM1	Isoform 1 of Apoptosis-inducing factor 1, mitochondrial	113	AALSASEGEEVPQDK	K.AALSASEGEEVPQDK.A	0	2	0	0	0	0	0	2	0	0	0	0	0	0	0	2	2	0
IPI00000690	AIFM1	Isoform 1 of Apoptosis-inducing factor 1, mitochondrial	128	APSHVPFLLIGGGTAAFAAAR	K.APSHVPFLLIGGGTAAFAAAR.S	0	0	0	0	0	0	2	0	0	0	0	0	0	0	0	0	0	0
IPI00000690	AIFM1	Isoform 1 of Apoptosis-inducing factor 1, mitochondrial	178	ELWFSDDPNVTK	K.ELWFSDDPNVTK.T	0	0	0	0	0	0	0	0	2	0	0	0	0	0	0	2	0	2
IPI00000690	AIFM1	Isoform 1 of Apoptosis-inducing factor 1, mitochondrial	202	SIYFQPPSFYVSAQDLPHIENGGVAVLTGK	R.SIYFQPPSFYVSAQDLPHIENGGVAVLTGK.K	0	0	0	0	0	0	2	0	0	0	0	0	0	0	0	0	0	0
IPI00000690	AIFM1	Isoform 1 of Apoptosis-inducing factor 1, mitochondrial	245	LNDGSQITYEK	K.LNDGSQITYEK.C	0	0	0	0	0	0	0	0	0	0	0	0	0	0	0	0	0	2
IPI00000690	AIFM1	Isoform 1 of Apoptosis-inducing factor 1, mitochondrial	302	SITIIGGGFLGSELACALGR	K.SITIIGGGFLGSELACALGR.K	2	0	0	0	0	0	2	4	2	0	0	0	0	0	0	4	0	0
IPI00000690	AIFM1	Isoform 1 of Apoptosis-inducing factor 1, mitochondrial	325	ALGTEVIQLFPEK	R.ALGTEVIQLFPEK.G	2	0	2	0	0	0	0	4	4	0	0	0	0	0	0	2	0	2
IPI00000690	AIFM1	Isoform 1 of Apoptosis-inducing factor 1, mitochondrial	388	KVETDHIVAAVGLEPNVELAK	R.KVETDHIVAAVGLEPNVELAK.T	0	0	0	0	0	0	3	3	3	0	0	0	0	0	0	0	0	0
IPI00000690	AIFM1	Isoform 1 of Apoptosis-inducing factor 1, mitochondrial	409	TGGLEIDSDFGGFR	K.TGGLEIDSDFGGFR.V	0	0	0	0	0	0	3	3	6	0	0	0	0	0	0	3	0	3
IPI00000690	AIFM1	Isoform 1 of Apoptosis-inducing factor 1, mitochondrial	431	SNIWVAGDAACFYDIK	R.SNIWVAGDAACFYDIK.L	0	0	0	0	0	0	3	6	3	0	0	0	0	0	0	3	0	0
IPI00000690	AIFM1	Isoform 1 of Apoptosis-inducing factor 1, mitochondrial	519	SATEQSGTGIR	K.SATEQSGTGIR.S	0	0	0	0	0	0	0	3	0	0	0	0	0	0	0	0	0	0
IPI00000690	AIFM1	Isoform 1 of Apoptosis-inducing factor 1, mitochondrial	594	DGEQHEDLNEVAK	K.DGEQHEDLNEVAK.L	0	0	0	0	0	0	3	0	0	0	0	0	0	0	0	0	0	0
IPI00013909	AIFM2	Isoform 1 of Apoptosis-inducing factor 2	335	NDGVGQISGFYVGR	R.NDGVGQISGFYVGR.L	0	0	0	0	0	0	0	0	0	0	0	0	0	1	0	0	0	0
IPI00513794	AIG1	Isoform 1 of Androgen-induced protein 1	69	GSGNQEQER	R.GSGNQEQER.Q	0	0	0	0	0	0	0	0	0	0	0	0	0	0	0	0	0	1
IPI00045122	AIM1	Absent in melanoma 1 protein	477	LGLALDQNADSQFWSLK	K.LGLALDQNADSQFWSLK.S	0	0	0	0	0	0	0	0	0	1	1	0	0	0	0	0	0	0
IPI00925804	AIP	Non-functional aryl hydrocarbon receptor interacting protein (Fragment)	23	GELPDFQDGTK	R.GELPDFQDGTK.A	0	0	0	0	0	0	0	0	0	1	1	1	0	0	0	0	0	0
IPI00925804	AIP	Non-functional aryl hydrocarbon receptor interacting protein (Fragment)	40	TLHSDDEGTVLDDSR	R.TLHSDDEGTVLDDSR.A	1	1	0	0	0	0	0	0	1	0	0	1	0	0	0	0	0	0
IPI00925804	AIP	Non-functional aryl hydrocarbon receptor interacting protein (Fragment)	94	HVVLYPLVAK	K.HVVLYPLVAK.S	0	0	0	0	0	0	0	0	0	1	0	1	0	0	0	0	0	0
IPI00925804	AIP	Non-functional aryl hydrocarbon receptor interacting protein (Fragment)	107	NIAVGKDPLEGQR	R.NIAVGKDPLEGQR.H	0	0	0	0	0	0	0	0	0	0	1	0	0	0	0	0	0	0
IPI00925804	AIP	Non-functional aryl hydrocarbon receptor interacting protein (Fragment)	242	LVVEEYYEVLDHCSSILNK	K.LVVEEYYEVLDHCSSILNK.Y	1	0	0	0	0	0	0	0	0	1	1	2	0	0	0	0	0	0
IPI00925804	AIP	Non-functional aryl hydrocarbon receptor interacting protein (Fragment)	274	AHAAVWNAQEAQADFAK	K.AHAAVWNAQEAQADFAK.V	2	2	0	0	0	0	0	0	0	2	2	0	0	0	0	0	0	0
IPI00925804	AIP	Non-functional aryl hydrocarbon receptor interacting protein (Fragment)	291	VLELDPALAPVVSR	K.VLELDPALAPVVSR.E	1	0	1	0	0	0	0	0	0	1	1	1	0	0	0	0	0	0
IPI00018342	AK1	Adenylate kinase 1	32	YGYTHLSTGDLLR	K.YGYTHLSTGDLLR.S	0	0	0	0	0	0	0	0	0	0	1	0	0	0	0	0	0	0
IPI00018342	AK1	Adenylate kinase 1	64	GQLVPLETVLDMLR	K.GQLVPLETVLDMLR.D	0	1	0	0	0	0	0	0	0	1	1	0	0	0	0	0	0	0
IPI00018342	AK1	Adenylate kinase 1	98	EVQQGEEFER	R.EVQQGEEFER.R	0	0	0	0	0	0	0	0	0	2	0	0	0	0	0	0	0	0
IPI00018342	AK1	Adenylate kinase 1	156	ATEPVIAFYEK	K.ATEPVIAFYEK.R	0	0	0	0	0	0	0	0	0	0	0	2	0	0	0	0	0	0
IPI00018342	AK1	Adenylate kinase 1	172	KVNAEGSVDSVFSQVCTHLDALK	R.KVNAEGSVDSVFSQVCTHLDALK.-	0	0	0	0	0	0	0	0	0	0	0	2	0	0	0	0	0	0
IPI00172460	AK2	Isoform 1 of Adenylate kinase isoenzyme 2, mitochondrial	122	LDSVIEFSIPDSLLIR	K.LDSVIEFSIPDSLLIR.R	2	0	0	0	0	0	0	0	0	0	0	0	0	0	0	2	0	0
IPI00215901	AK2	Isoform 1 of Adenylate kinase isoenzyme 2, mitochondrial	120	EKLDSVIEFSIPDSLLIR	K.EKLDSVIEFSIPDSLLIR.R	0	0	0	0	0	0	2	0	0	0	0	0	0	0	0	0	0	0
IPI00215901	AK2	Isoform 1 of Adenylate kinase isoenzyme 2, mitochondrial	122	LDSVIEFSIPDSLLIR	K.LDSVIEFSIPDSLLIR.R	0	0	0	0	0	0	2	2	0	0	0	0	0	0	0	0	0	0
IPI00215901	AK2	Isoform 1 of Adenylate kinase isoenzyme 2, mitochondrial	187	LQAYHTQTTPLIEYYR	R.LQAYHTQTTPLIEYYR.K	0	0	2	0	0	0	0	0	0	0	0	0	0	0	0	0	0	0
IPI00215901	AK2	Isoform 1 of Adenylate kinase isoenzyme 2, mitochondrial	205	GIHSAIDASQTPDVVFASILAAFSK	R.GIHSAIDASQTPDVVFASILAAFSK.A	0	2	0	0	0	0	4	4	4	2	2	0	0	0	0	0	0	2
IPI00465256	AK3	GTP:AMP phosphotransferase mitochondrial	81	NLTQYSWLLDGFPR	K.NLTQYSWLLDGFPR.T	0	0	0	0	0	0	1	1	1	0	0	0	0	0	0	0	0	0
IPI00016568	AK3L1;AK3L2	similar to hCG38824	8	AVILGPPGSGK	R.AVILGPPGSGK.G	0	0	0	0	0	0	0	1	0	0	0	0	0	0	0	0	0	0
IPI00016568	AK3L1;AK3L2	similar to hCG38824	61	SLLVPDHVITR	K.SLLVPDHVITR.L	0	0	0	0	0	0	0	0	1	0	0	0	0	0	0	0	0	0
IPI00016568	AK3L1;AK3L2	similar to hCG38824	135	VYNLDFNPPHVHGIDDVTGEPLVQQEDDKPEAVAAR	R.VYNLDFNPPHVHGIDDVTGEPLVQQEDDKPEAVAAR.L	0	0	0	0	0	0	0	1	0	0	0	0	0	0	0	0	0	0
IPI00016568	AK3L1;AK3L2	similar to hCG38824	189	GVLHQFSGTETNK	R.GVLHQFSGTETNK.I	0	0	0	0	0	0	0	0	1	0	0	0	0	0	0	0	0	0
IPI00016568	AK3L1;AK3L2	similar to hCG38824	202	IWPYVYTLFSNK	K.IWPYVYTLFSNK.I	0	0	0	0	0	0	0	1	1	0	0	0	0	0	0	0	0	0
IPI00022585	AKAP1	cDNA FLJ56047, highly similar to A kinase anchor protein 1, mitochondrial	290	SSSSQVVGPVQEEEYVAEK	K.SSSSQVVGPVQEEEYVAEK.L	0	0	0	0	0	0	0	0	0	0	0	0	0	0	0	1	0	0
IPI00022585	AKAP1	cDNA FLJ56047, highly similar to A kinase anchor protein 1, mitochondrial	389	AAFQIISQVISEATEQVLATTVGK	R.AAFQIISQVISEATEQVLATTVGK.V	0	0	0	0	1	1	0	0	0	0	0	0	1	0	1	0	0	0
IPI00065931	AKAP13	Isoform 2 of A-kinase anchor protein 13	379	KGEEVEPAPIVDSGTVSDQDSCLQSLPDCGVK	R.KGEEVEPAPIVDSGTVSDQDSCLQSLPDCGVK.G	0	0	0	1	0	0	0	0	0	0	0	0	1	0	0	0	0	0
IPI00065931	AKAP13	Isoform 2 of A-kinase anchor protein 13	1880	SAVLLVDETATTPIFANR	R.SAVLLVDETATTPIFANR.R	0	0	0	0	0	0	0	0	0	0	0	0	2	0	0	0	0	0
IPI00065931	AKAP13	Isoform 2 of A-kinase anchor protein 13	2081	IGDVLVNQFSGENAER	R.IGDVLVNQFSGENAER.L	0	0	0	3	0	0	0	0	0	0	0	0	3	3	0	0	0	0
IPI00065931	AKAP13	Isoform 2 of A-kinase anchor protein 13	2760	GPEGQSQAPASTSASTR	K.GPEGQSQAPASTSASTR.L	0	0	0	0	0	0	0	0	0	0	0	0	2	2	0	0	0	0
IPI00032064	AKAP2;PALM2;PALM2-AKAP2	PALM2-AKAP2 protein isoform 1	624	SPGALETPSAAGSQGNTASQGK	K.SPGALETPSAAGSQGNTASQGK.E	0	0	0	0	0	0	1	0	0	0	0	0	0	0	0	1	1	1
IPI00032064	AKAP2;PALM2;PALM2-AKAP2	PALM2-AKAP2 protein isoform 1	661	LWAEDGEFTSAR	K.LWAEDGEFTSAR.A	0	0	0	0	0	0	0	0	1	0	0	0	0	0	0	0	1	1
IPI00032064	AKAP2;PALM2;PALM2-AKAP2	PALM2-AKAP2 protein isoform 1	692	SVNVSLTQEELDSGLDELSVR	R.SVNVSLTQEELDSGLDELSVR.S	0	0	0	0	0	0	1	0	0	0	0	0	0	0	0	0	1	0
IPI00014474	AKAP8	A-kinase anchor protein 8	207	SDPFVPPAASSEPLSTPWNELNYVGGR	R.SDPFVPPAASSEPLSTPWNELNYVGGR.G	0	0	0	1	0	0	0	0	0	0	0	0	0	0	0	0	0	0
IPI00014474	AKAP8	A-kinase anchor protein 8	429	TVEFLQEYIVNR	K.TVEFLQEYIVNR.N	0	0	0	0	0	1	0	0	0	0	0	0	0	0	0	0	0	0
IPI00014474	AKAP8	A-kinase anchor protein 8	568	ETPEEVAADVLAEVITAAVR	K.ETPEEVAADVLAEVITAAVR.A	1	2	1	1	2	2	0	0	0	0	1	0	2	1	1	0	1	0
IPI00014474	AKAP8	A-kinase anchor protein 8	667	VAPAPAAADAEVEQTDAESK	R.VAPAPAAADAEVEQTDAESK.D	1	1	1	1	1	1	0	0	0	0	0	1	1	1	0	0	0	0
IPI00297455	AKAP8L	A-kinase anchor protein 8-like	122	YDSYESCDSR	R.YDSYESCDSR.A	2	0	0	0	2	0	0	0	0	0	0	0	0	0	0	0	0	0
IPI00297455	AKAP8L	A-kinase anchor protein 8-like	449	TVEDLDGLIQQIYR	K.TVEDLDGLIQQIYR.D	1	1	0	0	0	0	0	0	0	0	0	0	0	0	0	0	0	0
IPI00220271	AKR1A1	Alcohol dehydrogenase [NADP+]	43	HIDCAAIYGNEPEIGEALKEDVGPGK	R.HIDCAAIYGNEPEIGEALKEDVGPGK.A	2	2	2	0	0	0	0	0	0	2	2	2	0	0	0	0	0	0
IPI00220271	AKR1A1	Alcohol dehydrogenase [NADP+]	128	NADGTICYDSTHYK	K.NADGTICYDSTHYK.E	2	2	2	0	0	0	0	0	0	0	2	2	0	0	0	0	2	0
IPI00220271	AKR1A1	Alcohol dehydrogenase [NADP+]	154	GLVQALGLSNFNSR	K.GLVQALGLSNFNSR.Q	1	0	1	0	0	0	0	0	0	1	1	1	0	0	0	0	0	0
IPI00220271	AKR1A1	Alcohol dehydrogenase [NADP+]	204	GLEVTAYSPLGSSDR	R.GLEVTAYSPLGSSDR.A	0	0	0	0	0	0	0	0	0	0	1	1	0	0	0	0	0	0
IPI00220271	AKR1A1	Alcohol dehydrogenase [NADP+]	219	AWRDPDEPVLLEEPVVLALAEK	R.AWRDPDEPVLLEEPVVLALAEK.Y	1	1	1	0	0	0	0	0	0	1	2	3	0	0	0	0	1	0
IPI00220271	AKR1A1	Alcohol dehydrogenase [NADP+]	222	DPDEPVLLEEPVVLALAEK	R.DPDEPVLLEEPVVLALAEK.Y	1	1	1	0	0	0	0	0	0	2	2	2	0	0	0	0	0	0
IPI00220271	AKR1A1	Alcohol dehydrogenase [NADP+]	313	DAGHPLYPFNDPY	R.DAGHPLYPFNDPY.-	0	0	0	0	0	0	0	0	0	0	1	1	0	0	0	0	0	0
IPI00413641	AKR1B1	Aldose reductase	42	HIDCAHVYQNENEVGVAIQEK	R.HIDCAHVYQNENEVGVAIQEK.L	3	3	3	0	0	0	0	0	0	3	3	3	0	0	0	0	0	0
IPI00413641	AKR1B1	Aldose reductase	178	YKPAVNQIECHPYLTQEK	K.YKPAVNQIECHPYLTQEK.L	0	2	2	0	0	0	0	0	0	0	2	0	0	0	0	0	0	0
IPI00413641	AKR1B1	Aldose reductase	204	GIVVTAYSPLGSPDRPWAKPEDPSLLEDPR	K.GIVVTAYSPLGSPDRPWAKPEDPSLLEDPR.I	2	2	0	0	0	0	0	0	0	0	0	0	0	0	0	0	0	0
IPI00413641	AKR1B1	Aldose reductase	298	VCALLSCTSHK	R.VCALLSCTSHK.D	0	0	0	0	0	0	0	0	0	0	0	1	0	0	0	0	0	0
IPI00105407	AKR1B10	Aldo-keto reductase family 1 member B10	13	MPIVGLGTWK	K.MPIVGLGTWK.S	1	0	0	0	0	0	0	0	0	0	0	0	0	0	0	0	0	0
IPI00105407	AKR1B10	Aldo-keto reductase family 1 member B10	34	VAIDAGYR	K.VAIDAGYR.H	1	0	0	0	0	0	0	0	0	0	0	0	0	0	0	0	0	0
IPI00105407	AKR1B10	Aldo-keto reductase family 1 member B10	42	HIDCAYVYQNEHEVGEAIQEK	R.HIDCAYVYQNEHEVGEAIQEK.I	2	2	2	0	0	0	0	0	0	2	2	2	0	0	0	0	0	0
IPI00105407	AKR1B10	Aldo-keto reductase family 1 member B10	70	REDLFIVSK	K.REDLFIVSK.L	1	1	0	0	0	0	0	0	0	1	1	1	0	0	0	0	0	0
IPI00105407	AKR1B10	Aldo-keto reductase family 1 member B10	102	LSYLDVYLIHWPQGFK	K.LSYLDVYLIHWPQGFK.S	3	3	6	0	0	0	0	0	0	3	6	6	0	0	0	0	0	0
IPI00105407	AKR1B10	Aldo-keto reductase family 1 member B10	136	ATFLDAWEAMEELVDEGLVK	K.ATFLDAWEAMEELVDEGLVK.A	1	0	1	0	0	0	0	0	0	0	0	0	0	0	0	0	0	0
IPI00105407	AKR1B10	Aldo-keto reductase family 1 member B10	156	ALGVSNFSHFQIEK	K.ALGVSNFSHFQIEK.L	1	2	2	0	0	0	0	0	0	1	1	1	0	0	0	0	0	0
IPI00105407	AKR1B10	Aldo-keto reductase family 1 member B10	178	YKPVTNQVECHPYLTQEK	K.YKPVTNQVECHPYLTQEK.L	6	3	3	0	0	0	0	0	0	3	3	6	0	0	0	0	0	0
IPI00105407	AKR1B10	Aldo-keto reductase family 1 member B10	204	GITVTAYSPLGSPDRPWAKPEDPSLLEDPK	K.GITVTAYSPLGSPDRPWAKPEDPSLLEDPK.I	0	2	2	0	0	0	0	0	0	0	2	0	0	0	0	0	0	0
IPI00105407	AKR1B10	Aldo-keto reductase family 1 member B10	270	IVENIQVFDFK	R.IVENIQVFDFK.L	1	0	1	0	0	0	0	0	0	1	1	1	0	0	0	0	0	0
IPI00105407	AKR1B10	Aldo-keto reductase family 1 member B10	281	LSDEEMATILSFNR	K.LSDEEMATILSFNR.N	3	0	3	0	0	0	0	0	0	3	3	3	0	0	0	0	0	0
IPI00105407	AKR1B10	Aldo-keto reductase family 1 member B10	298	ACNVLQSSHLEDYPFDAEY	R.ACNVLQSSHLEDYPFDAEY.-	0	1	1	0	0	0	0	0	0	0	0	1	0	0	0	0	0	0
IPI00005668	AKR1C1	Aldo-keto reductase family 1 member C1	10	LNDGHFMPVLGFGTYAPAEVPK	K.LNDGHFMPVLGFGTYAPAEVPK.S	0	0	0	0	0	0	0	0	0	0	0	18	0	0	0	0	0	0
IPI00005668	AKR1C1	Aldo-keto reductase family 1 member C1	76	REDIFYTSK	K.REDIFYTSK.L	0	0	0	0	0	0	0	13	13	0	0	13	0	0	0	0	0	0
IPI00005668	AKR1C1	Aldo-keto reductase family 1 member C1	105	NLQLDYVDLYLIHFPVSVKPGEEVIPK	K.NLQLDYVDLYLIHFPVSVKPGEEVIPK.D	0	0	0	0	0	0	0	5	0	0	0	40	0	0	0	0	0	0
IPI00005668	AKR1C1	Aldo-keto reductase family 1 member C1	105	NLQLDYVDLYLIHFPVSVKPGEEVIPKDENGK	K.NLQLDYVDLYLIHFPVSVKPGEEVIPKDENGK.I	0	0	0	0	0	0	0	0	0	0	0	5	0	0	0	0	0	0
IPI00005668	AKR1C1	Aldo-keto reductase family 1 member C1	184	YKPVCNQVECHPYFNQR	K.YKPVCNQVECHPYFNQR.K	0	0	0	0	0	0	0	6	6	0	0	18	0	6	0	0	0	0
IPI00005668	AKR1C1	Aldo-keto reductase family 1 member C1	208	SKDIVLVAYSALGSHR	K.SKDIVLVAYSALGSHR.E	0	0	0	0	0	0	0	0	0	0	0	12	0	0	0	0	0	0
IPI00005668	AKR1C1	Aldo-keto reductase family 1 member C1	210	DIVLVAYSALGSHR	K.DIVLVAYSALGSHR.E	0	0	0	0	0	0	0	0	0	0	0	6	0	0	0	0	0	0
IPI00005668	AKR1C1	Aldo-keto reductase family 1 member C1	210	DIVLVAYSALGSHREEPWVDPNSPVLLEDPVLCALAK	K.DIVLVAYSALGSHREEPWVDPNSPVLLEDPVLCALAK.K	0	0	0	0	0	0	0	0	0	0	0	5	0	0	0	0	0	0
IPI00005668	AKR1C1	Aldo-keto reductase family 1 member C1	224	EEPWVDPNSPVLLEDPVLCALAK	R.EEPWVDPNSPVLLEDPVLCALAK.K	0	0	0	0	0	0	0	10	5	0	0	30	0	15	0	0	0	0
IPI00005668	AKR1C1	Aldo-keto reductase family 1 member C1	250	RTPALIALR	K.RTPALIALR.Y	0	0	0	0	0	0	0	0	0	0	0	6	0	0	0	0	0	0
IPI00005668	AKR1C1	Aldo-keto reductase family 1 member C1	251	TPALIALR	R.TPALIALR.Y	0	0	0	0	0	0	0	0	0	0	0	7	0	0	0	0	0	0
IPI00005668	AKR1C1	Aldo-keto reductase family 1 member C1	264	GVVVLAKSYNEQR	R.GVVVLAKSYNEQR.I	0	0	0	0	0	0	0	0	0	0	0	6	0	0	0	0	0	0
IPI00005668	AKR1C1	Aldo-keto reductase family 1 member C1	279	QNVQVFEFQLTSEEMK	R.QNVQVFEFQLTSEEMK.A	0	0	0	0	0	0	0	0	0	0	0	3	0	0	0	0	0	0
IPI00029733	AKR1C1	Aldo-keto reductase family 1 member C1	10	LNDGHFMPVLGFGTYAPAEVPK	K.LNDGHFMPVLGFGTYAPAEVPK.S	12	12	12	0	0	0	0	0	0	6	0	0	0	0	0	0	0	0
IPI00029733	AKR1C1	Aldo-keto reductase family 1 member C1	40	LAIEAGFR	K.LAIEAGFR.H	7	0	7	0	0	7	0	0	0	7	7	7	0	0	0	0	0	0
IPI00029733	AKR1C1	Aldo-keto reductase family 1 member C1	48	HIDSAHLYNNEEQVGLAIR	R.HIDSAHLYNNEEQVGLAIR.S	30	15	20	5	10	5	5	0	0	25	25	35	5	0	5	5	0	5
IPI00029733	AKR1C1	Aldo-keto reductase family 1 member C1	76	REDIFYTSK	K.REDIFYTSK.L	13	13	13	0	0	13	0	0	0	13	13	0	0	0	0	0	0	13
IPI00029733	AKR1C1	Aldo-keto reductase family 1 member C1	105	NLQLDYVDLYLIHFPVSVKPGEEVIPK	K.NLQLDYVDLYLIHFPVSVKPGEEVIPK.D	20	20	20	5	5	5	5	0	0	40	40	0	5	0	0	5	5	10
IPI00029733	AKR1C1	Aldo-keto reductase family 1 member C1	137	ILFDTVDLCATWEAVEK	K.ILFDTVDLCATWEAVEK.C	96	114	57	0	3	0	3	0	0	162	171	96	0	0	0	6	9	6
IPI00029733	AKR1C1	Aldo-keto reductase family 1 member C1	162	SIGVSNFNR	K.SIGVSNFNR.R	0	0	0	0	0	0	0	4	0	0	0	4	0	0	0	0	0	0
IPI00029733	AKR1C1	Aldo-keto reductase family 1 member C1	172	QLEMILNKPGLK	R.Q^LEMILNKPGLK.Y	10	5	5	0	0	0	0	0	0	10	10	5	0	0	0	0	0	0
IPI00029733	AKR1C1	Aldo-keto reductase family 1 member C1	184	YKPVCNQVECHPYFNQR	K.YKPVCNQVECHPYFNQR.K	18	18	12	6	0	6	6	0	0	12	18	0	6	0	6	12	6	12
IPI00029733	AKR1C1	Aldo-keto reductase family 1 member C1	201	KLLDFCK	R.KLLDFCK.S	6	6	6	0	0	0	0	0	0	0	6	0	0	0	0	0	0	0
IPI00029733	AKR1C1	Aldo-keto reductase family 1 member C1	208	SKDIVLVAYSALGSHR	K.SKDIVLVAYSALGSHR.E	6	6	6	0	0	0	0	0	0	12	18	0	0	0	0	0	0	0
IPI00029733	AKR1C1	Aldo-keto reductase family 1 member C1	210	DIVLVAYSALGSHREEPWVDPNSPVLLEDPVLCALAK	K.DIVLVAYSALGSHREEPWVDPNSPVLLEDPVLCALAK.K	0	0	0	0	0	0	0	0	0	5	5	0	0	0	0	0	0	0
IPI00029733	AKR1C1	Aldo-keto reductase family 1 member C1	210	DIVLVAYSALGSHR	K.DIVLVAYSALGSHR.E	0	6	0	0	0	0	0	0	0	12	6	0	0	0	0	0	0	0
IPI00029733	AKR1C1	Aldo-keto reductase family 1 member C1	224	EEPWVDPNSPVLLEDPVLCALAK	R.EEPWVDPNSPVLLEDPVLCALAK.K	20	25	25	5	5	5	5	0	0	25	35	0	20	0	10	15	15	10
IPI00029733	AKR1C1	Aldo-keto reductase family 1 member C1	250	RTPALIALR	K.RTPALIALR.Y	6	6	0	0	0	0	0	0	0	6	6	0	0	0	0	0	0	0
IPI00029733	AKR1C1	Aldo-keto reductase family 1 member C1	251	TPALIALR	R.TPALIALR.Y	7	7	7	0	0	0	0	0	0	7	7	0	0	0	0	0	0	0
IPI00029733	AKR1C1	Aldo-keto reductase family 1 member C1	279	QNVQVFEFQLTSEEMK	R.QNVQVFEFQLTSEEMK.A	3	3	3	0	0	0	0	0	0	0	0	0	0	0	0	0	0	0
IPI00029733	AKR1C1	Aldo-keto reductase family 1 member C1	305	YLTLDIFAGPPNYPFSDEY	R.YLTLDIFAGPPNYPFSDEY.-	0	0	4	4	0	4	4	0	0	4	0	0	0	0	4	0	0	0
IPI00005668	AKR1C2	Aldo-keto reductase family 1 member C2	40	LAIEAGFHHIDSAHVYNNEEQVGLAIR	K.LAIEAGFHHIDSAHVYNNEEQVGLAIR.S	5	5	5	0	0	0	0	0	0	20	15	20	0	0	0	0	0	0
IPI00005668	AKR1C2	Aldo-keto reductase family 1 member C2	85	LWSNSHRPELVRPALER	K.LWSNSHRPELVRPALER.S	0	0	0	0	0	0	0	0	0	0	0	5	0	0	0	0	0	0
IPI00005668	AKR1C2	Aldo-keto reductase family 1 member C2	137	ILFDTVDLCATWEAMEK	K.ILFDTVDLCATWEAMEK.C	0	0	0	0	0	0	0	0	0	4	2	4	0	0	0	0	0	0
IPI00005668	AKR1C2	Aldo-keto reductase family 1 member C2	162	SIGVSNFNHR	K.SIGVSNFNHR.L	0	4	4	0	0	0	0	0	0	4	4	4	0	0	0	0	0	0
IPI00005668	AKR1C2	Aldo-keto reductase family 1 member C2	172	LLEMILNKPGLK	R.LLEMILNKPGLK.Y	0	4	0	0	0	0	0	0	0	4	4	4	0	0	0	0	0	0
IPI00289524	AKR1C4	Aldo-keto reductase family 1 member C4	210	DIVLVAHSALGTQRHKLWVDPNSPVLLEDPVLCALAK	K.DIVLVAHSALGTQRHKLWVDPNSPVLLEDPVLCALAK.K	1	1	0	0	0	0	0	0	0	0	1	1	0	0	0	0	0	0
IPI00169280	AKR7A2	Aflatoxin B1 aldehyde reductase member 2	194	FYAYNPLAGGLLTGK	R.FYAYNPLAGGLLTGK.Y	2	0	2	0	0	0	0	0	0	0	0	2	0	0	0	0	0	0
IPI00305978	AKR7A2	Aflatoxin B1 aldehyde reductase member 2	206	QVETELFPCLR	R.QVETELFPCLR.H	0	0	0	0	0	0	0	0	0	3	0	0	0	0	0	0	0	0
IPI00305978	AKR7A2	Aflatoxin B1 aldehyde reductase member 2	222	FYAYNPLAGGLLTGK	R.FYAYNPLAGGLLTGK.Y	0	2	0	0	0	0	0	0	0	2	2	0	0	0	0	0	0	0
IPI00305978	AKR7A2	Aflatoxin B1 aldehyde reductase member 2	251	FFGNSWAETYR	R.FFGNSWAETYR.N	0	0	0	0	0	0	0	0	0	1	1	0	0	0	0	0	0	0
IPI00305978	AKR7A2	Aflatoxin B1 aldehyde reductase member 2	279	ALQAAYGASAPSVTSAALR	K.ALQAAYGASAPSVTSAALR.W	0	1	0	0	0	0	0	0	0	0	0	0	0	0	0	0	0	0
IPI00293721	AKR7A3	Aflatoxin B1 aldehyde reductase member 3	251	ALQAAYGASAPSMTSATLR	K.ALQAAYGASAPSM'TSATLR.W	0	0	0	0	0	0	0	0	0	0	0	0	0	0	0	1	0	0
IPI00012866	AKT2	RAC-beta serine/threonine-protein kinase	308	TFCGTPEYLAPEVLEDNDYGR	K.TFCGTPEYLAPEVLEDNDYGR.A	0	0	0	0	0	0	0	0	0	0	1	0	0	0	0	0	0	0
IPI00022434	ALB	Putative uncharacterized protein ALB	35	FKDLGEENFK	R.FKDLGEENFK.A	0	0	0	0	0	0	0	7	0	0	0	0	7	7	0	0	0	0
IPI00022434	ALB	Putative uncharacterized protein ALB	66	LVNEVTEFAK	K.LVNEVTEFAK.T	0	0	0	0	0	0	0	0	0	0	0	0	0	0	0	0	4	4
IPI00022434	ALB	Putative uncharacterized protein ALB	76	TCVADESAENCDK	K.TCVADESAENCDK.S	0	0	4	0	4	0	0	4	4	0	0	0	0	0	0	0	4	8
IPI00022434	ALB	Putative uncharacterized protein ALB	162	YLYEIAR	K.YLYEIAR.R	8	4	4	0	0	0	0	4	0	0	0	0	0	0	4	0	0	0
IPI00022434	ALB	Putative uncharacterized protein ALB	187	AAFTECCQAADK	K.AAFTECCQAADK.A	4	4	4	0	4	4	0	4	4	4	4	0	4	4	4	4	4	4
IPI00022434	ALB	Putative uncharacterized protein ALB	265	VHTECCHGDLLECADDR	K.VHTECCHGDLLECADDR.A	0	5	5	0	5	0	5	5	5	0	0	0	5	5	0	5	5	5
IPI00022434	ALB	Putative uncharacterized protein ALB	265	VHTECCHGDLLECADDRADLAK	K.VHTECCHGDLLECADDRADLAK.Y	0	0	0	0	0	0	0	5	0	0	0	0	0	0	0	10	5	5
IPI00022434	ALB	Putative uncharacterized protein ALB	287	YICENQDSISSK	K.YICENQDSISSK.L	5	10	10	5	10	10	5	10	10	5	5	5	5	5	5	5	10	10
IPI00022434	ALB	Putative uncharacterized protein ALB	299	LKECCEKPLLEK	K.LKECCEKPLLEK.S	0	5	0	0	0	5	0	0	0	0	0	0	0	5	5	5	5	5
IPI00022434	ALB	Putative uncharacterized protein ALB	361	RHPDYSVVLLLR	R.RHPDYSVVLLLR.L	0	0	0	0	5	0	0	0	0	0	0	0	0	0	0	0	0	0
IPI00022434	ALB	Putative uncharacterized protein ALB	384	CCAAADPHECYAK	K.CCAAADPHECYAK.V	12	6	6	6	6	0	6	6	6	0	0	6	6	12	6	12	12	12
IPI00022434	ALB	Putative uncharacterized protein ALB	397	VFDEFKPLVEEPQNLIK	K.VFDEFKPLVEEPQNLIK.Q	0	0	6	6	18	12	6	12	18	0	0	0	12	12	18	12	18	12
IPI00022434	ALB	Putative uncharacterized protein ALB	414	QNCELFEQLGEYK	K.QNCELFEQLGEYK.F	6	6	6	6	6	0	12	12	12	0	0	6	18	12	12	18	12	12
IPI00022434	ALB	Putative uncharacterized protein ALB	427	FQNALLVR	K.FQNALLVR.Y	0	0	0	0	0	6	0	6	0	0	0	0	0	0	6	0	0	0
IPI00022434	ALB	Putative uncharacterized protein ALB	438	KVPQVSTPTLVEVSR	K.KVPQVSTPTLVEVSR.N	12	24	18	6	0	6	0	6	6	12	12	0	6	12	6	6	6	6
IPI00022434	ALB	Putative uncharacterized protein ALB	439	VPQVSTPTLVEVSR	K.VPQVSTPTLVEVSR.N	6	6	6	0	0	0	0	0	0	0	0	0	0	0	0	6	0	0
IPI00022434	ALB	Putative uncharacterized protein ALB	470	MPCAEDYLSVVLNQLCVLHEK	R.MPCAEDYLSVVLNQLCVLHEK.T	0	0	0	0	0	0	0	0	6	0	0	0	0	0	0	0	0	0
IPI00022434	ALB	Putative uncharacterized protein ALB	500	CCTESLVNR	K.CCTESLVNR.R	12	12	12	0	6	0	6	6	6	0	0	6	0	0	6	0	0	0
IPI00022434	ALB	Putative uncharacterized protein ALB	509	RPCFSALEVDETYVPK	R.RPCFSALEVDETYVPK.E	0	6	6	6	0	0	0	6	6	0	0	0	6	6	6	0	0	0
IPI00022434	ALB	Putative uncharacterized protein ALB	609	LITSHLK	R.LITSHLK.A	0	0	0	1	0	1	0	1	1	0	0	0	0	0	0	0	0	0
IPI00015102	ALCAM	Isoform 1 of CD166 antigen	58	YEKPDGSPVFIAFR	K.YEKPDGSPVFIAFR.S	0	0	0	1	1	1	1	2	1	0	0	0	0	0	0	1	1	1
IPI00015102	ALCAM	Isoform 1 of CD166 antigen	77	SVQYDDVPEYKDR	K.SVQYDDVPEYKDR.L	0	0	0	1	0	0	0	0	0	0	0	0	0	0	0	0	1	0
IPI00015102	ALCAM	Isoform 1 of CD166 antigen	77	SVQYDDVPEYK	K.SVQYDDVPEYK.D	0	0	0	1	1	0	0	1	1	0	0	0	0	0	0	0	1	1
IPI00015102	ALCAM	Isoform 1 of CD166 antigen	111	FVCMLVTEDNVFEAPTIVK	R.FVCMLVTEDNVFEAPTIVK.V	0	0	0	1	0	0	0	0	0	0	0	0	0	0	0	0	0	0
IPI00015102	ALCAM	Isoform 1 of CD166 antigen	176	VLHPLEGAVVIIFK	K.VLHPLEGAVVIIFK.K	0	0	0	2	0	0	0	0	0	0	0	0	0	0	0	0	0	0
IPI00015102	ALCAM	Isoform 1 of CD166 antigen	270	CLGNGNPPPEEFLFYLPGQPEGIR	K.CLGNGNPPPEEFLFYLPGQPEGIR.S	0	0	0	1	1	1	1	2	2	0	0	0	0	0	0	3	2	0
IPI00015102	ALCAM	Isoform 1 of CD166 antigen	294	SSNTYTLTDVR	R.SSNTYTLTDVR.R	0	0	0	0	1	0	0	0	0	0	0	0	0	0	0	0	1	0
IPI00015102	ALCAM	Isoform 1 of CD166 antigen	345	QIGDALPVSCTISASR	R.QIGDALPVSCTISASR.N	0	0	0	3	3	0	3	3	3	0	0	0	0	0	3	3	3	0
IPI00015102	ALCAM	Isoform 1 of CD166 antigen	375	SSPSFSSLHYQDAGNYVCETALQEVEGLK	R.SSPSFSSLHYQDAGNYVCETALQEVEGLK.K	0	0	0	3	0	3	9	0	0	0	0	0	0	0	0	3	3	0
IPI00015102	ALCAM	Isoform 1 of CD166 antigen	406	ESLTLIVEGKPQIK	R.ESLTLIVEGKPQIK.M	0	0	0	0	3	3	3	0	3	0	0	0	0	0	0	0	3	3
IPI00217920	ALDH16A1	Isoform 1 of Aldehyde dehydrogenase family 16 member A1	12	EIFTSLEYGPVPESHACALAWLDTQDR	R.EIFTSLEYGPVPESHACALAWLDTQDR.C	0	0	0	0	0	0	0	0	0	0	3	3	6	3	3	0	0	0
IPI00217920	ALDH16A1	Isoform 1 of Aldehyde dehydrogenase family 16 member A1	55	NSVPCQDPITGENLASCLQAQAEDVAAAVEAAR	R.NSVPCQDPITGENLASCLQAQAEDVAAAVEAAR.M	0	0	0	0	0	3	6	0	0	0	0	0	3	6	6	0	0	0
IPI00217920	ALDH16A1	Isoform 1 of Aldehyde dehydrogenase family 16 member A1	118	LLWTLESLVTGR	R.LLWTLESLVTGR.A	0	0	0	3	3	3	0	3	3	0	0	3	3	3	0	0	0	0
IPI00217920	ALDH16A1	Isoform 1 of Aldehyde dehydrogenase family 16 member A1	246	VAFCGAPEEGR	K.VAFCGAPEEGR.A	0	0	0	0	0	1	0	0	0	0	0	0	0	0	0	0	0	0
IPI00217920	ALDH16A1	Isoform 1 of Aldehyde dehydrogenase family 16 member A1	346	GAAACDLVQR	R.GAAACDLVQR.F	0	0	0	0	0	2	0	0	0	0	0	0	0	0	2	0	0	0
IPI00217920	ALDH16A1	Isoform 1 of Aldehyde dehydrogenase family 16 member A1	549	DSSGNLHGYVAEGGAK	R.DSSGNLHGYVAEGGAK.D	0	0	0	2	2	2	0	0	0	2	2	2	2	0	0	0	0	0
IPI00217920	ALDH16A1	Isoform 1 of Aldehyde dehydrogenase family 16 member A1	568	GAVEAAHQAFPGWAGQSPGAR	R.GAVEAAHQAFPGWAGQSPGAR.A	0	0	0	2	2	2	0	0	0	2	2	0	2	0	0	0	0	0
IPI00217920	ALDH16A1	Isoform 1 of Aldehyde dehydrogenase family 16 member A1	589	AALLWALAAALER	R.AALLWALAAALER.R	0	2	2	2	4	4	0	2	2	0	2	2	2	2	4	0	0	0
IPI00217920	ALDH16A1	Isoform 1 of Aldehyde dehydrogenase family 16 member A1	638	VQAQGHTLQVAGLR	R.VQAQGHTLQVAGLR.G	0	2	0	2	2	2	0	0	0	2	2	2	2	2	2	0	0	0
IPI00217920	ALDH16A1	Isoform 1 of Aldehyde dehydrogenase family 16 member A1	774	AWDQEAEGAGPELGLR	R.AWDQEAEGAGPELGLR.V	0	0	0	2	0	0	2	2	0	0	0	0	2	0	0	0	0	0
IPI00008982	ALDH18A1	Isoform Long of Delta-1-pyrroline-5-carboxylate synthetase	42	SWSNIPFITVPLSR	R.SWSNIPFITVPLSR.T	0	0	0	0	0	0	0	0	1	0	0	0	0	0	0	0	0	0
IPI00008982	ALDH18A1	Isoform Long of Delta-1-pyrroline-5-carboxylate synthetase	95	LASIVEQVSVLQNQGR	R.LASIVEQVSVLQNQGR.E	0	0	1	0	0	0	1	1	1	0	0	0	0	0	0	0	0	0
IPI00008982	ALDH18A1	Isoform Long of Delta-1-pyrroline-5-carboxylate synthetase	129	HEILLSQSVR	R.HEILLSQSVR.Q	0	0	0	0	0	0	0	1	1	0	0	0	0	0	0	0	0	0
IPI00008982	ALDH18A1	Isoform Long of Delta-1-pyrroline-5-carboxylate synthetase	202	NLNGTLHELLR	R.NLNGTLHELLR.M	0	0	0	0	0	0	0	0	1	0	0	0	0	0	0	0	0	0
IPI00008982	ALDH18A1	Isoform Long of Delta-1-pyrroline-5-carboxylate synthetase	259	TDLLIVLSDVEGLFDSPPGSDDAK	K.TDLLIVLSDVEGLFDSPPGSDDAK.L	0	0	0	0	0	0	1	2	1	0	0	0	0	0	0	0	0	0
IPI00008982	ALDH18A1	Isoform Long of Delta-1-pyrroline-5-carboxylate synthetase	283	LIDIFYPGDQQSVTFGTK	K.LIDIFYPGDQQSVTFGTK.S	0	1	1	0	0	0	2	3	2	0	0	0	0	0	0	1	1	1
IPI00008982	ALDH18A1	Isoform Long of Delta-1-pyrroline-5-carboxylate synthetase	335	VSGHVITDIVEGK	K.VSGHVITDIVEGK.K	0	0	1	0	0	0	1	1	1	0	0	0	0	0	0	0	0	0
IPI00008982	ALDH18A1	Isoform Long of Delta-1-pyrroline-5-carboxylate synthetase	386	AEIIHHLADLLTDQRDEILLANK	R.AEIIHHLADLLTDQRDEILLANK.K	0	0	0	0	0	0	1	1	0	0	0	0	0	0	0	0	0	0
IPI00008982	ALDH18A1	Isoform Long of Delta-1-pyrroline-5-carboxylate synthetase	433	LNSLAIGLR	K.LNSLAIGLR.Q	0	0	0	0	0	0	0	1	0	0	0	0	0	0	0	0	0	0
IPI00008982	ALDH18A1	Isoform Long of Delta-1-pyrroline-5-carboxylate synthetase	442	QIAASSQDSVGR	R.QIAASSQDSVGR.V	0	0	0	0	0	0	0	1	1	0	0	0	0	0	0	0	0	0
IPI00008982	ALDH18A1	Isoform Long of Delta-1-pyrroline-5-carboxylate synthetase	606	CEYPAACNALETLLIHR	K.CEYPAACNALETLLIHR.D	2	1	0	0	0	0	3	4	3	0	0	0	0	0	0	0	0	0
IPI00008982	ALDH18A1	Isoform Long of Delta-1-pyrroline-5-carboxylate synthetase	627	TPLFDQIIDMLR	R.TPLFDQIIDMLR.V	1	1	1	0	0	0	0	0	0	0	0	0	0	0	0	0	0	0
IPI00008982	ALDH18A1	Isoform Long of Delta-1-pyrroline-5-carboxylate synthetase	650	FASYLTFSPSEVK	K.FASYLTFSPSEVK.S	0	0	0	0	0	0	1	1	1	0	0	0	0	0	0	1	0	0
IPI00008982	ALDH18A1	Isoform Long of Delta-1-pyrroline-5-carboxylate synthetase	750	GPVGLEGLLTTK	R.GPVGLEGLLTTK.W	0	0	0	0	0	0	0	1	1	0	0	0	0	0	0	0	0	0
IPI00008982	ALDH18A1	Isoform Long of Delta-1-pyrroline-5-carboxylate synthetase	766	GKDHVVSDFSEHGSLK	R.GKDHVVSDFSEHGSLK.Y	0	0	0	0	0	0	0	0	1	0	0	0	0	0	0	0	0	0
IPI00008982	ALDH18A1	Isoform Long of Delta-1-pyrroline-5-carboxylate synthetase	782	YLHENLPIPQR	K.YLHENLPIPQR.N	0	0	0	0	0	0	0	1	1	0	0	0	0	0	0	0	0	0
IPI00218914	ALDH1A1	Retinal dehydrogenase 1	23	IFINNEWHDSVSGK	K.IFINNEWHDSVSGK.K	8	16	12	4	4	4	0	0	0	32	32	20	4	4	4	4	4	4
IPI00218914	ALDH1A1	Retinal dehydrogenase 1	37	KFPVFNPATEEELCQVEEGDKEDVDK	K.KFPVFNPATEEELCQVEEGDKEDVDK.A	12	8	12	0	4	4	0	4	0	16	16	20	8	4	4	8	12	8
IPI00218914	ALDH1A1	Retinal dehydrogenase 1	38	FPVFNPATEEELCQVEEGDKEDVDK	K.FPVFNPATEEELCQVEEGDKEDVDK.A	4	8	4	4	4	4	0	0	0	12	8	12	0	4	4	0	4	8
IPI00218914	ALDH1A1	Retinal dehydrogenase 1	69	QAFQIGSPWR	R.QAFQIGSPWR.T	4	4	4	0	0	0	0	0	0	8	8	8	0	0	0	4	4	0
IPI00218914	ALDH1A1	Retinal dehydrogenase 1	92	LADLIER	K.LADLIER.D	5	0	5	0	0	0	0	0	0	5	5	5	0	0	0	0	0	0
IPI00218914	ALDH1A1	Retinal dehydrogenase 1	114	LYSNAYLNDLAGCIK	K.LYSNAYLNDLAGCIK.T	9	9	12	3	3	3	0	3	3	21	18	12	6	3	3	3	3	3
IPI00218914	ALDH1A1	Retinal dehydrogenase 1	132	YCAGWADK	R.YCAGWADK.I	0	0	0	0	0	0	0	0	0	0	0	3	0	0	3	0	0	0
IPI00218914	ALDH1A1	Retinal dehydrogenase 1	144	TIPIDGNFFTYTR	R.TIPIDGNFFTYTR.H	3	3	0	0	3	3	0	0	0	9	6	6	6	3	3	6	0	3
IPI00218914	ALDH1A1	Retinal dehydrogenase 1	180	IGPALSCGNTVVVKPAEQTPLTALHVASLIK	K.IGPALSCGNTVVVKPAEQTPLTALHVASLIK.E	10	8	6	2	4	4	4	0	2	18	16	24	4	4	6	4	6	6
IPI00218914	ALDH1A1	Retinal dehydrogenase 1	211	EAGFPPGVVNIVPGYGPTAGAAISSHMDIDK	K.EAGFPPGVVNIVPGYGPTAGAAISSHMDIDK.V	2	4	0	0	0	0	0	0	0	8	6	4	0	0	0	0	0	0
IPI00218914	ALDH1A1	Retinal dehydrogenase 1	242	VAFTGSTEVGK	K.VAFTGSTEVGK.L	2	0	2	0	0	0	0	0	0	2	2	4	0	0	0	0	2	2
IPI00218914	ALDH1A1	Retinal dehydrogenase 1	265	RVTLELGGK	K.RVTLELGGK.S	0	0	6	0	0	0	0	0	0	0	0	0	0	0	0	0	0	0
IPI00218914	ALDH1A1	Retinal dehydrogenase 1	274	SPCIVLADADLDNAVEFAHHGVFYHQGQCCIAASR	K.SPCIVLADADLDNAVEFAHHGVFYHQGQCCIAASR.I	6	6	4	2	0	0	0	0	0	10	8	12	2	0	0	0	0	0
IPI00218914	ALDH1A1	Retinal dehydrogenase 1	309	IFVEESIYDEFVR	R.IFVEESIYDEFVR.R	8	8	10	2	2	2	0	2	2	18	22	26	4	4	2	4	2	4
IPI00218914	ALDH1A1	Retinal dehydrogenase 1	329	KYILGNPLTPGVTQGPQIDKEQYDK	K.KYILGNPLTPGVTQGPQIDKEQYDK.I	2	2	4	0	0	0	0	0	0	6	4	6	0	2	2	2	2	0
IPI00218914	ALDH1A1	Retinal dehydrogenase 1	329	KYILGNPLTPGVTQGPQIDK	K.KYILGNPLTPGVTQGPQIDK.E	0	0	0	0	0	0	0	0	0	0	0	2	0	0	0	0	0	0
IPI00218914	ALDH1A1	Retinal dehydrogenase 1	330	YILGNPLTPGVTQGPQIDK	K.YILGNPLTPGVTQGPQIDK.E	2	2	2	0	0	0	0	0	0	4	4	2	2	2	2	2	2	2
IPI00218914	ALDH1A1	Retinal dehydrogenase 1	330	YILGNPLTPGVTQGPQIDKEQYDK	K.YILGNPLTPGVTQGPQIDKEQYDK.I	4	4	4	0	2	0	0	0	0	8	6	8	4	6	4	4	8	4
IPI00218914	ALDH1A1	Retinal dehydrogenase 1	354	ILDLIESGKK	K.ILDLIESGKK.E	2	2	2	0	0	0	0	0	0	2	2	2	2	0	0	0	2	2
IPI00218914	ALDH1A1	Retinal dehydrogenase 1	354	ILDLIESGK	K.ILDLIESGK.K	2	0	0	0	0	0	0	0	0	2	0	0	0	0	2	0	0	0
IPI00218914	ALDH1A1	Retinal dehydrogenase 1	368	LECGGGPWGNK	K.LECGGGPWGNK.G	4	4	2	0	2	2	0	0	0	4	4	4	2	2	2	2	2	2
IPI00218914	ALDH1A1	Retinal dehydrogenase 1	379	GYFVQPTVFSNVTDEMR	K.GYFVQPTVFSNVTDEMR.I	2	4	2	2	0	0	0	0	0	2	4	2	0	0	0	0	0	0
IPI00218914	ALDH1A1	Retinal dehydrogenase 1	399	EEIFGPVQQIMK	K.EEIFGPVQQIMK.F	0	2	0	0	0	0	0	0	0	2	0	0	0	0	0	0	0	0
IPI00218914	ALDH1A1	Retinal dehydrogenase 1	413	SLDDVIKR	K.SLDDVIKR.A	1	1	1	0	0	0	0	0	0	1	1	1	0	0	0	0	0	0
IPI00218914	ALDH1A1	Retinal dehydrogenase 1	420	RANNTFYGLSAGVFTK	K.RANNTFYGLSAGVFTK.D	0	0	1	0	0	0	0	0	0	1	2	1	0	1	0	1	0	0
IPI00218914	ALDH1A1	Retinal dehydrogenase 1	421	ANNTFYGLSAGVFTK	R.ANNTFYGLSAGVFTK.D	8	2	6	2	0	0	2	0	0	10	8	8	4	2	2	2	0	2
IPI00218914	ALDH1A1	Retinal dehydrogenase 1	436	DIDKAITISSALQAGTVWVNCYGVVSAQCPFGGFK	K.DIDKAITISSALQAGTVWVNCYGVVSAQCPFGGFK.M	0	0	0	0	0	0	0	0	0	0	0	1	0	0	0	0	0	0
IPI00218914	ALDH1A1	Retinal dehydrogenase 1	477	ELGEYGFHEYTEVK	R.ELGEYGFHEYTEVK.T	2	2	3	1	1	1	0	0	1	5	8	5	3	2	2	1	0	1
IPI00642144	ALDH1A1	Aldehyde dehydrogenase 1 family, member A1	180	IGPALSCGNTVVVKPAEQTPLTAL	K.IGPALSCGNTVVVKPAEQTPLTAL.-	0	0	0	0	0	0	0	0	0	1	1	0	0	0	0	0	0	0
IPI00103467	ALDH1B1	Aldehyde dehydrogenase X, mitochondrial	210	VAEQTPLSALYLASLIK	K.VAEQTPLSALYLASLIK.E	0	0	1	0	0	0	0	1	1	0	0	0	0	0	0	0	1	0
IPI00103467	ALDH1B1	Aldehyde dehydrogenase X, mitochondrial	325	TFVEESIYNEFLER	R.TFVEESIYNEFLER.T	0	0	0	0	0	0	0	1	1	0	0	0	0	0	0	0	0	0
IPI00103467	ALDH1B1	Aldehyde dehydrogenase X, mitochondrial	415	EEIFGPVQPLFK	K.EEIFGPVQPLFK.F	0	0	0	0	0	0	0	1	0	0	0	0	0	0	0	0	0	0
IPI00290553	ALDH1L1	Formyltetrahydrofolate dehydrogenase isoform a variant	646	IGFTGSTEVGK	K.IGFTGSTEVGK.H	0	0	0	0	0	0	0	0	0	0	0	0	0	1	0	1	0	0
IPI00006663	ALDH2	Aldehyde dehydrogenase, mitochondrial	52	KTFPTVNPSTGEVICQVAEGDKEDVDK	R.KTFPTVNPSTGEVICQVAEGDKEDVDK.A	1	0	2	0	0	0	0	0	0	0	0	0	0	0	0	0	0	0
IPI00006663	ALDH2	Aldehyde dehydrogenase, mitochondrial	160	TIPIDGDFFSYTR	K.TIPIDGDFFSYTR.H	2	2	2	0	0	0	0	2	0	0	0	0	0	0	0	2	0	0
IPI00006663	ALDH2	Aldehyde dehydrogenase, mitochondrial	210	VAEQTPLTALYVANLIK	K.VAEQTPLTALYVANLIK.E	2	2	2	2	0	0	4	4	4	2	2	2	0	0	0	6	4	4
IPI00006663	ALDH2	Aldehyde dehydrogenase, mitochondrial	227	EAGFPPGVVNIVPGFGPTAGAAIASHEDVDK	K.EAGFPPGVVNIVPGFGPTAGAAIASHEDVDK.V	0	0	0	0	0	0	0	2	4	2	0	0	0	0	0	2	0	0
IPI00006663	ALDH2	Aldehyde dehydrogenase, mitochondrial	258	VAFTGSTEIGR	K.VAFTGSTEIGR.V	0	0	0	0	0	0	0	0	4	0	0	0	0	0	0	0	0	0
IPI00006663	ALDH2	Aldehyde dehydrogenase, mitochondrial	269	VIQVAAGSSNLK	R.VIQVAAGSSNLK.R	2	0	0	0	0	0	0	0	0	0	0	0	0	0	0	0	0	0
IPI00006663	ALDH2	Aldehyde dehydrogenase, mitochondrial	325	TFVQEDIYDEFVER	R.TFVQEDIYDEFVER.S	1	1	1	0	0	0	1	3	1	0	0	0	0	0	0	1	1	0
IPI00006663	ALDH2	Aldehyde dehydrogenase, mitochondrial	347	VVGNPFDSK	R.VVGNPFDSK.T	0	0	0	0	0	0	0	2	0	0	0	0	0	0	0	0	0	0
IPI00006663	ALDH2	Aldehyde dehydrogenase, mitochondrial	356	TEQGPQVDETQFK	K.TEQGPQVDETQFK.K	2	2	2	0	0	0	2	4	2	0	0	0	0	0	0	2	2	2
IPI00006663	ALDH2	Aldehyde dehydrogenase, mitochondrial	384	LLCGGGIAADR	K.LLCGGGIAADR.G	0	0	0	0	0	0	0	2	0	0	0	0	0	0	0	0	0	0
IPI00006663	ALDH2	Aldehyde dehydrogenase, mitochondrial	437	ANNSTYGLAAAVFTK	R.ANNSTYGLAAAVFTK.D	0	0	3	0	0	0	3	0	0	0	0	0	0	0	0	3	0	0
IPI00006663	ALDH2	Aldehyde dehydrogenase, mitochondrial	493	ELGEYGLQAYTEVK	R.ELGEYGLQAYTEVK.T	2	0	2	0	0	0	0	0	2	0	0	0	0	0	0	2	0	0
IPI00333619	ALDH3A2	Isoform 2 of Fatty aldehyde dehydrogenase	38	EKDILTAIAADLCK	R.EKDILTAIAADLCK.S	0	0	0	0	0	0	2	2	0	0	0	0	0	0	0	0	0	0
IPI00333619	ALDH3A2	Isoform 2 of Fatty aldehyde dehydrogenase	178	FDHIFYTGNTAVGK	R.FDHIFYTGNTAVGK.I	0	0	0	0	0	0	1	1	1	0	0	0	0	0	0	0	0	1
IPI00333619	ALDH3A2	Isoform 2 of Fatty aldehyde dehydrogenase	212	SPCYIDKDCDLDIVCR	K.SPCYIDKDCDLDIVCR.R	0	0	0	0	0	0	1	1	2	0	0	0	0	0	0	1	1	1
IPI00333619	ALDH3A2	Isoform 2 of Fatty aldehyde dehydrogenase	300	IAFGGETDEATR	K.IAFGGETDEATR.Y	0	0	0	0	1	1	0	0	0	0	0	0	0	0	0	0	0	0
IPI00333619	ALDH3A2	Isoform 2 of Fatty aldehyde dehydrogenase	312	YIAPTVLTDVDPK	R.YIAPTVLTDVDPK.T	0	0	0	0	0	1	0	1	1	0	0	0	1	0	0	1	1	1
IPI00333619	ALDH3A2	Isoform 2 of Fatty aldehyde dehydrogenase	344	NVDEAINFINER	K.NVDEAINFINER.E	0	0	0	1	2	0	0	0	1	0	0	0	0	1	1	1	0	0
IPI00217871	ALDH4A1	Delta-1-pyrroline-5-carboxylate dehydrogenase, mitochondrial	32	VANEPVLAFTQGSPER	K.VANEPVLAFTQGSPER.D	2	2	0	0	0	0	2	2	4	0	0	0	0	0	0	2	2	0
IPI00217871	ALDH4A1	Delta-1-pyrroline-5-carboxylate dehydrogenase, mitochondrial	326	SADVESVVSGTLR	R.SADVESVVSGTLR.S	0	0	0	0	0	0	0	0	3	0	0	0	0	0	0	0	0	0
IPI00217871	ALDH4A1	Delta-1-pyrroline-5-carboxylate dehydrogenase, mitochondrial	377	VGDPAEDFGTFFSAVIDAK	K.VGDPAEDFGTFFSAVIDAK.S	6	3	6	0	0	0	6	9	9	3	3	3	0	0	0	6	3	3
IPI00217871	ALDH4A1	Delta-1-pyrroline-5-carboxylate dehydrogenase, mitochondrial	421	CDDSVGYFVEPCIVESK	K.CDDSVGYFVEPCIVESK.D	0	0	0	0	0	0	2	0	2	0	0	0	0	0	0	0	0	0
IPI00217871	ALDH4A1	Delta-1-pyrroline-5-carboxylate dehydrogenase, mitochondrial	510	STGSIVGQQPFGGAR	K.STGSIVGQQPFGGAR.A	0	0	0	0	0	0	0	3	0	0	0	0	0	0	0	0	0	0
IPI00019888	ALDH5A1	aldehyde dehydrogenase 5A1 isoform 1 precursor	266	EVGEAICTDPLVSK	K.EVGEAICTDPLVSK.I	0	0	0	0	0	0	0	1	0	0	0	0	0	0	0	0	0	0
IPI00019888	ALDH5A1	aldehyde dehydrogenase 5A1 isoform 1 precursor	335	NTGQTCVCSNQFLVQR	R.NTGQTCVCSNQFLVQR.G	0	0	0	0	0	0	1	0	0	0	0	0	0	0	0	0	0	0
IPI00019888	ALDH5A1	aldehyde dehydrogenase 5A1 isoform 1 precursor	370	VGNGFEEGTTQGPLINEK	R.VGNGFEEGTTQGPLINEK.A	0	0	0	0	0	0	1	0	1	0	0	0	0	0	0	0	0	0
IPI00024990	ALDH6A1	Methylmalonate-semialdehyde dehydrogenase [acylating], mitochondrial	299	ENTLNQLVGAAFGAAGQR	K.ENTLNQLVGAAFGAAGQR.C	0	0	0	0	0	0	1	1	0	0	0	0	0	0	0	0	0	0
IPI00024990	ALDH6A1	Methylmalonate-semialdehyde dehydrogenase [acylating], mitochondrial	332	WLPELVEHAK	K.WLPELVEHAK.N	0	0	0	0	0	0	0	0	0	0	0	1	0	0	0	0	0	0
IPI00024990	ALDH6A1	Methylmalonate-semialdehyde dehydrogenase [acylating], mitochondrial	345	VNAGDQPGADLGPLITPQAK	R.VNAGDQPGADLGPLITPQAK.E	0	0	0	0	0	0	1	0	0	0	0	0	0	0	0	1	0	0
IPI00221234	ALDH7A1	aldehyde dehydrogenase 7 family, member A1	63	GEVITTYCPANNEPIAR	R.GEVITTYCPANNEPIAR.V	2	2	2	0	0	0	2	2	2	2	2	4	0	0	0	2	2	2
IPI00221234	ALDH7A1	aldehyde dehydrogenase 7 family, member A1	82	QASVADYEETVKK	R.Q^ASVADYEETVKK.A	0	2	0	0	0	0	0	0	0	0	0	0	0	0	0	0	0	0
IPI00221234	ALDH7A1	aldehyde dehydrogenase 7 family, member A1	219	GAPTTSLISVAVTK	K.GAPTTSLISVAVTK.I	0	0	0	0	0	0	0	0	0	3	0	0	0	0	0	0	0	0
IPI00221234	ALDH7A1	aldehyde dehydrogenase 7 family, member A1	267	VNLLSFTGSTQVGK	R.VNLLSFTGSTQVGK.Q	0	0	0	0	0	0	0	0	0	4	4	4	0	0	0	0	0	0
IPI00221234	ALDH7A1	aldehyde dehydrogenase 7 family, member A1	438	FKNEEEVFAWNNEVK	K.FKNEEEVFAWNNEVK.Q	3	3	3	0	0	0	0	0	0	3	3	3	0	0	0	0	0	0
IPI00221234	ALDH7A1	aldehyde dehydrogenase 7 family, member A1	475	GSDCGIVNVNIPTSGAEIGGAFGGEK	K.GSDCGIVNVNIPTSGAEIGGAFGGEK.H	3	0	0	0	0	0	3	0	0	3	3	3	0	0	0	0	0	0
IPI00171391	ALDH8A1	Isoform 1 of Aldehyde dehydrogenase family 8 member A1	250	LSLELGGK	K.LSLELGGK.N	0	0	0	0	0	0	0	0	0	1	0	0	0	0	0	0	0	0
IPI00479877	ALDH9A1	aldehyde dehydrogenase 9A1	436	ANDTTFGLAAGVFTR	R.ANDTTFGLAAGVFTR.D	0	1	0	0	0	0	0	0	0	0	0	1	0	0	0	0	0	0
IPI00465439	ALDOA	45 kDa protein	15	ELSDIAHR	K.ELSDIAHR.I	0	0	0	0	0	1	0	0	0	0	0	0	0	0	0	0	0	0
IPI00465439	ALDOA	45 kDa protein	29	GILAADESTGSIAK	K.GILAADESTGSIAK.R	2	1	1	1	1	2	1	1	1	1	1	2	2	2	1	1	1	1
IPI00465439	ALDOA	45 kDa protein	43	RLQSIGTENTEENR	K.RLQSIGTENTEENR.R	0	0	0	0	0	0	0	0	0	0	0	1	0	0	0	0	0	0
IPI00465439	ALDOA	45 kDa protein	43	RLQSIGTENTEENRR	K.RLQSIGTENTEENRR.F	0	0	0	0	1	0	0	0	0	1	0	1	1	1	1	0	0	0
IPI00465439	ALDOA	45 kDa protein	44	LQSIGTENTEENR	R.LQSIGTENTEENR.R	1	1	1	1	1	1	0	1	1	1	1	1	1	1	1	1	1	1
IPI00465439	ALDOA	45 kDa protein	61	QLLLTADDR	R.QLLLTADDR.V	0	0	0	0	1	0	0	0	0	0	0	1	0	0	0	0	0	0
IPI00465439	ALDOA	45 kDa protein	70	VNPCIGGVILFHETLYQK	R.VNPCIGGVILFHETLYQK.A	0	1	1	1	1	1	1	1	0	2	5	2	1	1	1	1	0	0
IPI00465439	ALDOA	45 kDa protein	88	ADDGRPFPQVIK	K.ADDGRPFPQVIK.S	1	0	0	1	2	1	0	1	0	2	2	1	1	1	2	1	1	0
IPI00465439	ALDOA	45 kDa protein	112	GVVPLAGTNGETTTQGLDGLSER	K.GVVPLAGTNGETTTQGLDGLSER.C	1	1	1	1	1	1	1	1	1	1	1	1	1	0	1	1	1	1
IPI00465439	ALDOA	45 kDa protein	154	IGEHTPSALAIMENANVLAR	K.IGEHTPSALAIMENANVLAR.Y	0	1	0	0	0	0	0	0	0	0	0	2	0	0	0	0	0	0
IPI00465439	ALDOA	45 kDa protein	174	YASICQQNGIVPIVEPEILPDGDHDLK	R.YASICQQNGIVPIVEPEILPDGDHDLK.R	6	3	3	6	3	3	0	3	6	9	3	3	3	3	6	3	0	0
IPI00465439	ALDOA	45 kDa protein	174	YASICQQNGIVPIVEPEILPDGDHDLKR	R.YASICQQNGIVPIVEPEILPDGDHDLKR.C	6	3	0	0	9	3	3	3	0	9	12	9	3	0	0	0	6	0
IPI00465439	ALDOA	45 kDa protein	244	FSHEEIAMATVTALR	K.FSHEEIAMATVTALR.R	0	0	0	0	0	0	0	0	0	1	1	0	0	0	0	0	0	0
IPI00465439	ALDOA	45 kDa protein	260	TVPPAVTGITFLSGGQSEEEASINLNAINK	R.TVPPAVTGITFLSGGQSEEEASINLNAINK.C	0	0	0	0	1	0	0	0	0	7	3	2	0	1	1	1	0	0
IPI00465439	ALDOA	45 kDa protein	290	CPLLKPWALTFSYGR	K.CPLLKPWALTFSYGR.A	1	1	2	3	3	2	2	2	2	5	4	5	3	2	3	2	3	3
IPI00465439	ALDOA	45 kDa protein	332	ALANSLACQGK	R.ALANSLACQGK.Y	0	0	1	1	0	0	1	0	0	0	0	1	0	0	1	0	0	1
IPI00465439	ALDOA	45 kDa protein	343	YTPSGQAGAAASESLFVSNHAY	K.YTPSGQAGAAASESLFVSNHAY.-	1	2	3	4	2	2	3	1	2	6	7	6	5	4	3	3	3	3
IPI00418262	ALDOC	Fructose-bisphosphate aldolase	196	VDKGVVPLAGTDGETTTQGLDGLSER	K.VDKGVVPLAGTDGETTTQGLDGLSER.C	0	0	0	0	2	0	0	0	0	0	0	2	0	0	2	0	0	0
IPI00418262	ALDOC	Fructose-bisphosphate aldolase	199	GVVPLAGTDGETTTQGLDGLSER	K.GVVPLAGTDGETTTQGLDGLSER.C	4	4	4	6	4	4	6	4	2	8	6	6	8	6	10	6	4	4
IPI00549761	ALG1	Chitobiosyldiphosphodolichol beta-mannosyltransferase	34	HVVAVVLGDVGR	R.HVVAVVLGDVGR.S	0	0	0	0	0	1	0	0	1	0	0	0	0	0	0	0	0	0
IPI00549761	ALG1	Chitobiosyldiphosphodolichol beta-mannosyltransferase	83	IQIVGLTELQSLAVGPR	R.IQIVGLTELQSLAVGPR.V	0	0	0	1	1	1	1	1	1	0	0	0	1	1	1	1	1	1
IPI00549761	ALG1	Chitobiosyldiphosphodolichol beta-mannosyltransferase	211	AVTVYDKPASFFK	R.AVTVYDKPASFFK.E	0	0	0	0	2	0	0	0	2	0	0	0	0	0	0	0	0	2
IPI00012208	ALG12	Dolichyl-P-Man:Man(7)GlcNAc(2)-PP-dolichyl-alpha-1,6-mannosyltransferase	271	GLGCSLLFIPLGLVDR	R.GLGCSLLFIPLGLVDR.R	0	0	0	0	0	0	1	1	1	0	0	0	0	0	0	1	1	0
IPI00171443	ALG2	Isoform 1 of Alpha-1,3-mannosyltransferase ALG2	97	SLSHIDPDVLYPSLNVTSFDSVVPEKLDDLVPK	K.SLSHIDPDVLYPSLNVTSFDSVVPEKLDDLVPK.G	0	0	0	0	0	0	0	2	0	0	0	0	0	0	0	2	0	0
IPI00171443	ALG2	Isoform 1 of Alpha-1,3-mannosyltransferase ALG2	194	MVQQSDLGQYVTFLR	K.M'VQQSDLGQYVTFLR.S	0	0	0	2	0	0	0	0	0	0	0	0	0	0	0	0	0	0
IPI00171443	ALG2	Isoform 1 of Alpha-1,3-mannosyltransferase ALG2	305	FSPEAFTEQLYR	K.FSPEAFTEQLYR.Y	0	0	0	2	2	2	0	2	0	0	0	0	2	2	2	2	0	2
IPI00386072	ALG2	Isoform 1 of Alpha-1,3-mannosyltransferase ALG2	70	CAGDWLPR	R.C^AGDWLPR.G	0	0	0	0	0	0	0	0	0	0	0	0	0	1	0	0	0	0
IPI00178700	ALG3	50 kDa protein	11	SGSAAQAEGLCK	R.SGSAAQAEGLCK.Q	0	0	0	0	0	1	0	0	1	0	0	0	0	0	0	0	0	0
IPI00002506	ALG5	Dolichyl-phosphate beta-glucosyltransferase	54	ETLPSIWDSPTK	K.ETLPSIWDSPTK.Q	0	0	0	2	0	0	0	0	0	0	0	0	0	0	0	0	0	0
IPI00002506	ALG5	Dolichyl-phosphate beta-glucosyltransferase	273	IPIAEIAVNWTEIEGSK	K.IPIAEIAVNWTEIEGSK.L	0	0	0	0	0	0	1	0	0	0	0	0	0	0	0	0	0	0
IPI00300971	ALG6	Asparagine-linked glycosylation 6 homolog	43	HWQEITFNLPVK	R.HWQEITFNLPVK.Q	0	0	0	0	1	0	0	0	0	0	0	0	0	0	0	1	0	0
IPI00234857	ALG9	cDNA FLJ58308, highly similar to Alpha-1,2-mannosyltransferase ALG9	708	FPSSFLLPDNWQLQFIPSEFR	R.FPSSFLLPDNWQLQFIPSEFR.G	0	0	0	0	0	0	0	0	0	0	0	0	0	0	0	1	1	0
IPI00413659	ALKBH5	Isoform 2 of Alkylated DNA repair protein alkB homolog 5	29	EAAAAAAAAVAAAAAAAAAAEPYPVSGAK	R.EAAAAAAAAVAAAAAAAAAAEPYPVSGAK.R	0	2	0	0	2	2	0	0	2	0	0	0	2	2	2	2	2	2
IPI00413659	ALKBH5	Isoform 2 of Alkylated DNA repair protein alkB homolog 5	370	KSYESSEDCSEAAGSPAR	R.KSYESSEDCSEAAGSPAR.K	0	0	0	0	0	0	0	0	0	0	0	0	0	2	2	0	0	0
IPI00413659	ALKBH5	Isoform 2 of Alkylated DNA repair protein alkB homolog 5	371	SYESSEDCSEAAGSPAR	K.SYESSEDCSEAAGSPAR.K	0	0	0	0	0	0	0	0	0	0	0	0	2	2	0	0	0	0
IPI00154533	ALKBH8	cDNA FLJ55535	267	HPDGIAVPVMLPR	K.HPDGIAVPVM'LPR.R	0	0	0	0	0	0	0	0	0	0	0	0	0	1	0	0	0	0
IPI00295004	ALS2	Isoform 1 of Alsin	1514	QPDIALLGFLGVQRK	K.QPDIALLGFLGVQRK.F	0	0	0	0	0	0	0	0	0	0	0	0	0	0	0	0	0	1
IPI00301617	ALS2CR11	C2 calcium/lipid-binding region, CaLB domain containing protein	593	RMVSSGLVHINDK	R.RMVSSGLVHINDK.T	0	0	0	0	0	0	0	0	0	0	1	0	0	1	0	0	0	0
IPI00044683	ALS2CR4	Isoform 1 of Amyotrophic lateral sclerosis 2 chromosomal region candidate gene 4 protein	67	NTPASASLEGLAQTAGR	K.NTPASASLEGLAQTAGR.R	0	0	0	1	1	0	0	0	0	0	0	0	0	0	0	0	0	0
IPI00022426	AMBP	Protein AMBP	44	WYNLAIGSTCPWLK	K.WYNLAIGSTCPWLK.K	1	0	0	1	0	1	1	1	1	0	0	0	1	1	0	1	1	1
IPI00022426	AMBP	Protein AMBP	89	GVCEETSGAYEK	K.GVCEETSGAYEK.T	0	0	0	0	0	0	2	2	2	0	0	0	0	2	2	2	2	2
IPI00022426	AMBP	Protein AMBP	186	GECVPGEQEPEPILIPR	R.GECVPGEQEPEPILIPR.V	2	2	0	4	0	2	2	4	2	0	0	0	4	0	2	2	2	2
IPI00022426	AMBP	Protein AMBP	298	AFIQLWAFDAVK	R.AFIQLWAFDAVK.G	0	0	0	0	1	1	1	1	1	0	0	0	1	0	1	1	0	1
IPI00022426	AMBP	Protein AMBP	312	CVLFPYGGCQGNGNK	K.CVLFPYGGCQGNGNK.F	0	0	0	0	0	0	0	0	1	0	0	0	0	0	0	0	0	0
IPI00022426	AMBP	Protein AMBP	335	EYCGVPGDGDEELLR	R.EYCGVPGDGDEELLR.F	0	0	0	1	0	0	0	0	0	0	0	0	1	0	1	0	1	0
IPI00103028	AMDHD2	cDNA FLJ60659, weakly similar to N-acetylglucosamine-6-phosphatedeacetylase	162	SFEADAFQDLLATYGPLDNVR	R.SFEADAFQDLLATYGPLDNVR.I	0	0	0	0	0	0	0	0	0	0	0	2	0	0	0	0	0	0
IPI00376686	AMFR	Autocrine motility factor receptor, isoform 2	16	TYTGLSGLALLGTIISAYR	R.TYTGLSGLALLGTIISAYR.A	0	0	0	2	0	0	0	2	0	0	0	0	0	0	0	0	0	0
IPI00376686	AMFR	Autocrine motility factor receptor, isoform 2	35	ALSQPEAGPGEPDQLTASLQPEPPAPARPSAGGPR	R.ALSQPEAGPGEPDQLTASLQPEPPAPARPSAGGPR.A	0	0	0	2	0	0	0	0	0	0	0	0	0	2	0	0	0	0
IPI00423874	AMFR	Autocrine motility factor receptor, isoform 2	16	TYTGLSGLALLGTIISAYR	R.TYTGLSGLALLGTIISAYR.A	0	0	0	0	0	0	0	0	2	0	0	0	0	0	0	0	0	0
IPI00423874	AMFR	Autocrine motility factor receptor, isoform 2	35	ALSQPEAGPGEPDQLTASLQPEPPAPARPSAGGPR	R.ALSQPEAGPGEPDQLTASLQPEPPAPARPSAGGPR.A	0	0	0	0	0	0	2	0	0	0	0	0	0	0	0	0	0	0
IPI00423874	AMFR	Autocrine motility factor receptor, isoform 2	367	SWLEQDTSCPTCR	R.SWLEQDTSCPTCR.M	0	0	0	0	0	0	1	0	1	0	0	0	0	0	0	1	1	0
IPI00238262	AMIGO2	Amphoterin-induced protein 2	80	IGLLDSEWIPVSFAK	R.IGLLDSEWIPVSFAK.L	0	0	0	0	0	0	0	0	1	0	0	0	0	0	0	0	0	0
IPI00238262	AMIGO2	Amphoterin-induced protein 2	485	LFPSEAVIAEGILK	R.LFPSEAVIAEGILK.S	0	0	0	0	1	0	0	1	0	0	0	0	0	0	0	0	0	0
IPI00007722	AMPD2	Adenosine monophosphate deaminase 2	142	SAPYEFPEESPIEQLEER	R.SAPYEFPEESPIEQLEER.R	0	0	0	0	0	0	0	0	0	1	0	0	0	0	0	0	0	0
IPI00007722	AMPD2	Adenosine monophosphate deaminase 2	188	TDSDSDLQLYK	K.TDSDSDLQLYK.E	0	0	0	0	0	0	0	0	0	0	0	1	0	0	0	0	0	0
IPI00299300	AMT	Aminomethyltransferase, mitochondrial	169	DVGLEVLDNALLALQGPTAAQVLQAGVADDLRK	R.DVGLEVLDNALLALQGPTAAQVLQAGVADDLRK.L	0	0	0	0	0	0	1	1	0	0	0	0	0	0	0	0	0	0
IPI00299300	AMT	Aminomethyltransferase, mitochondrial	223	CGYTGEDGVEISVPVAGAVHLATAILK	R.CGYTGEDGVEISVPVAGAVHLATAILK.N	0	0	0	0	0	0	2	2	0	0	0	0	0	0	0	0	0	0
IPI00033907	ANAPC1	Anaphase-promoting complex subunit 1	986	QACEGNLPK	K.QACEGNLPK.G	2	0	0	0	0	0	0	0	0	0	0	0	0	0	0	0	0	0
IPI00008248	ANAPC7	anaphase-promoting complex subunit 7	269	DNVDLLGSLADLYFR	R.DNVDLLGSLADLYFR.A	0	0	0	1	1	0	0	0	0	0	0	0	0	1	0	0	1	1
IPI00217442	ANKHD1-EIF4EBP3;EIF4EBP3;ANKHD1	Isoform 4 of Ankyrin repeat and KH domain-containing protein 1	175	LTSSVSCALDEAAAALTR	R.LTSSVSCALDEAAAALTR.M	0	0	0	0	0	0	0	0	0	4	4	0	4	4	4	0	0	0
IPI00217442	ANKHD1-EIF4EBP3;EIF4EBP3;ANKHD1	Isoform 4 of Ankyrin repeat and KH domain-containing protein 1	1280	GADVNAPPVPSSR	K.GADVNAPPVPSSR.D	0	0	0	0	0	0	0	0	0	0	0	0	0	0	4	0	0	0
IPI00217442	ANKHD1-EIF4EBP3;EIF4EBP3;ANKHD1	Isoform 4 of Ankyrin repeat and KH domain-containing protein 1	1584	GGGAGGNSDSDNLDSTDCNSESSSGGK	R.GGGAGGNSDSDNLDSTDCNSESSSGGK.S	0	0	0	0	0	0	0	0	0	0	0	0	2	2	0	0	0	0
IPI00329245	ANKLE2	Isoform 1 of Ankyrin repeat and LEM domain-containing protein 2	335	YLIGSGDNPTIVQEGCR	R.YLIGSGDNPTIVQEGCR.Y	0	0	0	1	0	0	0	0	0	0	0	0	0	0	0	0	0	0
IPI00216856	ANKMY2	Putative uncharacterized protein DKFZp564O043	384	LDVNSNCVNEEQPEAEVGISQK	K.LDVNSNCVNEEQPEAEVGISQK.D	0	0	0	0	0	0	0	0	0	1	0	0	0	0	0	0	0	0
IPI00448465	ANKRD12	Isoform 1 of Ankyrin repeat domain-containing protein 12	1461	ENADFLSLR	K.ENADFLSLR.Q	0	0	0	0	0	0	0	0	0	0	1	0	0	0	0	0	0	0
IPI00235708	ANKRD33B	Ankyrin repeat domain-containing protein LOC651746	1	MVLLAGTGPEGGGAR	-.MVLLAGTGPEGGGAR.C	0	0	0	0	0	0	0	1	0	0	0	0	0	0	0	0	0	0
IPI00176199	ANKRD43	Ankyrin repeat domain-containing protein 43	259	LSVEESGLGLGLGPGR	R.LSVEESGLGLGLGPGR.S	0	0	0	0	0	0	0	0	0	0	0	0	0	0	0	0	0	1
IPI00794169	ANO10	Isoform 1 of Anoctamin-10	3	VTLSALDTSESSFTPLVVIELAQDVK	K.VTLSALDTSESSFTPLVVIELAQDVK.E	0	0	0	4	4	0	4	8	4	0	0	0	0	0	0	4	8	4
IPI00794169	ANO10	Isoform 1 of Anoctamin-10	59	YEQETLENQNLYLVGASK	K.YEQETLENQNLYLVGASK.I	0	0	0	2	0	0	2	2	2	0	0	0	0	0	0	0	0	2
IPI00794169	ANO10	Isoform 1 of Anoctamin-10	161	LLTSGIVIQVFPLHDSEALK	R.LLTSGIVIQVFPLHDSEALK.K	0	0	0	0	0	0	0	2	2	0	0	0	0	0	0	0	0	0
IPI00151710	ANO6	ANO6 protein	47	TPEFEEFNGKPDSLFFNDGQR	R.TPEFEEFNGKPDSLFFNDGQR.R	0	0	0	0	0	0	2	2	0	0	0	0	0	0	0	0	0	0
IPI00151710	ANO6	ANO6 protein	155	SSAFGTLNWFTK	R.SSAFGTLNWFTK.V	0	0	0	0	0	0	0	3	0	0	0	0	0	0	0	0	0	0
IPI00151710	ANO6	ANO6 protein	167	VLSVDESIIKPEQEFFTAPFEK	K.VLSVDESIIKPEQEFFTAPFEK.N	0	0	0	3	3	0	0	0	0	0	0	0	3	0	3	3	3	0
IPI00151710	ANO6	ANO6 protein	426	CTHVVINEITQEEER	R.C^THVVINEITQEEER.I	0	0	0	0	0	0	0	1	0	0	0	0	0	0	0	0	0	0
IPI00007423	ANP32A	Acidic leucine-rich nuclear phosphoprotein 32 family member A	117	SLDLFNCEVTNLNDYR	K.SLDLFNCEVTNLNDYR.E	0	12	8	4	4	0	4	4	0	0	0	0	4	4	4	4	0	0
IPI00007423	ANP32A	Acidic leucine-rich nuclear phosphoprotein 32 family member A	138	LLPQLTYLDGYDR	K.LLPQLTYLDGYDR.E	0	0	3	0	0	0	0	0	0	0	0	0	0	0	0	0	0	0
IPI00025849	ANP32A	Acidic leucine-rich nuclear phosphoprotein 32 family member A	76	VSGGLEVLAEK	R.VSGGLEVLAEK.C	0	0	0	0	0	0	0	0	0	0	0	3	0	0	0	0	0	0
IPI00025849	ANP32A	Acidic leucine-rich nuclear phosphoprotein 32 family member A	87	CPNLTHLNLSGNK	K.CPNLTHLNLSGNK.I	4	4	4	0	0	0	0	0	0	2	6	4	0	0	0	0	0	0
IPI00025849	ANP32A	Acidic leucine-rich nuclear phosphoprotein 32 family member A	117	SLDLFNCEVTNLNDYRENVFK	K.SLDLFNCEVTNLNDYRENVFK.L	3	0	0	0	0	0	0	0	0	6	6	3	0	0	0	0	0	0
IPI00025849	ANP32A	Acidic leucine-rich nuclear phosphoprotein 32 family member A	117	SLDLFNCEVTNLNDYR	K.SLDLFNCEVTNLNDYR.E	8	0	0	0	0	0	0	0	0	16	16	16	0	0	0	0	0	0
IPI00025849	ANP32A	Acidic leucine-rich nuclear phosphoprotein 32 family member A	138	LLPQLTYLDGYDR	K.LLPQLTYLDGYDR.D	0	0	0	0	0	0	0	0	0	3	3	0	0	0	0	0	0	0
IPI00025849	ANP32A	Acidic leucine-rich nuclear phosphoprotein 32 family member A	238	KREPEDEGEDDD	R.KREPEDEGEDDD.-	0	0	0	0	0	0	0	0	0	0	0	1	0	0	0	0	0	0
IPI00007423	ANP32B	Isoform 1 of Acidic leucine-rich nuclear phosphoprotein 32 family member B	87	LPNLTHLNLSGNK	K.LPNLTHLNLSGNK.L	1	2	2	0	0	0	0	0	0	1	2	2	0	0	0	0	0	0
IPI00165393	ANP32E	Acidic leucine-rich nuclear phosphoprotein 32 family member E	68	KLELSDNIISGGLEVLAEK	R.KLELSDNIISGGLEVLAEK.C	2	2	2	0	0	0	0	0	0	2	2	2	0	0	0	0	0	0
IPI00165393	ANP32E	Acidic leucine-rich nuclear phosphoprotein 32 family member E	87	CPNLTYLNLSGNK	K.CPNLTYLNLSGNK.I	0	0	0	0	0	0	0	0	0	2	0	0	0	0	0	0	0	0
IPI00165393	ANP32E	Acidic leucine-rich nuclear phosphoprotein 32 family member E	100	IKDLSTVEALQNLK	K.IKDLSTVEALQNLK.N	1	1	0	0	0	0	0	0	0	0	0	1	0	0	0	0	0	0
IPI00165393	ANP32E	Acidic leucine-rich nuclear phosphoprotein 32 family member E	117	SLDLFNCEITNLEDYR	K.SLDLFNCEITNLEDYR.E	0	0	2	0	0	0	0	0	0	2	0	2	0	0	0	0	0	0
IPI00165393	ANP32E	Acidic leucine-rich nuclear phosphoprotein 32 family member E	224	EEIQDEEDDDDYVEEGEEEEEEEEGGLRGEK	K.EEIQDEEDDDDYVEEGEEEEEEEEGGLRGEK.R	3	0	3	0	0	0	0	0	0	3	0	6	0	0	0	0	0	0
IPI00221224	ANPEP	Aminopeptidase N	364	ENSLLFDPLSSSSSNK	R.ENSLLFDPLSSSSSNK.E	0	0	0	1	1	1	1	1	1	0	0	0	0	0	0	0	0	0
IPI00221224	ANPEP	Aminopeptidase N	632	VNYDEENWR	R.VNYDEENWR.K	0	0	0	0	1	0	0	0	0	0	0	0	0	0	0	0	0	0
IPI00221224	ANPEP	Aminopeptidase N	659	AQIINDAFNLASAHK	R.AQIINDAFNLASAHK.V	0	0	0	1	1	0	1	1	1	0	0	0	0	0	0	0	0	0
IPI00221224	ANPEP	Aminopeptidase N	844	YLSYTLNPDLIR	R.YLSYTLNPDLIR.K	0	0	0	1	0	1	1	0	0	0	0	0	0	0	0	0	0	0
IPI00221224	ANPEP	Aminopeptidase N	887	LFNDYGGGSFSFSNLIQAVTR	K.LFNDYGGGSFSFSNLIQAVTR.R	0	0	0	1	1	0	1	1	1	0	0	0	0	0	0	0	0	0
IPI00221224	ANPEP	Aminopeptidase N	924	DNEETGFGSGTR	K.DNEETGFGSGTR.A	0	0	0	0	1	1	0	1	0	0	0	0	0	0	0	0	0	0
IPI00221224	ANPEP	Aminopeptidase N	956	EVVLQWFTENSK	K.EVVLQWFTENSK.-	0	0	0	0	1	1	0	1	1	0	0	0	0	0	0	0	0	0
IPI00218918	ANXA1	Annexin A1	30	GGPGSAVSPYPTFNPSSDVAALHK	K.GGPGSAVSPYPTFNPSSDVAALHK.A	0	0	0	0	6	3	0	3	0	3	0	3	0	0	0	0	0	0
IPI00218918	ANXA1	Annexin A1	59	GVDEATIIDILTK	K.GVDEATIIDILTK.R	0	0	0	3	3	0	0	0	0	3	3	3	0	0	0	0	0	0
IPI00218918	ANXA1	Annexin A1	82	AAYLQETGKPLDETLKK	K.AAYLQETGKPLDETLKK.A	0	0	0	0	3	0	0	0	0	0	3	0	0	0	0	0	0	0
IPI00218918	ANXA1	Annexin A1	99	ALTGHLEEVVLALLK	K.ALTGHLEEVVLALLK.T	0	0	0	3	3	6	0	0	0	0	3	0	0	0	0	0	0	0
IPI00218918	ANXA1	Annexin A1	114	TPAQFDADELR	K.TPAQFDADELR.A	0	0	0	0	0	0	0	0	0	0	0	2	0	0	0	0	0	0
IPI00218918	ANXA1	Annexin A1	129	GLGTDEDTLIEILASR	K.GLGTDEDTLIEILASR.T	0	0	0	0	2	0	0	0	0	0	0	0	0	0	0	0	0	0
IPI00218918	ANXA1	Annexin A1	189	SEDFGVNEDLADSDAR	R.SEDFGVNEDLADSDAR.A	0	0	0	0	0	2	0	0	0	0	0	0	0	0	0	0	0	0
IPI00218918	ANXA1	Annexin A1	215	GTDVNVFNTILTTR	K.GTDVNVFNTILTTR.S	0	0	0	0	0	0	0	0	0	0	2	2	0	0	0	0	0	0
IPI00414320	ANXA11	cDNA FLJ55482, highly similar to Annexin A11	292	GTITDAPGFDPLR	R.GTITDAPGFDPLR.D	0	0	0	0	0	0	0	0	0	2	0	2	0	0	0	0	0	0
IPI00414320	ANXA11	cDNA FLJ55482, highly similar to Annexin A11	372	TPVLFDIYEIK	K.TPVLFDIYEIK.E	0	0	0	0	1	1	0	1	0	1	1	1	0	0	0	0	0	1
IPI00414320	ANXA11	cDNA FLJ55482, highly similar to Annexin A11	460	DAQELYAAGENR	R.DAQELYAAGENR.L	0	0	0	0	0	2	0	0	0	2	2	2	0	0	0	0	0	0
IPI00414320	ANXA11	cDNA FLJ55482, highly similar to Annexin A11	580	SLYHDISGDTSGDYRK	K.SLYHDISGDTSGDYRK.I	0	0	0	0	0	0	0	0	0	1	1	1	0	0	0	0	0	0
IPI00414320	ANXA11	cDNA FLJ55482, highly similar to Annexin A11	580	SLYHDISGDTSGDYR	K.SLYHDISGDTSGDYR.K	0	0	0	0	1	0	0	0	0	0	0	0	0	0	0	0	0	0
IPI00418169	ANXA2	annexin A2 isoform 1	29	LSLEGDHSTPPSAYGSVK	K.LSLEGDHSTPPSAYGSVK.A	5	5	5	10	10	15	5	20	15	10	10	5	10	10	10	10	10	10
IPI00418169	ANXA2	annexin A2 isoform 1	47	AYTNFDAER	K.AYTNFDAER.D	0	0	0	0	0	5	0	5	0	0	0	0	0	5	5	5	5	5
IPI00418169	ANXA2	annexin A2 isoform 1	47	AYTNFDAERDALNIETAIK	K.AYTNFDAERDALNIETAIK.T	0	0	0	15	5	10	5	5	5	5	5	0	5	0	0	5	0	10
IPI00418169	ANXA2	annexin A2 isoform 1	56	DALNIETAIK	R.DALNIETAIK.T	0	0	0	5	0	0	0	5	0	0	0	0	0	0	0	5	10	5
IPI00418169	ANXA2	annexin A2 isoform 1	66	TKGVDEVTIVNILTNR	K.TKGVDEVTIVNILTNR.S	0	0	0	6	3	0	0	0	0	0	0	0	0	0	0	0	0	0
IPI00418169	ANXA2	annexin A2 isoform 1	68	GVDEVTIVNILTNR	K.GVDEVTIVNILTNR.S	3	6	3	6	9	6	3	6	6	3	3	6	6	6	6	6	9	6
IPI00418169	ANXA2	annexin A2 isoform 1	87	QDIAFAYQR	R.QDIAFAYQR.R	0	0	0	3	3	0	0	6	6	0	3	3	0	3	0	0	3	3
IPI00418169	ANXA2	annexin A2 isoform 1	107	SALSGHLETVILGLLK	K.SALSGHLETVILGLLK.T	0	4	4	20	16	20	8	12	20	4	4	0	8	8	4	16	16	20
IPI00418169	ANXA2	annexin A2 isoform 1	123	TPAQYDASELK	K.TPAQYDASELK.A	4	4	4	4	4	4	4	4	4	4	4	4	4	4	0	4	4	4
IPI00418169	ANXA2	annexin A2 isoform 1	138	GLGTDEDSLIEIICSR	K.GLGTDEDSLIEIICSR.T	5	5	5	5	15	10	15	10	15	5	5	10	5	10	5	20	25	20
IPI00418169	ANXA2	annexin A2 isoform 1	154	TNQELQEINR	R.TNQELQEINR.V	5	5	5	5	5	5	5	5	10	5	5	5	5	5	5	5	5	5
IPI00418169	ANXA2	annexin A2 isoform 1	171	TDLEKDIISDTSGDFRK	K.TDLEKDIISDTSGDFRK.L	0	0	4	8	12	4	4	12	12	0	0	0	8	0	4	8	12	12
IPI00418169	ANXA2	annexin A2 isoform 1	171	TDLEKDIISDTSGDFR	K.TDLEKDIISDTSGDFR.K	4	4	4	4	4	8	4	4	4	4	8	4	4	4	4	4	4	4
IPI00418169	ANXA2	annexin A2 isoform 1	176	DIISDTSGDFRK	K.DIISDTSGDFRK.L	0	0	0	4	0	4	0	4	0	4	4	0	4	0	0	8	4	4
IPI00418169	ANXA2	annexin A2 isoform 1	176	DIISDTSGDFR	K.DIISDTSGDFR.K	0	0	0	4	4	4	0	0	4	0	0	0	0	0	0	4	4	4
IPI00418169	ANXA2	annexin A2 isoform 1	197	RAEDGSVIDYELIDQDAR	R.RAEDGSVIDYELIDQDAR.D	3	3	3	9	9	9	6	12	6	6	3	3	6	9	3	9	12	9
IPI00418169	ANXA2	annexin A2 isoform 1	198	AEDGSVIDYELIDQDAR	R.AEDGSVIDYELIDQDAR.D	3	3	3	9	6	6	6	6	6	6	3	3	3	3	3	3	3	3
IPI00418169	ANXA2	annexin A2 isoform 1	215	DLYDAGVKR	R.DLYDAGVKR.K	0	0	0	0	2	2	0	0	0	0	0	0	0	0	0	0	2	0
IPI00418169	ANXA2	annexin A2 isoform 1	252	SYSPYDMLESIR	K.SYSPYDM'LESIR.K	0	0	0	0	3	0	0	0	0	0	0	0	0	0	0	0	0	0
IPI00418169	ANXA2	annexin A2 isoform 1	265	EVKGDLENAFLNLVQCIQNKPLYFADR	K.EVKGDLENAFLNLVQCIQNKPLYFADR.L	0	0	0	2	2	0	0	0	0	0	0	0	0	0	0	0	0	0
IPI00418169	ANXA2	annexin A2 isoform 1	268	GDLENAFLNLVQCIQNKPLYFADR	K.GDLENAFLNLVQCIQNKPLYFADR.L	4	2	2	8	6	4	8	14	8	8	8	4	4	2	4	8	12	10
IPI00418169	ANXA2	annexin A2 isoform 1	332	SLYYYIQQDTK	K.SLYYYIQQDTK.G	4	4	8	8	12	8	4	8	12	0	4	0	4	8	4	0	4	8
IPI00024095	ANXA3	Putative uncharacterized protein ANXA3 (Fragment)	14	DYPDFSPSVDAEAIQK	R.DYPDFSPSVDAEAIQK.A	1	1	1	0	0	0	0	0	0	1	1	1	0	0	0	0	0	0
IPI00024095	ANXA3	Putative uncharacterized protein ANXA3 (Fragment)	105	GAGTNEDALIEILTTR	K.GAGTNEDALIEILTTR.T	1	1	1	1	1	0	0	1	0	1	2	1	0	0	0	0	0	0
IPI00024095	ANXA3	Putative uncharacterized protein ANXA3 (Fragment)	127	DISQAYYTVYK	K.DISQAYYTVYK.K	0	0	0	0	0	0	0	0	0	1	0	0	0	0	0	0	0	0
IPI00024095	ANXA3	Putative uncharacterized protein ANXA3 (Fragment)	139	SLGDDISSETSGDFRK	K.SLGDDISSETSGDFRK.A	1	1	1	0	1	0	0	0	0	1	1	1	0	0	0	0	0	0
IPI00024095	ANXA3	Putative uncharacterized protein ANXA3 (Fragment)	139	SLGDDISSETSGDFR	K.SLGDDISSETSGDFR.K	1	1	0	0	0	0	0	0	0	1	1	1	0	0	0	0	0	0
IPI00024095	ANXA3	Putative uncharacterized protein ANXA3 (Fragment)	164	RDESLKVDEHLAK	R.RDESLKVDEHLAK.Q	0	0	0	0	0	0	0	0	0	0	1	1	0	0	0	0	0	0
IPI00024095	ANXA3	Putative uncharacterized protein ANXA3 (Fragment)	190	WGTDEDKFTEILCLR	R.WGTDEDKFTEILCLR.S	0	0	0	0	0	0	0	0	0	1	1	1	0	0	0	0	0	0
IPI00024095	ANXA3	Putative uncharacterized protein ANXA3 (Fragment)	230	GELSGHFEDLLLAIVNCVR	K.GELSGHFEDLLLAIVNCVR.N	0	0	0	0	0	0	0	0	0	1	0	0	0	0	0	0	0	0
IPI00024095	ANXA3	Putative uncharacterized protein ANXA3 (Fragment)	264	GIGTDEFTLNR	K.GIGTDEFTLNR.I	1	1	1	0	0	0	0	0	0	1	1	1	0	0	0	0	0	0
IPI00024095	ANXA3	Putative uncharacterized protein ANXA3 (Fragment)	294	HYGYSLYSAIK	K.HYGYSLYSAIK.S	0	0	0	0	0	0	0	0	0	0	0	1	0	0	0	0	0	0
IPI00024095	ANXA3	Putative uncharacterized protein ANXA3 (Fragment)	305	SDTSGDYEITLLK	K.SDTSGDYEITLLK.I	1	1	0	0	0	0	0	0	0	1	1	1	0	0	0	0	0	0
IPI00793199	ANXA4	annexin IV	12	AASGFNAMEDAQTLR	K.AASGFNAMEDAQTLR.K	0	0	0	0	1	0	0	0	0	0	1	1	0	0	0	0	0	0
IPI00793199	ANXA4	annexin IV	31	GLGTDEDAIISVLAYR	K.GLGTDEDAIISVLAYR.N	0	0	0	0	1	1	0	1	1	2	2	1	1	0	0	1	1	1
IPI00793199	ANXA4	annexin IV	103	GAGTDEGCLIEILASR	K.GAGTDEGCLIEILASR.T	0	0	0	2	2	2	0	1	0	0	0	0	0	0	0	0	0	0
IPI00793199	ANXA4	annexin IV	125	RISQTYQQQYGR	R.RISQTYQQQYGR.S	0	0	0	0	0	0	0	0	0	1	0	1	0	0	0	0	0	0
IPI00793199	ANXA4	annexin IV	126	ISQTYQQQYGR	R.ISQTYQQQYGR.S	0	0	0	1	1	1	0	0	0	0	0	1	0	0	0	0	0	0
IPI00793199	ANXA4	annexin IV	153	VLVSLSAGGRDEGNYLDDALVR	R.VLVSLSAGGRDEGNYLDDALVR.Q	0	0	0	0	1	1	0	0	0	2	3	2	0	0	0	0	0	0
IPI00793199	ANXA4	annexin IV	163	DEGNYLDDALVR	R.DEGNYLDDALVR.Q	0	0	0	1	1	0	0	0	1	1	2	1	1	0	0	1	0	0
IPI00793199	ANXA4	annexin IV	175	QDAQDLYEAGEKK	R.Q^DAQDLYEAGEKK.W	0	0	0	1	1	1	0	0	0	2	2	1	0	1	0	0	0	0
IPI00793199	ANXA4	annexin IV	175	QDAQDLYEAGEK	R.QDAQDLYEAGEK.K	0	0	0	0	0	0	0	1	1	1	1	1	0	0	0	0	0	0
IPI00793199	ANXA4	annexin IV	205	NHLLHVFDEYKR	R.NHLLHVFDEYKR.I	0	0	0	0	1	0	0	0	0	1	1	1	0	0	0	0	0	0
IPI00793199	ANXA4	annexin IV	205	NHLLHVFDEYK	R.NHLLHVFDEYK.R	0	0	0	0	0	0	0	0	0	1	1	1	0	0	0	0	0	0
IPI00793199	ANXA4	annexin IV	228	SETSGSFEDALLAIVK	K.SETSGSFEDALLAIVK.C	0	0	0	1	1	1	0	0	0	3	2	3	0	0	0	0	0	0
IPI00793199	ANXA4	annexin IV	262	GLGTDDNTLIR	K.GLGTDDNTLIR.V	0	0	0	0	0	0	0	0	0	1	1	2	0	0	0	0	0	0
IPI00793199	ANXA4	annexin IV	303	GDTSGDYRK	K.GDTSGDYRK.V	0	0	0	0	0	0	0	0	0	0	0	1	0	0	0	0	0	0
IPI00329801	ANXA5	Annexin A5	7	GTVTDFPGFDER	R.GTVTDFPGFDER.A	0	1	1	1	1	1	0	0	0	2	2	3	1	0	0	1	0	1
IPI00329801	ANXA5	Annexin A5	30	GLGTDEESILTLLTSR	K.GLGTDEESILTLLTSR.S	2	2	2	2	1	2	1	2	1	3	2	2	1	1	1	1	1	1
IPI00329801	ANXA5	Annexin A5	64	DLLDDLKSELTGK	R.DLLDDLKSELTGK.F	1	1	1	1	1	0	1	1	0	2	2	1	0	1	0	1	1	1
IPI00329801	ANXA5	Annexin A5	90	LYDAYELK	R.LYDAYELK.H	0	0	0	0	1	0	0	1	0	1	1	1	0	0	0	0	0	0
IPI00329801	ANXA5	Annexin A5	109	VLTEIIASR	K.VLTEIIASR.T	1	0	0	0	0	0	0	0	1	1	1	0	0	0	0	0	0	0
IPI00329801	ANXA5	Annexin A5	127	QVYEEEYGSSLEDDVVGDTSGYYQR	K.QVYEEEYGSSLEDDVVGDTSGYYQR.M	2	0	1	2	1	0	1	0	0	6	2	3	0	0	0	0	0	0
IPI00329801	ANXA5	Annexin A5	152	MLVVLLQANRDPDAGIDEAQVEQDAQALFQAGELK	R.MLVVLLQANRDPDAGIDEAQVEQDAQALFQAGELK.W	1	1	0	1	0	0	0	0	0	3	1	4	0	0	0	0	0	0
IPI00329801	ANXA5	Annexin A5	162	DPDAGIDEAQVEQDAQALFQAGELK	R.DPDAGIDEAQVEQDAQALFQAGELK.W	1	1	0	0	0	0	1	3	1	2	4	0	0	0	0	2	2	1
IPI00329801	ANXA5	Annexin A5	187	WGTDEEKFITIFGTR	K.WGTDEEKFITIFGTR.S	0	0	0	0	0	0	0	0	0	1	1	1	0	0	0	0	0	0
IPI00329801	ANXA5	Annexin A5	213	YMTISGFQIEETIDR	K.YMTISGFQIEETIDR.E	0	0	0	0	0	0	0	0	0	1	1	1	0	0	0	0	0	0
IPI00329801	ANXA5	Annexin A5	228	ETSGNLEQLLLAVVK	R.ETSGNLEQLLLAVVK.S	1	1	0	0	2	1	1	0	0	3	3	2	2	1	1	2	1	1
IPI00329801	ANXA5	Annexin A5	246	SIPAYLAETLYYAMK	R.SIPAYLAETLYYAMK.G	0	0	0	0	0	0	0	0	0	1	1	0	0	0	0	0	0	0
IPI00329801	ANXA5	Annexin A5	261	GAGTDDHTLIR	K.GAGTDDHTLIR.V	0	0	0	0	0	0	0	0	0	1	0	1	0	0	0	0	0	0
IPI00329801	ANXA5	Annexin A5	277	SEIDLFNIR	R.SEIDLFNIR.K	0	0	0	0	0	0	0	1	0	0	1	1	0	0	0	0	0	0
IPI00002459	ANXA6	annexin VI isoform 2	35	GFGSDKEAILDIITSR	K.GFGSDKEAILDIITSR.S	0	0	0	0	3	0	0	3	0	0	0	0	0	0	0	3	0	0
IPI00002459	ANXA6	annexin VI isoform 2	41	EAILDIITSR	K.EAILDIITSR.S	0	0	0	0	0	0	0	3	0	0	0	0	0	0	0	0	0	0
IPI00002459	ANXA6	annexin VI isoform 2	54	QRQEVCQSYK	R.Q^RQEVCQSYK.S	0	0	0	0	0	0	0	3	0	0	0	0	0	0	0	0	0	0
IPI00002459	ANXA6	annexin VI isoform 2	114	CLIEILASR	K.C^LIEILASR.T	0	0	0	0	2	0	0	2	0	0	0	0	0	0	0	0	4	2
IPI00002459	ANXA6	annexin VI isoform 2	141	DLEADIIGDTSGHFQK	R.DLEADIIGDTSGHFQK.M	0	0	0	0	2	2	0	0	0	0	0	0	2	0	2	0	0	2
IPI00002459	ANXA6	annexin VI isoform 2	167	EEDDVVSEDLVQQDVQDLYEAGELK	R.EEDDVVSEDLVQQDVQDLYEAGELK.W	0	0	0	0	2	0	0	4	0	0	0	0	2	2	0	2	2	2
IPI00002459	ANXA6	annexin VI isoform 2	192	WGTDEAQFIYILGNR	K.WGTDEAQFIYILGNR.S	0	0	2	0	2	2	0	2	2	0	0	0	2	2	2	0	0	4
IPI00002459	ANXA6	annexin VI isoform 2	221	TTGKPIEASIR	K.TTGKPIEASIR.G	0	0	0	0	0	0	0	0	2	0	0	0	0	0	0	0	0	2
IPI00002459	ANXA6	annexin VI isoform 2	232	GELSGDFEK	R.GELSGDFEK.L	0	0	0	0	0	0	0	2	0	0	0	0	0	0	0	0	0	0
IPI00002459	ANXA6	annexin VI isoform 2	355	GTVRPANDFNPDADAK	K.GTVRPANDFNPDADAK.A	0	0	0	0	2	2	0	0	0	0	0	0	0	2	2	2	4	2
IPI00002459	ANXA6	annexin VI isoform 2	378	GLGTDEDTIIDIITHR	K.GLGTDEDTIIDIITHR.S	0	0	0	0	2	4	0	2	2	0	0	0	2	0	0	2	2	4
IPI00002459	ANXA6	annexin VI isoform 2	419	SEISGDLAR	K.SEISGDLAR.L	0	0	0	0	0	0	0	3	0	0	0	0	0	0	0	0	0	0
IPI00002459	ANXA6	annexin VI isoform 2	457	ALIEILATR	K.ALIEILATR.T	0	0	0	0	3	3	0	0	0	0	0	0	0	0	3	0	3	3
IPI00002459	ANXA6	annexin VI isoform 2	472	AINEAYKEDYHK	R.AINEAYKEDYHK.S	0	0	0	0	3	0	0	3	3	0	0	0	0	0	0	0	3	0
IPI00002459	ANXA6	annexin VI isoform 2	484	SLEDALSSDTSGHFR	K.SLEDALSSDTSGHFR.R	0	0	0	0	3	3	0	6	3	0	0	0	3	3	3	0	3	3
IPI00002459	ANXA6	annexin VI isoform 2	510	EEGGENLDQAR	R.EEGGENLDQAR.E	0	0	0	0	0	3	0	0	0	0	0	0	0	0	0	0	0	0
IPI00002459	ANXA6	annexin VI isoform 2	521	EDAQEIADTPSGDK	R.EDAQEIADTPSGDK.T	0	0	0	1	1	1	0	1	1	1	1	1	1	1	0	1	1	0
IPI00002459	ANXA6	annexin VI isoform 2	521	EDAQEIADTPSGDKTSLETR	R.EDAQEIADTPSGDKTSLETR.F	0	0	0	0	0	0	0	0	0	1	1	0	0	0	0	0	0	0
IPI00002459	ANXA6	annexin VI isoform 2	582	DAFVAIVQSVK	R.DAFVAIVQSVK.N	0	0	0	0	0	0	0	3	0	0	0	0	0	0	0	0	3	0
IPI00002459	ANXA6	annexin VI isoform 2	624	SEIDLLNIR	R.SEIDLLNIR.R	0	0	0	0	0	0	0	3	0	0	0	0	0	0	0	0	3	0
IPI00002459	ANXA6	annexin VI isoform 2	642	SLHQAIEGDTSGDFLK	K.SLHQAIEGDTSGDFLK.A	0	0	3	0	3	3	0	3	3	0	0	0	3	6	3	3	3	0
IPI00221226	ANXA6	annexin VI isoform 2	35	GFGSDKEAILDIITSR	K.GFGSDKEAILDIITSR.S	0	0	0	3	0	0	3	0	0	3	3	3	0	0	0	0	0	0
IPI00221226	ANXA6	annexin VI isoform 2	41	EAILDIITSR	K.EAILDIITSR.S	0	0	0	0	0	0	0	0	0	0	0	3	0	0	0	0	0	0
IPI00221226	ANXA6	annexin VI isoform 2	54	QRQEVCQSYK	R.Q^RQEVCQSYK.S	0	0	0	0	0	0	0	0	0	3	3	3	0	0	0	0	0	0
IPI00221226	ANXA6	annexin VI isoform 2	103	DAISGIGTDEK	K.DAISGIGTDEK.C	0	0	0	0	0	0	0	0	0	2	0	2	0	0	0	0	0	0
IPI00221226	ANXA6	annexin VI isoform 2	114	CLIEILASR	K.CLIEILASR.T	0	0	0	0	0	0	0	0	0	2	2	4	0	0	0	0	0	0
IPI00221226	ANXA6	annexin VI isoform 2	141	DLEADIIGDTSGHFQK	R.DLEADIIGDTSGHFQK.M	0	0	0	4	0	0	2	0	0	2	6	2	0	0	0	0	0	0
IPI00221226	ANXA6	annexin VI isoform 2	167	EEDDVVSEDLVQQDVQDLYEAGELK	R.EEDDVVSEDLVQQDVQDLYEAGELK.W	0	0	0	2	0	0	2	0	0	4	6	2	0	0	0	0	0	0
IPI00221226	ANXA6	annexin VI isoform 2	192	WGTDEAQFIYILGNR	K.WGTDEAQFIYILGNR.S	0	0	0	2	0	0	2	0	0	2	4	4	0	0	0	0	0	0
IPI00221226	ANXA6	annexin VI isoform 2	251	STPEYFAER	R.STPEYFAER.L	0	0	0	0	0	0	0	0	0	0	0	2	0	0	0	0	0	0
IPI00221226	ANXA6	annexin VI isoform 2	320	LSGGDDDAAGQFFPEAAQVAYQMWELSAVAR	K.LSGGDDDAAGQFFPEAAQVAYQMWELSAVAR.V	0	0	0	0	0	0	0	0	0	0	2	2	0	0	0	0	0	0
IPI00221226	ANXA6	annexin VI isoform 2	355	GTVRPANDFNPDADAK	K.GTVRPANDFNPDADAK.A	0	0	0	2	0	0	2	0	0	2	2	2	0	0	0	0	0	0
IPI00221226	ANXA6	annexin VI isoform 2	378	GLGTDEDTIIDIITHR	K.GLGTDEDTIIDIITHR.S	0	0	0	2	0	0	2	0	0	2	2	2	0	0	0	0	0	0
IPI00221226	ANXA6	annexin VI isoform 2	419	SEISGDLAR	K.SEISGDLAR.L	0	0	0	0	0	0	0	0	0	0	0	3	0	0	0	0	0	0
IPI00221226	ANXA6	annexin VI isoform 2	457	ALIEILATR	K.ALIEILATR.T	0	0	0	0	0	0	0	0	0	0	0	3	0	0	0	0	0	0
IPI00221226	ANXA6	annexin VI isoform 2	472	AINEAYKEDYHK	R.AINEAYKEDYHK.S	0	0	0	0	0	0	3	0	0	3	0	0	0	0	0	0	0	0
IPI00221226	ANXA6	annexin VI isoform 2	484	SLEDALSSDTSGHFR	K.SLEDALSSDTSGHFR.R	0	0	0	3	0	0	3	0	0	6	3	3	0	0	0	0	0	0
IPI00221226	ANXA6	annexin VI isoform 2	500	ILISLATGHR	R.ILISLATGHR.E	0	0	0	0	0	0	0	0	0	0	0	3	0	0	0	0	0	0
IPI00221226	ANXA6	annexin VI isoform 2	510	EEGGENLDQAR	R.EEGGENLDQAR.E	0	0	0	0	0	0	0	0	0	0	3	3	0	0	0	0	0	0
IPI00221226	ANXA6	Annexin A6	521	EDAQVAAEILEIADTPSGDKTSLETR	R.EDAQVAAEILEIADTPSGDKTSLETR.F	0	0	0	0	0	0	0	0	0	2	6	2	0	0	0	0	0	0
IPI00221226	ANXA6	Annexin A6	521	EDAQVAAEILEIADTPSGDK	R.EDAQVAAEILEIADTPSGDK.T	0	0	0	2	0	0	2	2	0	4	4	6	0	0	0	0	0	0
IPI00221226	ANXA6	annexin VI isoform 2	569	MTNYDVEHTIK	K.MTNYDVEHTIK.K	0	0	0	0	0	0	0	0	0	0	0	3	0	0	0	0	0	0
IPI00221226	ANXA6	annexin VI isoform 2	588	DAFVAIVQSVK	R.DAFVAIVQSVK.N	0	0	0	3	0	0	0	0	0	0	0	3	0	0	0	0	0	0
IPI00221226	ANXA6	annexin VI isoform 2	648	SLHQAIEGDTSGDFLK	K.SLHQAIEGDTSGDFLK.A	0	0	0	3	0	0	3	0	0	3	3	3	0	0	0	0	0	0
IPI00002460	ANXA7	Isoform 1 of Annexin A7	200	GFGTDEQAIVDVVANR	K.GFGTDEQAIVDVVANR.S	0	0	0	0	0	0	0	0	0	2	2	2	0	0	0	0	0	0
IPI00328257	AP1B1	Isoform A of AP-1 complex subunit beta-1	284	LAPPLVTLLSAEPELQYVALR	K.LAPPLVTLLSAEPELQYVALR.N	6	12	6	6	6	6	6	6	6	9	12	9	12	12	9	6	15	6
IPI00328257	AP1B1	Isoform A of AP-1 complex subunit beta-1	421	YPNKYESVIATLCENLDSLDEPEAR	K.YPNKYESVIATLCENLDSLDEPEAR.A	0	0	0	0	0	0	0	0	0	0	0	0	4	0	0	0	0	0
IPI00328257	AP1B1	Isoform A of AP-1 complex subunit beta-1	425	YESVIATLCENLDSLDEPEAR	K.YESVIATLCENLDSLDEPEAR.A	0	0	0	0	0	0	0	0	0	0	0	0	4	4	0	0	0	0
IPI00328257	AP1B1	Isoform A of AP-1 complex subunit beta-1	495	KPTETQELVQQVLSLATQDSDNPDLR	K.KPTETQELVQQVLSLATQDSDNPDLR.D	6	3	3	0	3	0	0	3	0	3	6	6	3	6	6	3	6	3
IPI00328257	AP1B1	Isoform A of AP-1 complex subunit beta-1	852	DIPNENEAQFQIR	K.DIPNENEAQFQIR.D	0	0	0	0	0	0	0	0	0	3	6	0	0	0	0	0	0	0
IPI00328257	AP1B1	Isoform A of AP-1 complex subunit beta-1	865	DCPLNAEAASSK	R.DCPLNAEAASSK.L	0	0	0	0	0	0	0	3	3	0	0	0	0	0	0	0	0	0
IPI00328257	AP1B1	Isoform A of AP-1 complex subunit beta-1	914	IQPGNPSCTDLELSLK	R.IQPGNPSCTDLELSLK.C	0	0	0	1	0	0	0	0	0	0	0	0	1	1	0	0	0	0
IPI00328257	AP1B1	Isoform A of AP-1 complex subunit beta-1	932	APEVSQHVYQAYETILK	R.APEVSQHVYQAYETILK.N	0	0	0	0	0	0	0	0	0	0	2	2	2	2	2	0	0	0
IPI00293396	AP1G1	cDNA FLJ46199 fis, clone TESTI4007965, highly similar to AP-1 complex subunit gamma-1	387	ELLYFLDSCEPEFK	K.ELLYFLDSCEPEFK.A	2	2	2	2	2	0	2	2	2	2	2	2	2	2	2	0	2	0
IPI00293396	AP1G1	cDNA FLJ46199 fis, clone TESTI4007965, highly similar to AP-1 complex subunit gamma-1	401	ADCASGIFLAAEK	K.ADCASGIFLAAEK.Y	0	0	0	0	0	0	0	0	0	0	0	0	2	2	0	0	0	0
IPI00293396	AP1G1	cDNA FLJ46199 fis, clone TESTI4007965, highly similar to AP-1 complex subunit gamma-1	760	TFQLQLLSPSSSIVPAFNTGTITQVIK	K.TFQLQLLSPSSSIVPAFNTGTITQVIK.V	0	0	0	1	1	0	1	1	0	1	1	1	2	1	1	0	0	0
IPI00032516	AP1M1	adaptor-related protein complex 1, mu 1 subunit isoform 1	62	HNNLYLVATSK	K.HNNLYLVATSK.K	0	0	0	0	0	0	0	0	0	1	0	0	0	1	1	0	0	0
IPI00032516	AP1M1	adaptor-related protein complex 1, mu 1 subunit isoform 1	130	ILQEYITQEGHK	K.ILQEYITQEGHK.L	0	0	0	0	1	0	0	0	0	1	1	1	1	1	1	0	0	0
IPI00032516	AP1M1	adaptor-related protein complex 1, mu 1 subunit isoform 1	142	LETGAPRPPATVTNAVSWR	K.LETGAPRPPATVTNAVSWR.S	0	0	1	0	0	0	0	0	0	1	0	1	1	1	1	0	0	0
IPI00032516	AP1M1	adaptor-related protein complex 1, mu 1 subunit isoform 1	380	FEIPYFTTSGIQVR	K.FEIPYFTTSGIQVR.Y	0	1	1	1	1	0	0	0	0	1	0	1	0	1	1	0	0	0
IPI00032516	AP1M1	adaptor-related protein complex 1, mu 1 subunit isoform 1	411	YITQNGDYQLR	R.YITQNGDYQLR.T	0	0	0	0	0	0	0	0	0	0	0	1	0	1	1	0	0	0
IPI00152898	AP1S1	Protein	134	AIEQADLLQEEDESPR	K.AIEQADLLQEEDESPR.S	1	0	0	1	1	0	1	1	0	1	1	1	1	1	1	1	1	1
IPI00016621	AP2A1	adaptor-related protein complex 2, alpha 1 subunit isoform 1	330	ACNQLGQFLQHR	R.ACNQLGQFLQHR.E	0	0	0	0	0	0	0	0	0	0	0	0	6	0	0	0	0	0
IPI00016621	AP2A1	adaptor-related protein complex 2, alpha 1 subunit isoform 1	452	IAGDYVSEEVWYR	R.IAGDYVSEEVWYR.V	0	0	0	5	0	0	0	0	0	0	0	0	0	0	0	0	0	0
IPI00016621	AP2A1	adaptor-related protein complex 2, alpha 1 subunit isoform 1	499	VGGYILGEFGNLIAGDPR	K.VGGYILGEFGNLIAGDPR.S	5	0	0	5	0	0	0	0	0	0	0	0	0	0	0	0	0	0
IPI00256684	AP2A1	adaptor-related protein complex 2, alpha 1 subunit isoform 1	12	GLAVFISDIR	R.GLAVFISDIR.N	0	0	0	0	0	0	0	7	0	0	0	0	0	0	0	0	0	0
IPI00256684	AP2A1	adaptor-related protein complex 2, alpha 1 subunit isoform 1	236	IVSSASTDLQDYTYYFVPAPWLSVK	R.IVSSASTDLQDYTYYFVPAPWLSVK.L	0	0	0	0	0	0	3	3	0	0	0	0	0	0	0	0	3	0
IPI00256684	AP2A1	adaptor-related protein complex 2, alpha 1 subunit isoform 1	264	LLQCYPPPEDAAVK	R.LLQCYPPPEDAAVK.G	0	0	0	3	0	0	3	3	0	0	0	0	0	0	0	0	0	0
IPI00256684	AP2A1	adaptor-related protein complex 2, alpha 1 subunit isoform 1	280	LVECLETVLNK	R.LVECLETVLNK.A	0	0	0	3	0	0	3	3	3	0	0	0	0	0	0	0	0	3
IPI00256684	AP2A1	adaptor-related protein complex 2, alpha 1 subunit isoform 1	330	ACNQLGQFLQHR	R.ACNQLGQFLQHR.E	0	0	0	0	6	0	6	6	6	0	0	0	0	6	0	6	6	6
IPI00256684	AP2A1	adaptor-related protein complex 2, alpha 1 subunit isoform 1	368	THIDTVINALK	K.THIDTVINALK.T	0	0	0	0	0	0	0	3	0	0	0	0	0	0	0	0	0	0
IPI00256684	AP2A1	adaptor-related protein complex 2, alpha 1 subunit isoform 1	452	IAGDYVSEEVWYR	R.IAGDYVSEEVWYR.V	0	0	0	0	0	0	0	0	0	0	0	0	0	5	0	5	0	0
IPI00256684	AP2A1	adaptor-related protein complex 2, alpha 1 subunit isoform 1	499	VGGYILGEFGNLIAGDPR	K.VGGYILGEFGNLIAGDPR.S	0	0	0	0	0	0	5	0	0	0	0	0	0	0	0	0	0	0
IPI00256684	AP2A1	adaptor-related protein complex 2, alpha 1 subunit isoform 1	729	NNGVLFENQLLQIGVK	K.NNGVLFENQLLQIGVK.S	0	0	0	0	0	0	0	0	2	0	0	0	0	0	0	0	0	0
IPI00256684	AP2A1	adaptor-related protein complex 2, alpha 1 subunit isoform 1	762	TSVQFQNFSPTVVHPGDLQTQLAVQTK	K.TSVQFQNFSPTVVHPGDLQTQLAVQTK.R	0	0	0	0	1	1	0	1	2	0	0	0	1	1	0	0	0	0
IPI00256684	AP2A1	adaptor-related protein complex 2, alpha 1 subunit isoform 1	811	DFLTPPLLSVR	R.DFLTPPLLSVR.F	0	0	0	0	0	0	0	0	0	0	0	0	0	0	0	0	2	0
IPI00256684	AP2A1	adaptor-related protein complex 2, alpha 1 subunit isoform 1	886	LLGFGSALLDNVDPNPENFVGAGIIQTK	K.LLGFGSALLDNVDPNPENFVGAGIIQTK.A	0	2	0	0	4	0	2	4	4	2	2	0	4	2	0	2	4	0
IPI00016621	AP2A2	Isoform 2 of AP-2 complex subunit alpha-2	530	FHLCSVPTR	K.FHLCSVPTR.A	0	0	0	0	0	0	0	3	0	0	0	0	0	0	0	0	0	0
IPI00016621	AP2A2	Isoform 2 of AP-2 complex subunit alpha-2	809	YGGTFQNVSVQLPITLNK	R.YGGTFQNVSVQLPITLNK.F	0	0	0	0	2	0	2	0	0	0	0	0	2	0	0	0	0	0
IPI00016621	AP2A2	Isoform 2 of AP-2 complex subunit alpha-2	871	IIGFGSALLEEVDPNPANFVGAGIIHTK	K.IIGFGSALLEEVDPNPANFVGAGIIHTK.T	0	0	0	0	0	0	0	0	0	0	0	0	2	2	2	0	0	0
IPI00328257	AP2B1	Isoform 2 of AP-2 complex subunit beta-1	94	DCEDPNPLIR	K.DCEDPNPLIR.A	0	0	0	0	0	0	0	0	0	0	0	4	0	4	0	0	0	0
IPI00328257	AP2B1	Isoform 2 of AP-2 complex subunit beta-1	118	ITEYLCEPLRK	K.ITEYLCEPLRK.C	0	0	0	0	0	0	0	0	0	0	4	0	0	0	0	0	0	0
IPI00328257	AP2B1	Isoform 2 of AP-2 complex subunit beta-1	248	LSHANSAVVLSAVK	R.LSHANSAVVLSAVK.V	4	0	0	0	0	0	0	0	0	4	4	4	0	0	4	0	0	0
IPI00328257	AP2B1	Isoform 2 of AP-2 complex subunit beta-1	345	LASQANIAQVLAELK	R.LASQANIAQVLAELK.E	4	4	4	0	0	0	0	0	0	4	4	4	4	8	4	0	0	0
IPI00328257	AP2B1	Isoform 2 of AP-2 complex subunit beta-1	360	EYATEVDVDFVR	K.EYATEVDVDFVR.K	0	0	0	0	0	0	0	0	0	0	0	0	5	5	5	0	0	0
IPI00328257	AP2B1	Isoform 2 of AP-2 complex subunit beta-1	391	CVSTLLDLIQTK	R.C^VSTLLDLIQTK.V	5	5	10	0	0	0	0	0	0	5	10	10	5	5	5	0	0	0
IPI00784156	AP2B1	Isoform 2 of AP-2 complex subunit beta-1	94	DCEDPNPLIR	K.DCEDPNPLIR.A	0	0	0	0	0	0	0	0	0	0	0	0	0	0	0	0	0	4
IPI00784156	AP2B1	Isoform 2 of AP-2 complex subunit beta-1	118	ITEYLCEPLRK	K.ITEYLCEPLRK.C	0	0	0	0	0	0	0	4	0	0	0	0	0	0	0	0	0	0
IPI00784156	AP2B1	Isoform 2 of AP-2 complex subunit beta-1	248	LSHANSAVVLSAVK	R.LSHANSAVVLSAVK.V	0	0	0	4	4	4	0	0	4	0	0	0	0	0	0	0	0	4
IPI00784156	AP2B1	Isoform 2 of AP-2 complex subunit beta-1	284	LAPPLVTLLSGEPEVQYVALR	K.LAPPLVTLLSGEPEVQYVALR.N	0	1	0	2	3	3	3	6	4	1	0	0	3	4	4	4	4	4
IPI00784156	AP2B1	Isoform 2 of AP-2 complex subunit beta-1	305	NINLIVQK	R.NINLIVQK.R	0	0	0	0	0	0	0	4	0	0	0	0	0	0	0	0	0	0
IPI00784156	AP2B1	Isoform 2 of AP-2 complex subunit beta-1	345	LASQANIAQVLAELK	R.LASQANIAQVLAELK.E	0	0	0	4	4	4	4	4	4	0	0	0	0	0	0	4	4	4
IPI00784156	AP2B1	Isoform 2 of AP-2 complex subunit beta-1	360	EYATEVDVDFVR	K.EYATEVDVDFVR.K	0	0	0	0	5	0	0	0	0	0	0	0	0	0	0	5	5	0
IPI00784156	AP2B1	Isoform 2 of AP-2 complex subunit beta-1	391	CVSTLLDLIQTK	R.C^VSTLLDLIQTK.V	0	0	0	5	5	0	10	15	5	0	0	0	0	0	0	10	10	0
IPI00784156	AP2B1	Isoform 2 of AP-2 complex subunit beta-1	421	YPNKYESIIATLCENLDSLDEPDAR	K.YPNKYESIIATLCENLDSLDEPDAR.A	0	0	0	1	0	0	1	1	1	0	0	0	0	0	0	1	0	0
IPI00784156	AP2B1	Isoform 2 of AP-2 complex subunit beta-1	425	YESIIATLCENLDSLDEPDAR	K.YESIIATLCENLDSLDEPDAR.A	0	0	0	0	0	0	1	1	2	0	0	0	0	0	0	0	1	0
IPI00784156	AP2B1	Isoform 2 of AP-2 complex subunit beta-1	495	KPSETQELVQQVLSLATQDSDNPDLR	K.KPSETQELVQQVLSLATQDSDNPDLR.D	1	0	0	0	1	1	1	1	2	1	1	1	3	0	2	1	2	1
IPI00784156	AP2B1	Isoform 2 of AP-2 complex subunit beta-1	843	DIPNENELQFQIK	K.DIPNENELQFQIK.E	0	0	0	0	2	0	0	0	0	0	0	0	0	0	0	2	0	0
IPI00784156	AP2B1	Isoform 2 of AP-2 complex subunit beta-1	856	ECHLNADTVSSK	K.ECHLNADTVSSK.L	0	0	0	0	0	2	0	2	0	0	0	0	0	0	0	0	0	0
IPI00784156	AP2B1	Isoform 2 of AP-2 complex subunit beta-1	868	LQNNNVYTIAK	K.LQNNNVYTIAK.R	0	0	0	0	2	0	0	0	0	0	0	0	0	0	0	0	0	0
IPI00784156	AP2B1	Isoform 2 of AP-2 complex subunit beta-1	920	APEVSQYIYQVYDSILKN	R.APEVSQYIYQVYDSILKN.-	0	0	0	0	0	0	0	0	2	0	0	0	0	0	0	0	0	0
IPI00784156	AP2B1	Isoform 2 of AP-2 complex subunit beta-1	920	APEVSQYIYQVYDSILK	R.APEVSQYIYQVYDSILK.N	0	0	0	2	2	2	2	6	2	0	0	0	0	0	0	0	2	4
IPI00022256	AP2M1	cDNA FLJ53069, highly similar to AP-2 complex subunit mu-1	239	QSIAIDDCTFHQCVR	K.QSIAIDDCTFHQCVR.L	0	0	0	2	4	0	2	4	2	0	0	0	2	4	0	2	0	4
IPI00022256	AP2M1	cDNA FLJ53069, highly similar to AP-2 complex subunit mu-1	309	SNFKPSLLAQK	K.SNFKPSLLAQK.I	0	0	0	0	0	0	0	2	0	0	0	0	0	0	0	0	0	0
IPI00022256	AP2M1	cDNA FLJ53069, highly similar to AP-2 complex subunit mu-1	363	ESQISAEIELLPTNDK	K.ESQISAEIELLPTNDK.K	0	0	0	0	2	0	0	0	0	0	0	0	0	0	0	0	0	0
IPI00021129	AP3B1	Isoform 1 of AP-3 complex subunit beta-1	390	LEILTNLANEANISTLLR	K.LEILTNLANEANISTLLR.E	0	2	0	0	0	0	0	0	0	2	2	2	0	0	0	0	0	0
IPI00021129	AP3B1	Isoform 1 of AP-3 complex subunit beta-1	497	ASILWLIGENCER	R.ASILWLIGENCER.V	0	0	0	0	0	0	0	0	0	2	2	2	0	0	0	0	0	0
IPI00021129	AP3B1	Isoform 1 of AP-3 complex subunit beta-1	630	ATGYLELSNWPEVAPDPSVR	K.ATGYLELSNWPEVAPDPSVR.N	2	2	0	0	0	0	0	0	0	0	0	0	0	0	0	0	0	0
IPI00021129	AP3B1	Isoform 1 of AP-3 complex subunit beta-1	1026	VVNVANVGAVPSGQDNIHR	K.VVNVANVGAVPSGQDNIHR.F	0	0	0	0	0	0	0	0	0	1	0	1	0	0	0	0	0	0
IPI00289608	AP3D1	Isoform 5 of AP-3 complex subunit delta-1	119	DLSSPSQYDTGVALTGLSCFVTPDLAR	K.DLSSPSQYDTGVALTGLSCFVTPDLAR.D	0	0	0	0	0	0	0	0	0	3	0	0	0	0	0	0	0	0
IPI00289608	AP3D1	Isoform 5 of AP-3 complex subunit delta-1	498	DVPVAEEVSALFAGELNPVAPK	K.DVPVAEEVSALFAGELNPVAPK.A	0	0	8	4	4	4	0	4	0	0	4	4	0	0	0	4	0	0
IPI00289608	AP3D1	Isoform 5 of AP-3 complex subunit delta-1	710	ALDIDLDKPLADSEK	R.ALDIDLDKPLADSEK.L	0	0	0	0	0	0	0	0	0	0	3	0	0	0	0	0	0	0
IPI00411453	AP3D1	Isoform 5 of AP-3 complex subunit delta-1	119	DLSSPSQYDTGVALTGLSCFVTPDLAR	K.DLSSPSQYDTGVALTGLSCFVTPDLAR.D	0	0	0	0	0	0	0	0	0	0	0	0	0	0	3	0	0	0
IPI00411453	AP3D1	Isoform 5 of AP-3 complex subunit delta-1	190	EKLEDPDPGVQSAAVNVICELAR	K.EKLEDPDPGVQSAAVNVICELAR.R	0	0	0	0	0	0	0	0	0	0	0	0	0	2	0	0	0	0
IPI00411453	AP3D1	Isoform 5 of AP-3 complex subunit delta-1	192	LEDPDPGVQSAAVNVICELAR	K.LEDPDPGVQSAAVNVICELAR.R	2	0	0	0	0	0	0	0	0	0	0	0	2	0	2	0	0	0
IPI00411453	AP3D1	Isoform 5 of AP-3 complex subunit delta-1	217	NYLSLAPLFFK	K.NYLSLAPLFFK.L	0	0	0	0	0	0	0	0	0	0	0	0	2	2	2	0	0	0
IPI00411453	AP3D1	Isoform 5 of AP-3 complex subunit delta-1	589	DVPVAEEVSALFAGELNPVAPK	K.DVPVAEEVSALFAGELNPVAPK.A	4	0	0	0	0	0	0	0	0	0	0	0	4	4	4	0	0	0
IPI00411453	AP3D1	Isoform 5 of AP-3 complex subunit delta-1	655	HRPSEADEEELAR	K.HRPSEADEEELAR.R	0	0	0	0	0	0	0	0	0	0	0	0	4	0	0	0	0	0
IPI00411453	AP3D1	Isoform 5 of AP-3 complex subunit delta-1	673	KQEQANNPFYIK	R.KQEQANNPFYIK.S	0	0	0	0	0	0	0	0	0	0	0	0	0	0	4	0	0	0
IPI00411453	AP3D1	Isoform 5 of AP-3 complex subunit delta-1	693	YQDTPGVEHIPVVQIDLSVPLK	R.YQDTPGVEHIPVVQIDLSVPLK.V	0	0	0	0	0	0	0	0	0	0	0	0	4	0	0	0	0	0
IPI00032459	AP3M1	AP-3 complex subunit mu-1	264	VSSQNLVAIPVYVK	R.VSSQNLVAIPVYVK.H	0	0	0	0	0	0	0	0	0	1	1	0	0	0	0	0	0	0
IPI00032459	AP3M1	AP-3 complex subunit mu-1	356	GLVNLQSGAPKPEENPSLNIQFK	K.GLVNLQSGAPKPEENPSLNIQFK.I	0	0	0	0	0	0	0	0	0	0	0	1	0	1	0	0	0	0
IPI00014624	AP3S1	AP-3 complex subunit sigma-1	119	FYQPYSEDTQQQIIR	K.FYQPYSEDTQQQIIR.E	1	1	1	1	0	0	0	0	0	1	1	1	0	1	1	0	0	0
IPI00023630	APAF1	Isoform 1 of Apoptotic protease-activating factor 1	319	GSPLVVSLIGALLR	K.GSPLVVSLIGALLR.D	0	0	0	0	0	0	0	0	0	0	1	0	0	0	0	0	0	0
IPI00376219	APBB1IP	Amyloid beta A4 precursor protein-binding family B member 1-interacting protein	440	WTNLGTVNAAAPAQPSTGPK	R.WTNLGTVNAAAPAQPSTGPK.T	0	0	0	0	0	0	0	0	0	1	1	1	1	0	0	1	1	1
IPI00337741	APEH	82 kDa protein	4	QVLLSEPEEAAALYR	R.QVLLSEPEEAAALYR.G	3	0	0	0	0	0	0	0	0	3	6	3	0	0	0	0	0	0
IPI00337741	APEH	82 kDa protein	23	QPALSAACLGPEVTTQYGGQYR	R.QPALSAACLGPEVTTQYGGQYR.T	3	0	0	0	0	0	0	0	0	6	3	3	0	0	0	0	0	0
IPI00337741	APEH	82 kDa protein	181	ALDVSASDDEIAR	K.ALDVSASDDEIAR.L	0	0	4	0	0	0	0	0	0	0	0	4	0	0	0	0	0	0
IPI00337741	APEH	82 kDa protein	280	SALYYVDLIGGK	R.SALYYVDLIGGK.C	4	0	4	0	0	0	0	0	0	0	0	4	0	0	0	0	0	0
IPI00337741	APEH	82 kDa protein	292	CELLSDDSLAVSSPR	K.CELLSDDSLAVSSPR.L	0	0	0	0	0	0	0	0	0	4	0	4	0	0	0	0	0	0
IPI00337741	APEH	82 kDa protein	351	QLGENFSGIYCSLLPLGCWSADSQR	R.QLGENFSGIYCSLLPLGCWSADSQR.V	0	0	0	0	0	0	0	0	0	2	0	2	0	0	0	0	0	0
IPI00215911	APEX1	DNA-(apurinic or apyrimidinic site) lyase	7	KGAVAEDGDELRTEPEAK	K.KGAVAEDGDELRTEPEAK.K	0	0	0	0	0	0	0	0	0	1	1	0	1	1	2	1	1	0
IPI00215911	APEX1	DNA-(apurinic or apyrimidinic site) lyase	8	GAVAEDGDELRTEPEAK	K.GAVAEDGDELRTEPEAK.K	1	1	1	0	1	1	0	0	0	1	1	1	0	1	1	0	1	1
IPI00215911	APEX1	DNA-(apurinic or apyrimidinic site) lyase	36	EAAGEGPALYEDPPDQK	K.EAAGEGPALYEDPPDQK.T	0	0	1	0	1	1	1	0	1	1	1	1	1	1	1	1	1	1
IPI00215911	APEX1	DNA-(apurinic or apyrimidinic site) lyase	64	ICSWNVDGLR	K.ICSWNVDGLR.A	0	0	0	0	0	0	0	0	0	2	2	2	2	2	0	2	2	2
IPI00215911	APEX1	DNA-(apurinic or apyrimidinic site) lyase	79	KGLDWVK	K.KGLDWVK.E	0	0	0	0	0	0	0	0	2	0	0	0	0	0	0	0	0	0
IPI00215911	APEX1	DNA-(apurinic or apyrimidinic site) lyase	80	GLDWVKEEAPDILCLQETK	K.GLDWVKEEAPDILCLQETK.C	0	0	0	2	0	0	0	2	0	0	2	2	4	2	2	4	0	0
IPI00215911	APEX1	DNA-(apurinic or apyrimidinic site) lyase	86	EEAPDILCLQETK	K.EEAPDILCLQETK.C	0	0	0	0	0	0	0	0	0	2	2	2	2	0	0	0	0	0
IPI00215911	APEX1	DNA-(apurinic or apyrimidinic site) lyase	104	LPAELQELPGLSHQYWSAPSDKEGYSGVGLLSR	K.LPAELQELPGLSHQYWSAPSDKEGYSGVGLLSR.Q	0	0	0	0	0	0	0	0	0	2	0	0	2	0	2	0	0	0
IPI00215911	APEX1	DNA-(apurinic or apyrimidinic site) lyase	104	LPAELQELPGLSHQYWSAPSDK	K.LPAELQELPGLSHQYWSAPSDK.E	0	2	4	2	2	2	2	2	0	2	2	0	4	4	2	2	2	0
IPI00215911	APEX1	DNA-(apurinic or apyrimidinic site) lyase	126	EGYSGVGLLSR	K.EGYSGVGLLSR.Q	0	0	0	0	0	0	0	0	0	0	0	2	2	2	0	0	0	2
IPI00215911	APEX1	DNA-(apurinic or apyrimidinic site) lyase	203	KPLVLCGDLNVAHEEIDLR	R.KPLVLCGDLNVAHEEIDLR.N	2	2	0	0	0	2	0	0	0	4	4	2	2	4	2	0	2	0
IPI00215911	APEX1	DNA-(apurinic or apyrimidinic site) lyase	238	QGFGELLQAVPLADSFR	R.QGFGELLQAVPLADSFR.H	1	2	1	1	2	1	1	1	1	2	3	2	1	2	2	1	1	2
IPI00215911	APEX1	DNA-(apurinic or apyrimidinic site) lyase	282	LDYFLLSHSLLPALCDSK	R.LDYFLLSHSLLPALCDSK.I	1	1	0	1	1	0	1	2	0	0	0	0	1	1	1	4	1	1
IPI00554742	API5	Isoform 2 of Apoptosis inhibitor 5	10	NYGILADATEQVGQHK	R.NYGILADATEQVGQHK.D	4	0	0	0	0	4	4	4	0	4	0	4	0	4	0	0	4	0
IPI00554742	API5	Isoform 2 of Apoptosis inhibitor 5	85	ELPQFATGENLPR	K.ELPQFATGENLPR.V	0	0	0	0	0	0	0	0	0	5	0	0	0	5	0	0	0	0
IPI00554742	API5	Isoform 2 of Apoptosis inhibitor 5	131	GTLGGLFSQILQGEDIVR	K.GTLGGLFSQILQGEDIVR.E	4	4	4	4	4	4	4	4	4	4	4	4	4	8	4	4	4	4
IPI00554742	API5	Isoform 2 of Apoptosis inhibitor 5	211	QQLVELVAEQADLEQTFNPSDPDCVDR	R.QQLVELVAEQADLEQTFNPSDPDCVDR.L	0	0	0	0	0	0	0	0	0	0	0	0	0	0	4	0	0	0
IPI00554742	API5	Isoform 2 of Apoptosis inhibitor 5	437	STVTLSWKPVQK	K.STVTLSWKPVQK.V	0	0	0	0	4	4	0	0	0	0	0	0	0	4	0	0	0	0
IPI00554742	API5	Isoform 2 of Apoptosis inhibitor 5	488	YSSNLGNFNYER	K.YSSNLGNFNYER.S	0	0	0	0	0	0	0	0	0	3	3	0	0	0	0	0	0	0
IPI00549730	APIP	cDNA FLJ58961, highly similar to APAF1-interacting protein	52	HGDEIYIAPSGVQK	K.HGDEIYIAPSGVQK.E	0	0	0	0	0	0	0	0	0	1	1	1	0	0	0	0	0	0
IPI00020012	APLP1	amyloid precursor-like protein 1 isoform 1 precursor	580	EAVSGLLIMGAGGGSLIVLSMLLLR	R.EAVSGLLIMGAGGGSLIVLSM'LLLR.R	0	0	0	0	0	0	0	0	0	1	0	0	0	0	0	0	0	0
IPI00031030	APLP2	Isoform 1 of Amyloid-like protein 2	133	CLVGEFVSDVLLVPEK	K.C^LVGEFVSDVLLVPEK.C	0	0	0	0	0	0	1	0	1	0	0	0	0	0	2	1	0	1
IPI00031030	APLP2	Isoform 1 of Amyloid-like protein 2	550	VPYVAQEIQEEIDELLQEQR	K.VPYVAQEIQEEIDELLQEQR.A	2	2	0	2	2	0	6	4	4	0	0	0	0	2	0	2	2	4
IPI00031030	APLP2	Isoform 1 of Amyloid-like protein 2	720	QYGTISHGIVEVDPMLTPEER	R.QYGTISHGIVEVDPM'LTPEER.H	0	0	0	0	2	2	0	0	0	0	0	0	0	0	0	0	0	0
IPI00031030	APLP2	Isoform 1 of Amyloid-like protein 2	745	MQNHGYENPTYK	K.M'QNHGYENPTYK.Y	0	0	0	0	0	2	0	0	0	0	0	0	0	0	0	0	0	0
IPI00021841	APOA1	Apolipoprotein A-I	86	EQLGPVTQEFWDNLEK	R.EQLGPVTQEFWDNLEK.E	1	1	1	0	0	1	1	0	0	0	0	0	1	1	1	1	1	0
IPI00021841	APOA1	Apolipoprotein A-I	251	VSFLSALEEYTK	K.VSFLSALEEYTK.K	0	0	0	0	0	1	1	1	1	0	0	0	0	1	0	0	0	1
IPI00168479	APOA1BP	cDNA FLJ56357, highly similar to Homo sapiens apolipoprotein A-I binding protein (APOA1BP), mRNA	126	SPPTVLVICGPGNNGGDGLVCAR	R.SPPTVLVICGPGNNGGDGLVCAR.H	0	0	0	0	0	0	0	0	0	0	2	0	0	0	0	0	0	0
IPI00168479	APOA1BP	cDNA FLJ56357, highly similar to Homo sapiens apolipoprotein A-I binding protein (APOA1BP), mRNA	152	LFGYEPTIYYPK	K.LFGYEPTIYYPK.R	2	2	2	0	0	0	0	0	0	2	2	2	0	0	0	0	0	0
IPI00168479	APOA1BP	cDNA FLJ56357, highly similar to Homo sapiens apolipoprotein A-I binding protein (APOA1BP), mRNA	228	GLTVPIASIDIPSGWDVEK	K.GLTVPIASIDIPSGWDVEK.G	1	1	1	0	0	0	1	0	0	1	1	1	0	0	0	0	0	1
IPI00168479	APOA1BP	cDNA FLJ56357, highly similar to Homo sapiens apolipoprotein A-I binding protein (APOA1BP), mRNA	247	GNAGGIQPDLLISLTAPK	K.GNAGGIQPDLLISLTAPK.K	0	0	2	0	0	0	0	0	0	0	1	1	0	0	0	1	0	0
IPI00021854	APOA2	Apolipoprotein A-II	27	EPCVESLVSQYFQTVTDYGK	K.EPCVESLVSQYFQTVTDYGK.D	0	0	0	1	0	0	1	1	1	0	0	0	0	0	0	0	0	0
IPI00022229	APOB	Apolipoprotein B-100	51	KYTYNYEAESSSGVPGTADSR	R.KYTYNYEAESSSGVPGTADSR.S	0	0	0	2	0	0	2	0	0	0	0	0	2	2	0	2	2	2
IPI00022229	APOB	Apolipoprotein B-100	52	YTYNYEAESSSGVPGTADSR	K.YTYNYEAESSSGVPGTADSR.S	0	0	2	0	0	0	0	0	2	0	0	0	2	0	2	0	0	2
IPI00022229	APOB	Apolipoprotein B-100	80	VELEVPQLCSFILK	K.VELEVPQLCSFILK.T	0	0	0	0	0	0	2	0	0	0	0	0	2	0	2	0	2	0
IPI00022229	APOB	Apolipoprotein B-100	140	QVFLYPEKDEPTYILNIK	K.QVFLYPEKDEPTYILNIK.R	0	0	0	2	2	0	2	2	2	0	0	0	2	0	2	2	0	4
IPI00022229	APOB	Apolipoprotein B-100	159	GIISALLVPPETEEAK	R.GIISALLVPPETEEAK.Q	0	0	0	0	0	0	0	2	0	0	0	0	0	2	0	0	0	0
IPI00022229	APOB	Apolipoprotein B-100	196	KGNVATEISTER	R.KGNVATEISTER.D	0	0	0	0	2	2	2	2	2	0	0	0	0	0	0	0	0	2
IPI00022229	APOB	Apolipoprotein B-100	197	GNVATEISTER	K.GNVATEISTER.D	0	0	0	0	0	0	0	0	2	0	0	0	0	0	0	0	0	2
IPI00022229	APOB	Apolipoprotein B-100	220	TGISPLALIK	R.TGISPLALIK.G	0	0	0	0	0	0	0	0	0	0	0	0	0	0	0	0	2	0
IPI00022229	APOB	Apolipoprotein B-100	334	KLTISEQNIQR	K.KLTISEQNIQR.A	0	0	0	0	0	0	0	2	0	0	0	0	0	0	0	2	2	2
IPI00022229	APOB	Apolipoprotein B-100	440	ATLYALSHAVNNYHK	R.ATLYALSHAVNNYHK.T	0	0	0	0	0	0	2	0	0	0	0	0	0	0	0	0	2	2
IPI00022229	APOB	Apolipoprotein B-100	538	DKDQEVLLQTFLDDASPGDKR	K.DKDQEVLLQTFLDDASPGDKR.L	0	0	0	0	0	0	0	2	0	0	0	0	2	0	0	4	2	2
IPI00022229	APOB	Apolipoprotein B-100	577	IVQILPWEQNEQVK	K.IVQILPWEQNEQVK.N	0	0	0	2	2	4	2	2	2	0	0	0	0	0	0	2	2	2
IPI00022229	APOB	Apolipoprotein B-100	591	NFVASHIANILNSEELDIQDLKK	K.NFVASHIANILNSEELDIQDLKK.L	0	2	0	0	0	2	2	2	2	0	0	0	2	2	2	2	2	4
IPI00022229	APOB	Apolipoprotein B-100	591	NFVASHIANILNSEELDIQDLK	K.NFVASHIANILNSEELDIQDLK.K	0	0	0	0	2	0	0	0	0	0	0	0	2	0	2	4	0	2
IPI00022229	APOB	Apolipoprotein B-100	642	SVSLPSLDPASAK	K.SVSLPSLDPASAK.I	0	0	0	0	0	0	0	0	0	0	0	0	0	0	0	2	0	0
IPI00022229	APOB	Apolipoprotein B-100	655	IEGNLIFDPNNYLPK	K.IEGNLIFDPNNYLPK.E	0	2	4	4	4	6	4	4	2	0	0	0	4	4	4	4	2	2
IPI00022229	APOB	Apolipoprotein B-100	696	GFEPTLEALFGK	K.GFEPTLEALFGK.Q	0	0	0	0	0	2	2	2	2	0	0	0	0	0	0	2	2	2
IPI00022229	APOB	Apolipoprotein B-100	718	ALYWVNGQVPDGVSK	K.ALYWVNGQVPDGVSK.V	0	0	0	0	0	0	0	0	2	0	0	0	0	0	2	2	0	0
IPI00022229	APOB	Apolipoprotein B-100	733	VLVDHFGYTK	K.VLVDHFGYTK.D	0	0	0	0	0	0	0	0	0	0	0	0	0	0	0	0	2	2
IPI00022229	APOB	Apolipoprotein B-100	779	ILGEELGFASLHDLQLLGK	R.ILGEELGFASLHDLQLLGK.L	0	0	0	0	2	2	0	2	4	0	0	0	0	0	0	2	0	2
IPI00022229	APOB	Apolipoprotein B-100	935	LLSGGNTLHLVSTTK	K.LLSGGNTLHLVSTTK.T	0	0	0	0	1	0	0	1	0	0	0	0	1	1	1	1	1	1
IPI00022229	APOB	Apolipoprotein B-100	1001	LELELRPTGEIEQYSVSATYELQR	R.LELELRPTGEIEQYSVSATYELQR.E	0	0	0	0	0	1	0	1	0	0	0	0	0	0	0	0	0	0
IPI00022229	APOB	Apolipoprotein B-100	1056	QSMTLSSEVQIPDFDVDLGTILR	R.QSM'TLSSEVQIPDFDVDLGTILR.V	0	0	0	0	1	0	0	0	0	0	0	0	0	0	0	0	0	0
IPI00022229	APOB	Apolipoprotein B-100	1135	SEILAHWSPAK	R.SEILAHWSPAK.L	0	0	0	0	0	0	0	1	0	0	0	0	0	0	0	0	0	1
IPI00022229	APOB	Apolipoprotein B-100	1296	IEIPLPFGGK	K.IEIPLPFGGK.S	0	0	0	0	0	0	0	0	0	0	0	0	0	0	0	0	1	0
IPI00022229	APOB	Apolipoprotein B-100	1416	NTFTLSCDGSLR	K.NTFTLSCDGSLR.H	0	0	0	0	0	0	0	0	0	0	0	0	0	0	0	0	1	1
IPI00022229	APOB	Apolipoprotein B-100	1600	SEYQADYESLR	R.SEYQADYESLR.F	0	0	0	0	1	1	0	1	1	0	0	0	0	0	0	0	0	1
IPI00022229	APOB	Apolipoprotein B-100	1647	IGQDGISTSATTNLK	R.IGQDGISTSATTNLK.C	0	0	0	1	1	1	1	1	1	0	0	0	1	1	1	1	1	1
IPI00022229	APOB	Apolipoprotein B-100	1782	QTVNLQLQPYSLVTTLNSDLK	K.QTVNLQLQPYSLVTTLNSDLK.Y	0	0	0	0	0	0	1	0	0	0	0	0	0	0	0	0	0	0
IPI00022229	APOB	Apolipoprotein B-100	1917	LALWGEHTGQLYSK	K.LALWGEHTGQLYSK.F	0	0	0	0	0	0	0	0	0	0	0	0	0	0	0	1	1	0
IPI00022229	APOB	Apolipoprotein B-100	1968	VSALLTPAEQTGTWK	K.VSALLTPAEQTGTWK.L	0	0	0	1	0	0	0	0	0	0	0	0	0	0	0	0	1	0
IPI00022229	APOB	Apolipoprotein B-100	1985	TQFNNNEYSQDLDAYNTK	K.TQFNNNEYSQDLDAYNTK.D	0	0	0	1	1	0	1	1	1	0	0	0	1	1	0	1	1	1
IPI00022229	APOB	Apolipoprotein B-100	2013	TLADLTLLDSPIK	R.TLADLTLLDSPIK.V	0	0	0	0	1	1	0	1	0	0	0	0	0	0	0	1	0	0
IPI00022229	APOB	Apolipoprotein B-100	2026	VPLLLSEPINIIDALEMR	K.VPLLLSEPINIIDALEM'R.D	0	0	0	3	4	3	0	0	0	0	0	0	0	0	0	0	0	0
IPI00022229	APOB	Apolipoprotein B-100	2063	NQDVHSINLPFFETLQEYFER	K.NQDVHSINLPFFETLQEYFER.N	0	0	0	0	0	0	0	0	0	0	0	0	0	0	0	0	1	1
IPI00022229	APOB	Apolipoprotein B-100	2101	HINIDQFVR	K.HINIDQFVR.K	0	0	0	0	0	0	0	0	1	0	0	0	0	0	0	0	0	0
IPI00022229	APOB	Apolipoprotein B-100	2118	LPQQANDYLNSFNWER	K.LPQQANDYLNSFNWER.Q	0	0	0	1	1	1	1	1	0	0	0	0	1	1	1	0	1	1
IPI00022229	APOB	Apolipoprotein B-100	2151	ITENDIQIALDDAK	R.ITENDIQIALDDAK.I	0	0	0	1	1	1	0	0	0	0	0	0	1	1	0	1	1	0
IPI00022229	APOB	Apolipoprotein B-100	2196	IAIANIIDEIIEK	K.IAIANIIDEIIEK.L	0	0	0	0	0	0	1	1	1	0	0	0	1	1	1	1	1	1
IPI00022229	APOB	Apolipoprotein B-100	2241	SGSSTASWIQNVDTK	K.SGSSTASWIQNVDTK.Y	0	0	0	1	0	0	1	1	1	0	0	0	0	0	0	1	1	1
IPI00022229	APOB	Apolipoprotein B-100	2272	HIQNIDIQHLAGK	R.HIQNIDIQHLAGK.L	0	0	0	0	0	0	0	1	0	0	0	0	0	0	0	0	0	0
IPI00022229	APOB	Apolipoprotein B-100	2296	VLLDQLGTTISFER	R.VLLDQLGTTISFER.I	0	0	0	1	1	0	2	2	0	0	0	0	0	1	0	1	1	0
IPI00022229	APOB	Apolipoprotein B-100	2429	SFDYHQFVDETNDK	K.SFDYHQFVDETNDK.I	0	0	1	0	0	0	3	1	0	0	0	0	0	0	0	1	0	0
IPI00022229	APOB	Apolipoprotein B-100	2450	LNGEIQALELPQK	R.LNGEIQALELPQK.A	0	0	0	0	0	0	0	0	1	0	0	0	0	0	0	0	0	0
IPI00022229	APOB	Apolipoprotein B-100	2560	NLTDFAEQYSIQDWAK	K.NLTDFAEQYSIQDWAK.R	0	0	0	1	0	1	1	2	1	0	0	0	1	0	1	1	1	1
IPI00022229	APOB	Apolipoprotein B-100	2579	ALVEQGFTVPEIK	K.ALVEQGFTVPEIK.T	0	0	0	0	0	1	0	0	1	0	0	0	0	0	0	1	0	1
IPI00022229	APOB	Apolipoprotein B-100	2610	ATFQTPDFIVPLTDLR	K.ATFQTPDFIVPLTDLR.I	1	1	0	0	1	1	2	1	2	0	0	0	1	1	1	1	1	1
IPI00022229	APOB	Apolipoprotein B-100	2986	LEIQSQVDSQHVGHSVLTAK	K.LEIQSQVDSQHVGHSVLTAK.G	0	0	0	0	0	0	0	0	0	0	0	0	0	0	0	1	0	1
IPI00022229	APOB	Apolipoprotein B-100	3035	NSLFFSAQPFEITASTNNEGNLK	K.NSLFFSAQPFEITASTNNEGNLK.V	0	0	0	0	0	0	1	0	0	0	0	0	0	0	0	1	0	0
IPI00022229	APOB	Apolipoprotein B-100	3137	LPYTIITTPPLK	R.LPYTIITTPPLK.D	0	0	0	0	0	0	0	0	1	0	0	0	0	0	0	0	0	0
IPI00022229	APOB	Apolipoprotein B-100	3137	LPYTIITTPPLKDFSLWEK	R.LPYTIITTPPLKDFSLWEK.T	0	0	0	0	0	0	0	0	0	0	0	0	0	0	0	0	1	0
IPI00022229	APOB	Apolipoprotein B-100	3184	HSITNPLAVLCEFISQSIK	R.HSITNPLAVLCEFISQSIK.S	0	0	0	0	0	2	2	2	1	0	0	0	1	0	1	3	3	2
IPI00022229	APOB	Apolipoprotein B-100	3277	AVSMPSFSILGSDVR	K.AVSM'PSFSILGSDVR.V	0	0	0	1	1	0	0	0	0	0	0	0	0	0	0	0	0	0
IPI00022229	APOB	Apolipoprotein B-100	3292	VPSYTLILPSLELPVLHVPR	R.VPSYTLILPSLELPVLHVPR.N	0	1	0	1	1	2	2	3	2	0	0	0	1	1	2	2	2	2
IPI00022229	APOB	Apolipoprotein B-100	3508	EYSGTIASEANTYLNSK	R.EYSGTIASEANTYLNSK.S	0	0	0	0	0	0	0	0	0	0	0	0	0	0	0	1	1	0
IPI00022229	APOB	Apolipoprotein B-100	3538	IDDIWNLEVK	K.IDDIWNLEVK.E	0	0	0	0	0	0	0	1	0	0	0	0	0	0	0	0	0	0
IPI00022229	APOB	Apolipoprotein B-100	3548	ENFAGEATLQR	K.ENFAGEATLQR.I	0	0	0	0	1	0	0	0	0	0	0	0	0	0	0	0	0	0
IPI00022229	APOB	Apolipoprotein B-100	3639	IHSGSFQSQVELSNDQEK	R.IHSGSFQSQVELSNDQEK.A	0	0	0	1	0	0	1	0	0	0	0	0	0	0	0	0	0	0
IPI00022229	APOB	Apolipoprotein B-100	3776	TSSFALNLPTLPEVK	R.TSSFALNLPTLPEVK.F	0	0	0	1	1	1	0	1	0	0	0	0	0	0	0	2	0	1
IPI00022229	APOB	Apolipoprotein B-100	3800	YSQPEDSLIPFFEITVPESQLTVSQFTLPK	K.YSQPEDSLIPFFEITVPESQLTVSQFTLPK.S	0	0	0	1	0	0	1	1	1	0	0	0	0	0	0	0	0	1
IPI00022229	APOB	Apolipoprotein B-100	3830	SVSDGIAALDLNAVANK	K.SVSDGIAALDLNAVANK.I	0	0	0	0	0	0	1	0	0	0	0	0	0	0	0	1	1	0
IPI00022229	APOB	Apolipoprotein B-100	3847	IADFELPTIIVPEQTIEIPSIK	K.IADFELPTIIVPEQTIEIPSIK.F	0	0	0	0	2	1	1	1	1	0	0	0	1	1	2	1	2	1
IPI00022229	APOB	Apolipoprotein B-100	3869	FSVPAGIVIPSFQALTAR	K.FSVPAGIVIPSFQALTAR.F	0	0	0	0	0	0	0	0	0	0	0	0	0	1	0	0	0	1
IPI00022229	APOB	Apolipoprotein B-100	4056	VNWEEEAASGLLTSLK	K.VNWEEEAASGLLTSLK.D	0	0	0	0	1	0	0	0	0	0	0	0	0	0	0	1	0	1
IPI00022229	APOB	Apolipoprotein B-100	4107	NLQNNAEWVYQGAIR	R.NLQNNAEWVYQGAIR.Q	0	0	0	1	0	1	1	1	1	0	0	0	0	0	0	1	1	1
IPI00022229	APOB	Apolipoprotein B-100	4133	AASGTTGTYQEWK	K.AASGTTGTYQEWK.D	0	0	0	0	0	0	0	1	1	0	0	0	0	0	0	0	0	0
IPI00022229	APOB	Apolipoprotein B-100	4148	AQNLYQELLTQEGQASFQGLK	K.AQNLYQELLTQEGQASFQGLK.D	0	0	0	0	0	0	1	1	1	0	0	0	0	0	0	2	1	1
IPI00022229	APOB	Apolipoprotein B-100	4223	EVGTVLSQVYSK	R.EVGTVLSQVYSK.V	0	0	0	0	0	0	0	0	0	0	0	0	0	0	0	0	0	1
IPI00022229	APOB	Apolipoprotein B-100	4447	NIQEYLSILTDPDGK	R.NIQEYLSILTDPDGK.G	0	0	0	0	0	0	0	0	0	0	0	0	1	0	0	1	1	1
IPI00022229	APOB	Apolipoprotein B-100	4466	IAELSATAQEIIK	K.IAELSATAQEIIK.S	0	0	0	0	0	0	0	1	0	0	0	0	0	0	0	1	0	0
IPI00022229	APOB	Apolipoprotein B-100	4499	LQDFSDQLSDYYEK	K.LQDFSDQLSDYYEK.F	0	0	0	1	1	1	1	1	1	0	0	0	0	0	0	1	1	1
IPI00399183	APOB48R	Isoform 1 of Apolipoprotein B-100 receptor	856	AEGMGAMVEAGGLLEK	R.AEGM'GAM'VEAGGLLEK.W	0	0	0	0	0	0	0	0	0	1	0	0	0	0	0	0	0	0
IPI00021857	APOC3	Apolipoprotein C-III variant 1	45	DALSSVQESQVAQQAR	K.DALSSVQESQVAQQAR.G	0	0	0	0	0	0	0	0	0	0	0	0	0	0	0	1	1	1
IPI00021842	APOE	Apolipoprotein E	57	WVQTLSEQVQEELLSSQVTQELR	R.WVQTLSEQVQEELLSSQVTQELR.A	0	3	0	0	3	3	3	3	6	0	0	0	6	6	3	6	6	6
IPI00021842	APOE	Apolipoprotein E	94	SELEEQLTPVAEETR	K.SELEEQLTPVAEETR.A	0	0	0	3	3	0	3	3	3	0	0	0	3	3	3	3	3	3
IPI00021842	APOE	Apolipoprotein E	122	LGADMEDVCGR	R.LGADM'EDVCGR.L	0	0	0	0	0	3	0	0	0	0	0	0	0	0	0	0	0	0
IPI00021842	APOE	Apolipoprotein E	138	GEVQAMLGQSTEELR	R.GEVQAM'LGQSTEELR.V	0	3	0	3	3	3	0	0	0	0	0	0	0	3	0	0	0	0
IPI00021842	APOE	Apolipoprotein E	177	LAVYQAGAR	R.LAVYQAGAR.E	0	0	0	0	0	0	3	0	0	0	0	0	0	0	0	0	0	0
IPI00021842	APOE	Apolipoprotein E	199	LGPLVEQGR	R.LGPLVEQGR.V	0	0	0	0	0	0	0	3	0	0	0	0	0	0	0	0	0	0
IPI00021842	APOE	Apolipoprotein E	210	AATVGSLAGQPLQER	R.AATVGSLAGQPLQER.A	0	0	0	0	0	2	0	2	2	0	0	0	2	0	2	0	0	2
IPI00021842	APOE	Apolipoprotein E	259	AKLEEQAQQIR	R.AKLEEQAQQIR.L	0	0	0	0	1	0	1	1	1	0	0	0	1	1	0	1	1	1
IPI00021842	APOE	Apolipoprotein E	261	LEEQAQQIR	K.LEEQAQQIR.L	0	0	0	0	0	0	0	1	1	0	0	0	0	0	1	0	0	0
IPI00021842	APOE	Apolipoprotein E	270	LQAEAFQAR	R.LQAEAFQAR.L	0	0	0	0	0	0	0	0	0	0	0	0	0	0	1	0	0	0
IPI00021842	APOE	Apolipoprotein E	281	SWFEPLVEDMQR	K.SWFEPLVEDM'QR.Q	0	0	0	0	1	0	0	0	0	0	0	0	0	0	0	0	0	0
IPI00021842	APOE	Apolipoprotein E	301	VQAAVGTSAAPVPSDNH	K.VQAAVGTSAAPVPSDNH.-	1	0	0	1	1	0	0	0	1	0	0	0	1	1	0	1	1	1
IPI00220007	APOL2	cDNA FLJ55764, highly similar to Apolipoprotein-L2	363	ISAEGGEQVER	R.ISAEGGEQVER.V	0	0	0	0	0	0	0	1	1	0	0	0	0	0	0	0	0	0
IPI00032680	APOL5	Apolipoprotein L5	242	DLHAYQMAKSNSGFMAMVK	K.DLHAYQMAKSNSGFMAMVK.N	1	0	0	0	0	0	0	0	0	0	0	0	0	0	0	0	0	0
IPI00042580	APOO	Isoform 1 of Apolipoprotein O	58	SQLEESISQLR	R.SQLEESISQLR.H	0	0	0	0	0	0	0	0	1	0	0	0	0	0	0	0	0	0
IPI00006608	APP	Isoform APP770 of Amyloid beta A4 protein (Fragment)	67	EGILQYCQEVYPELQITNVVEANQPVTIQNWCK	K.EGILQYCQEVYPELQITNVVEANQPVTIQNWCK.R	0	0	0	0	0	0	0	0	4	0	0	0	0	0	0	0	0	0
IPI00006608	APP	Isoform APP770 of Amyloid beta A4 protein (Fragment)	117	CLVGEFVSDALLVPDK	R.CLVGEFVSDALLVPDK.C	0	0	0	0	0	0	0	8	0	0	0	0	0	0	0	0	0	0
IPI00006608	APP	Isoform APP770 of Amyloid beta A4 protein (Fragment)	289	EVCSEQAETGPCR	R.EVCSEQAETGPCR.A	0	0	2	0	0	2	2	4	2	0	0	0	0	0	0	0	0	0
IPI00006608	APP	Isoform APP770 of Amyloid beta A4 protein (Fragment)	439	VESLEQEAANER	K.VESLEQEAANER.Q	4	0	0	0	0	4	0	4	4	0	0	0	0	0	0	0	0	0
IPI00218693	APRT	Adenine phosphoribosyltransferase	15	SFPDFPTPGVVFR	R.SFPDFPTPGVVFR.D	0	6	6	0	0	0	0	0	0	6	6	6	0	0	0	0	0	0
IPI00218693	APRT	Adenine phosphoribosyltransferase	28	DISPVLKDPASFR	R.DISPVLKDPASFR.A	0	2	0	0	0	0	0	0	0	2	0	0	0	0	0	0	0	0
IPI00218693	APRT	Adenine phosphoribosyltransferase	58	IDYIAGLDSR	R.IDYIAGLDSR.G	0	0	2	0	0	0	0	0	0	0	2	2	0	0	0	0	0	0
IPI00218693	APRT	Adenine phosphoribosyltransferase	68	GFLFGPSLAQELGLGCVLIR	R.GFLFGPSLAQELGLGCVLIR.K	2	2	2	0	0	0	0	0	0	6	4	4	0	0	0	2	2	0
IPI00218693	APRT	Adenine phosphoribosyltransferase	90	GKLPGPTLWASYSLEYGK	R.GKLPGPTLWASYSLEYGK.A	0	0	0	0	0	0	0	0	0	0	2	0	0	0	0	0	0	0
IPI00218693	APRT	Adenine phosphoribosyltransferase	92	LPGPTLWASYSLEYGK	K.LPGPTLWASYSLEYGK.A	0	0	0	0	0	0	0	0	0	2	2	0	0	0	0	0	0	0
IPI00218693	APRT	Adenine phosphoribosyltransferase	146	LQAEVLECVSLVELTSLK	R.LQAEVLECVSLVELTSLK.G	0	0	0	0	0	0	0	0	0	1	0	0	0	0	0	0	0	0
IPI00218693	APRT	Adenine phosphoribosyltransferase	168	LAPVPFFSLLQYE	K.LAPVPFFSLLQYE.-	0	1	0	0	0	0	0	0	0	2	1	1	0	0	0	0	0	0
IPI00297572	AQR	Intron-binding protein aquarius	432	IIWDENIVPTEYYSGEGCLALPK	K.IIWDENIVPTEYYSGEGCLALPK.L	0	0	0	0	1	0	0	0	0	0	0	0	0	0	0	0	0	0
IPI00297572	AQR	Intron-binding protein aquarius	763	DADVEDEDTEEAK	K.DADVEDEDTEEAK.T	1	0	0	0	1	0	0	0	0	0	0	0	0	0	0	0	0	0
IPI00297572	AQR	Intron-binding protein aquarius	830	TDVAVQIISNIYHNFPEQR	K.TDVAVQIISNIYHNFPEQR.T	0	0	0	0	1	1	0	0	0	0	0	0	0	0	1	0	0	0
IPI00292471	ARAP2	Arf-GAP, Rho-GAP domain, ANK repeat and PH domain-containing protein 2	774	DEELHMDSPVEKR	K.DEELHMDSPVEKR.K	0	0	0	0	0	0	0	0	0	1	0	0	0	0	0	0	0	0
IPI00298520	ARCN1	Coatomer subunit delta variant 2	86	QHTFVETESVR	K.Q^HTFVETESVR.Y	2	0	2	0	0	0	0	0	0	0	0	2	0	0	0	0	0	0
IPI00298520	ARCN1	Coatomer subunit delta variant 2	114	NSNILEDLETLR	K.NSNILEDLETLR.L	2	4	2	0	2	0	0	0	0	2	2	2	2	2	0	0	0	0
IPI00298520	ARCN1	Coatomer subunit delta variant 2	220	KAPGFGGFGSSAVSGGSTAAMITETIIETDKPK	K.KAPGFGGFGSSAVSGGSTAAMITETIIETDKPK.V	0	0	0	0	0	0	0	0	0	0	4	0	0	0	0	0	0	0
IPI00298520	ARCN1	Coatomer subunit delta variant 2	365	GVQLQTHPNVDKK	K.GVQLQTHPNVDKK.L	0	0	2	0	0	0	0	0	0	0	0	2	0	0	0	0	0	0
IPI00298520	ARCN1	Coatomer subunit delta variant 2	378	LFTAESLIGLK	K.LFTAESLIGLK.N	0	0	2	0	0	0	0	0	0	0	0	0	0	0	0	0	0	0
IPI00298520	ARCN1	Coatomer subunit delta variant 2	476	RNTLEWCLPVIDAK	R.RNTLEWCLPVIDAK.N	0	0	0	0	0	0	0	0	0	2	2	0	0	0	0	0	0	0
IPI00298520	ARCN1	Coatomer subunit delta variant 2	477	NTLEWCLPVIDAK	R.NTLEWCLPVIDAK.N	0	0	0	0	0	0	0	0	0	2	2	2	2	0	0	0	0	0
IPI00298520	ARCN1	Coatomer subunit delta variant 2	527	VTQVDGNSPVR	K.VTQVDGNSPVR.F	2	0	0	0	0	0	0	0	0	2	2	2	0	0	2	0	0	0
IPI00215914	ARF1	cDNA FLJ51902, highly similar to ADP-ribosylation factor 1	60	NISFTVWDVGGQDK	K.NISFTVWDVGGQDK.I	3	3	3	3	0	0	0	0	0	3	3	6	0	0	0	3	0	0
IPI00215914	ARF3	cDNA FLJ57770, moderately similar to ADP-ribosylation factor 3	118	DAVLLVFANK	R.DAVLLVFANK.Q	0	0	0	0	0	0	0	3	0	0	0	0	0	0	0	0	3	0
IPI00215914	ARF4	ADP-ribosylation factor 4	39	LGEIVTTIPTIGFNVETVEYK	K.LGEIVTTIPTIGFNVETVEYK.N	0	5	5	5	5	10	5	5	5	5	5	5	0	5	5	5	5	5
IPI00215914	ARF4	ADP-ribosylation factor 4	80	HYFQNTQGLIFVVDSNDRER	R.HYFQNTQGLIFVVDSNDRER.V	0	0	0	0	0	0	0	0	0	0	7	0	0	0	0	0	0	0
IPI00215914	ARF4	ADP-ribosylation factor 4	80	HYFQNTQGLIFVVDSNDR	R.HYFQNTQGLIFVVDSNDR.E	0	0	0	0	0	0	0	0	0	7	7	0	0	0	0	0	0	0
IPI00215918	ARF4	ADP-ribosylation factor 4	100	IQEVADELQK	R.IQEVADELQK.M	0	0	0	0	0	0	0	0	0	0	3	3	0	0	0	0	0	0
IPI00215918	ARF4	ADP-ribosylation factor 4	128	QDLPNAMAISEMTDK	K.QDLPNAM'AISEMTDK.L	0	0	0	0	0	0	0	0	0	0	0	0	2	0	0	2	0	0
IPI00215920	ARF6	ADP-ribosylation factor 6	35	LGQSVTTIPTVGFNVETVTYK	K.LGQSVTTIPTVGFNVETVTYK.N	0	0	0	1	1	0	1	0	0	0	0	0	0	0	0	0	1	1
IPI00215920	ARF6	ADP-ribosylation factor 6	59	FNVWDVGGQDK	K.FNVWDVGGQDK.I	0	0	0	0	0	0	0	0	0	0	0	0	0	0	0	1	0	1
IPI00215920	ARF6	ADP-ribosylation factor 6	148	NWYVQPSCATSGDGLYEGLTWLTSNYK	R.NWYVQPSCATSGDGLYEGLTWLTSNYK.S	0	0	0	0	0	0	0	0	0	0	0	0	0	0	0	1	2	1
IPI00175169	ARFGAP1	Isoform 2 of ADP-ribosylation factor GTPase-activating protein 1	149	VSGQPQSVTASSDK	R.VSGQPQSVTASSDK.A	0	0	0	0	0	2	0	0	0	0	0	0	0	0	0	0	0	0
IPI00175169	ARFGAP1	Isoform 2 of ADP-ribosylation factor GTPase-activating protein 1	163	AFEDWLNDDLGSYQGAQGNR	K.AFEDWLNDDLGSYQGAQGNR.Y	0	0	0	0	0	0	0	0	0	2	0	0	0	0	0	0	0	0
IPI00175169	ARFGAP1	Isoform 2 of ADP-ribosylation factor GTPase-activating protein 1	264	IFDDVSSGVSQLASK	K.IFDDVSSGVSQLASK.V	2	0	0	0	0	0	0	0	0	0	0	0	0	0	0	0	0	0
IPI00175169	ARFGAP1	Isoform 2 of ADP-ribosylation factor GTPase-activating protein 1	342	KSPSSDSWTCADTSTER	R.KSPSSDSWTCADTSTER.R	0	0	0	0	0	0	0	0	0	0	0	1	0	0	0	0	0	0
IPI00002186	ARFGEF2	Brefeldin A-inhibited guanine nucleotide-exchange protein 2	275	GSSLSGTDDGAQEVVKDILEDVVTSAIK	R.GSSLSGTDDGAQEVVKDILEDVVTSAIK.E	0	0	0	0	0	0	0	0	0	0	0	0	1	1	1	0	0	0
IPI00002186	ARFGEF2	Brefeldin A-inhibited guanine nucleotide-exchange protein 2	545	SGHELGMTPLQELSLR	R.SGHELGMTPLQELSLR.K	0	0	0	0	0	0	0	0	0	0	0	0	0	0	0	1	0	0
IPI00002186	ARFGEF2	Brefeldin A-inhibited guanine nucleotide-exchange protein 2	580	DLYVNPNHQTSLGQER	K.DLYVNPNHQTSLGQER.L	0	0	0	0	0	0	0	0	0	1	1	1	0	1	0	0	0	0
IPI00002186	ARFGEF2	Brefeldin A-inhibited guanine nucleotide-exchange protein 2	688	LDSTQVGDFLGDSAR	R.LDSTQVGDFLGDSAR.F	0	0	0	0	0	0	0	0	0	0	0	0	1	1	0	0	0	0
IPI00002186	ARFGEF2	Brefeldin A-inhibited guanine nucleotide-exchange protein 2	995	CISQLELAQLIGTGVK	K.C^ISQLELAQLIGTGVK.T	0	0	0	0	0	0	0	0	0	1	0	0	0	0	0	0	0	0
IPI00002186	ARFGEF2	Brefeldin A-inhibited guanine nucleotide-exchange protein 2	1145	VGCNPNEDVAIFAVDSLR	K.VGCNPNEDVAIFAVDSLR.Q	0	0	0	0	0	0	0	0	0	0	0	0	0	2	0	0	0	0
IPI00002186	ARFGEF2	Brefeldin A-inhibited guanine nucleotide-exchange protein 2	1523	GQSQLSNPTDDSWK	R.GQSQLSNPTDDSWK.G	0	0	0	0	0	0	0	0	0	0	0	0	0	1	0	0	0	0
IPI00216520	ARFIP1	Isoform A of Arfaptin-1	58	EGVIEAGAFQGGQR	K.EGVIEAGAFQGGQR.T	0	0	0	0	0	0	0	0	1	0	0	0	0	0	0	0	0	0
IPI00021257	ARFIP2	cDNA FLJ51105, highly similar to Arfaptin-2	175	SPELQEEFGYNAETQK	K.SPELQEEFGYNAETQK.L	0	0	0	0	0	0	0	0	0	1	1	0	0	0	0	0	0	0
IPI00015178	ARFRP1	ADP-ribosylation factor-related protein 1	118	VVTSEALCGVPVLVLANK	K.VVTSEALCGVPVLVLANK.Q	0	0	0	0	0	0	0	1	0	0	0	0	1	1	1	1	0	0
IPI00020332	ARG2	Arginase-2, mitochondrial	91	SVGLANQELAEVVSR	R.SVGLANQELAEVVSR.A	1	0	1	0	0	0	1	0	0	0	0	0	0	0	0	0	0	0
IPI00020567	ARHGAP1	Rho GTPase-activating protein 1	253	NPEQEPIPIVLR	K.NPEQEPIPIVLR.E	0	0	3	0	0	0	0	0	0	3	3	3	0	0	0	0	0	0
IPI00020567	ARHGAP1	Rho GTPase-activating protein 1	350	VPATLQVLQTLPEENYQVLR	R.VPATLQVLQTLPEENYQVLR.F	0	2	2	0	0	0	0	0	0	2	2	2	0	0	0	0	0	0
IPI00020567	ARHGAP1	Rho GTPase-activating protein 1	422	FLLDHQGELFPSPDPSGL	K.FLLDHQGELFPSPDPSGL.-	1	1	1	0	0	0	0	0	0	1	0	1	1	0	0	0	0	0
IPI00217418	ARHGAP12	Isoform 1 of Rho GTPase-activating protein 12	191	TSFSQEQSCDSAGEGSER	K.TSFSQEQSCDSAGEGSER.I	0	0	0	0	0	0	0	0	0	0	0	0	0	0	0	1	1	0
IPI00296353	ARHGAP18	Isoform 1 of Rho GTPase-activating protein 18	183	ETAPGGTESQSLR	K.ETAPGGTESQSLR.T	0	0	0	0	0	0	0	0	0	0	0	1	0	0	0	0	0	0
IPI00296353	ARHGAP18	Isoform 1 of Rho GTPase-activating protein 18	318	DSGLFCVPLTALLEQDQR	K.DSGLFCVPLTALLEQDQR.K	0	1	0	0	0	0	0	0	0	1	1	1	0	0	0	0	0	0
IPI00296353	ARHGAP18	Isoform 1 of Rho GTPase-activating protein 18	608	FLSQESGVAQTLK	R.FLSQESGVAQTLK.K	0	0	0	0	0	0	0	0	0	1	0	1	0	0	0	0	0	0
IPI00013988	ARHGAP5	Isoform 1 of Rho GTPase-activating protein 5	66	VVNNDHFLYWGDIIQNSEDGVECK	R.VVNNDHFLYWGDIIQNSEDGVECK.I	0	0	0	0	0	0	0	0	0	0	0	0	1	1	0	0	0	0
IPI00013988	ARHGAP5	Isoform 1 of Rho GTPase-activating protein 5	413	VYQNHVQHLISEK	K.VYQNHVQHLISEK.R	0	0	0	0	0	0	0	0	0	0	0	0	0	0	0	0	1	0
IPI00013988	ARHGAP5	Isoform 1 of Rho GTPase-activating protein 5	1123	NSFVNNTQGDEENGFSDR	R.NSFVNNTQGDEENGFSDR.T	0	0	0	0	0	0	0	0	0	0	0	0	0	0	1	0	1	0
IPI00013988	ARHGAP5	Isoform 1 of Rho GTPase-activating protein 5	1209	GGIDNPAITSDQELDDKK	K.GGIDNPAITSDQELDDKK.M	0	0	0	0	0	0	0	0	0	0	0	0	0	0	0	2	0	0
IPI00013988	ARHGAP5	Isoform 1 of Rho GTPase-activating protein 5	1335	AFFADLPDPLIPYSLHPELLEAAK	K.AFFADLPDPLIPYSLHPELLEAAK.I	0	0	0	0	0	0	0	0	0	0	0	0	0	0	0	0	2	0
IPI00003815	ARHGDIA	28 kDa protein	34	SIQEIQELDKDDESLR	K.SIQEIQELDKDDESLR.K	2	0	2	2	0	0	0	0	0	2	2	0	0	0	0	0	0	2
IPI00003815	ARHGDIA	28 kDa protein	34	SIQEIQELDKDDESLRK	K.SIQEIQELDKDDESLRK.Y	2	0	4	0	0	0	0	0	0	2	2	4	0	0	0	0	0	0
IPI00003815	ARHGDIA	28 kDa protein	153	AEEYEFLTPVEEAPK	R.AEEYEFLTPVEEAPK.G	0	2	2	0	2	0	0	0	0	4	4	4	2	0	0	0	2	2
IPI00339379	ARHGEF1	Rho guanine nucleotide exchange factor 1 isoform 1	861	LRPLLSQLGGNSVPQPGCT	R.LRPLLSQLGGNSVPQPGCT.-	0	0	0	0	0	0	0	0	0	0	1	0	1	0	0	0	0	0
IPI00168137	ARHGEF10L	Isoform 1 of Rho guanine nucleotide exchange factor 10-like protein	192	LSLQLALTELETLAEK	R.LSLQLALTELETLAEK.L	0	1	0	0	0	0	0	0	0	0	1	1	0	0	0	0	0	0
IPI00157442	ARHGEF11	Rho guanine nucleotide exchange factor (GEF) 11 isoform 2	12	LSSLSSLGDSAPER	R.LSSLSSLGDSAPER.K	0	0	0	0	0	0	0	0	0	0	0	1	0	0	0	0	0	0
IPI00291316	ARHGEF2	Rho/rac guanine nucleotide exchange factor 2	64	EALICPTCNVTIHNR	K.EALICPTCNVTIHNR.C	0	0	0	0	0	0	0	0	0	0	0	0	0	2	0	0	0	0
IPI00291316	ARHGEF2	Rho/rac guanine nucleotide exchange factor 2	236	QQDVIYELIQTELHHVR	K.Q^QDVIYELIQTELHHVR.T	0	0	0	0	0	0	0	0	0	0	0	0	0	0	2	0	0	0
IPI00291316	ARHGEF2	Rho/rac guanine nucleotide exchange factor 2	401	ILQHSHGIEEER	R.ILQHSHGIEEER.Q	0	0	0	0	0	0	0	0	0	0	0	0	0	0	2	0	0	0
IPI00291316	ARHGEF2	Rho/rac guanine nucleotide exchange factor 2	424	ELLSNVDEGIYQLEK	K.ELLSNVDEGIYQLEK.G	0	0	0	0	0	2	0	0	0	0	0	0	0	2	2	0	0	0
IPI00291316	ARHGEF2	Rho/rac guanine nucleotide exchange factor 2	510	YIFPTLDKPSVVSLQNLIVR	K.YIFPTLDKPSVVSLQNLIVR.D	0	0	0	0	0	2	0	0	0	0	0	0	1	2	0	0	1	0
IPI00291316	ARHGEF2	Rho/rac guanine nucleotide exchange factor 2	667	DLLVGPGVELLLTPR	K.DLLVGPGVELLLTPR.E	0	0	0	0	1	1	0	1	1	0	0	0	1	1	1	1	1	0
IPI00291316	ARHGEF2	Rho/rac guanine nucleotide exchange factor 2	859	QLAALGQTEPLPAEAPWAR	R.QLAALGQTEPLPAEAPWAR.R	0	0	0	0	0	0	0	0	0	0	0	0	1	0	1	0	0	0
IPI00022186	ARHGEF4	Rho guanine nucleotide exchange factor 4 isoform a	564	DLHVSIKNAFR	R.DLHVSIKNAFR.L	0	0	0	0	0	0	0	0	0	0	0	0	1	0	0	0	0	0
IPI00457243	ARHGEF5	Isoform 1 of Rho guanine nucleotide exchange factor 5	441	AEELSPAALSPSLEPIR	R.AEELSPAALSPSLEPIR.C	0	0	0	0	0	1	0	0	0	0	1	0	0	1	1	0	0	0
IPI00015404	ARID1B	Isoform 3 of AT-rich interactive domain-containing protein 1B	373	QQGGGMMMGPGGGGAASLSK	R.QQGGGMMMGPGGGGAASLSK.A	0	0	1	0	0	0	0	0	0	0	0	0	0	0	0	0	0	0
IPI00015404	ARID1B	Isoform 3 of AT-rich interactive domain-containing protein 1B	1748	SSIALTAPDAAADPK	K.SSIALTAPDAAADPK.E	0	0	0	0	1	0	0	0	0	0	0	0	0	0	0	0	0	0
IPI00018500	ARID3A	AT-rich interactive domain-containing protein 3A	300	GLNLPTSITSAAFTLR	K.GLNLPTSITSAAFTLR.T	0	0	2	0	0	0	0	0	0	0	0	0	2	0	2	0	0	0
IPI00018500	ARID3A	AT-rich interactive domain-containing protein 3A	331	GLSNPNELQAAIDSNR	R.GLSNPNELQAAIDSNR.R	0	0	0	0	0	0	0	0	0	0	0	0	0	0	1	0	0	0
IPI00018500	ARID3A	AT-rich interactive domain-containing protein 3A	375	LPVSSLGLAASTNGSSITPAPK	K.LPVSSLGLAASTNGSSITPAPK.I	0	0	0	0	0	0	0	0	0	0	0	0	1	1	0	0	0	0
IPI00018500	ARID3A	AT-rich interactive domain-containing protein 3A	400	EEDSAIPITVPGR	K.EEDSAIPITVPGR.L	0	0	0	0	0	0	0	0	0	0	0	0	1	0	0	0	0	0
IPI00018500	ARID3A	AT-rich interactive domain-containing protein 3A	413	LPVSLAGHPVVAAQAAAVQAAAAQAAVAAQAAALEQLR	R.LPVSLAGHPVVAAQAAAVQAAAAQAAVAAQAAALEQLR.E	0	0	0	0	0	0	0	0	0	0	1	0	1	1	3	0	1	0
IPI00294943	ARIH1	Protein ariadne-1 homolog	119	EVNEVIQNPATITR	R.EVNEVIQNPATITR.I	0	0	0	0	0	0	0	0	0	1	0	0	0	0	0	0	0	0
IPI00294943	ARIH1	Protein ariadne-1 homolog	326	KCDDDSETSNWIAANTK	K.KCDDDSETSNWIAANTK.E	0	0	0	0	0	0	0	0	0	2	2	0	0	0	0	0	0	0
IPI00294943	ARIH1	Protein ariadne-1 homolog	485	NNQSIIFENNQADLENATEVLSGYLER	K.NNQSIIFENNQADLENATEVLSGYLER.D	0	0	0	0	0	0	0	0	0	0	2	0	0	0	0	0	0	0
IPI00007304	ARIH2	Protein ariadne-2 homolog	192	TPEDFVFPLLPNEELR	R.TPEDFVFPLLPNEELR.E	0	0	0	0	0	0	0	0	0	1	1	2	0	0	0	0	0	0
IPI00007304	ARIH2	Protein ariadne-2 homolog	280	CADDSETANYISAHTK	K.C^ADDSETANYISAHTK.D	0	0	0	0	0	0	0	0	0	1	1	1	0	0	0	0	0	0
IPI00007304	ARIH2	Protein ariadne-2 homolog	343	YKENPDIVNQSQQAQAR	R.YKENPDIVNQSQQAQAR.E	0	0	1	0	0	0	0	0	0	1	1	1	0	0	0	0	0	0
IPI00219518	ARL1	ADP-ribosylation factor-like protein 1	163	GTGLDEAMEWLVETLK	K.GTGLDEAMEWLVETLK.S	0	1	0	0	0	0	0	0	0	2	1	0	0	0	0	0	0	0
IPI00005163	ARL15	ADP-ribosylation factor-like protein 15	52	LCSESPDNVVSTTGFSIK	K.LCSESPDNVVSTTGFSIK.A	0	0	0	1	0	0	0	0	1	0	0	0	0	0	0	1	1	1
IPI00005163	ARL15	ADP-ribosylation factor-like protein 15	185	DSFSQLINLLEEK	K.DSFSQLINLLEEK.D	0	0	0	0	0	0	0	0	0	0	0	0	0	0	0	1	0	0
IPI00003327	ARL3	ADP-ribosylation factor-like protein 3	36	QLASEDISHITPTQGFNIK	K.Q^LASEDISHITPTQGFNIK.S	0	0	0	0	0	0	0	0	0	0	1	0	0	0	0	0	0	0
IPI00003327	ARL3	ADP-ribosylation factor-like protein 3	128	QDLLTAAPASEIAEGLNLHTIR	K.QDLLTAAPASEIAEGLNLHTIR.D	0	0	0	0	0	0	0	0	0	0	0	1	0	0	0	0	0	0
IPI00014232	ARL6IP1	ADP-ribosylation factor-like protein 6-interacting protein 1	8	STNLLAAETASLEEQLQGWGEVMLMADK	R.STNLLAAETASLEEQLQGWGEVM'LM'ADK.V	0	0	0	6	4	2	0	0	0	0	0	0	0	0	0	0	0	0
IPI00014232	ARL6IP1	ADP-ribosylation factor-like protein 6-interacting protein 1	97	WTTEQQQR	K.WTTEQQQR.F	0	0	0	0	0	0	0	0	2	0	0	0	0	0	0	0	0	0
IPI00014232	ARL6IP1	ADP-ribosylation factor-like protein 6-interacting protein 1	105	FHEICSNLVK	R.FHEICSNLVK.T	0	0	0	0	1	1	0	1	1	0	0	0	1	1	1	1	1	1
IPI00010276	ARL6IP4	SRp25 nuclear protein	129	SAGEEEDGPVLTDEQK	R.SAGEEEDGPVLTDEQK.S	0	0	0	0	0	0	0	0	0	1	1	0	0	0	1	0	0	0
IPI00007426	ARL6IP5	PRA1 family protein 3	160	TPMGIVLDALEQQEEGINR	R.TPM'GIVLDALEQQEEGINR.L	0	0	1	0	0	1	1	1	0	0	0	0	0	0	0	0	1	1
IPI00018871	ARL8B	cDNA FLJ56285, highly similar to ADP-ribosylation factor-like protein 8B	161	NELHNLLDKPQLQGIPVLVLGNKR	R.NELHNLLDKPQLQGIPVLVLGNKR.D	0	0	0	0	0	1	0	0	1	0	0	0	0	0	1	0	0	0
IPI00018871	ARL8B	cDNA FLJ56285, highly similar to ADP-ribosylation factor-like protein 8B	161	NELHNLLDKPQLQGIPVLVLGNK	R.NELHNLLDKPQLQGIPVLVLGNK.R	0	0	0	2	1	1	3	2	1	0	0	0	3	2	1	2	1	1
IPI00166394	ARMC10	Isoform 1 of Armadillo repeat-containing protein 10	101	LLYLLESTEDPVIIER	K.LLYLLESTEDPVIIER.A	0	0	0	0	0	0	0	1	1	0	0	0	0	0	0	1	0	1
IPI00020196	ARMC6	Armadillo repeat-containing protein 6	31	IAQETFDAAVR	R.IAQETFDAAVR.E	0	0	0	0	0	0	0	0	0	0	0	1	0	0	0	0	0	0
IPI00020196	ARMC6	Armadillo repeat-containing protein 6	57	EAVEQFESQGVDLSNIVK	K.EAVEQFESQGVDLSNIVK.T	0	0	0	0	0	0	0	0	0	1	1	1	0	0	0	0	0	0
IPI00020196	ARMC6	Armadillo repeat-containing protein 6	285	AFLDNPGILSELCGTLSR	K.AFLDNPGILSELCGTLSR.L	0	2	2	0	0	0	0	0	0	2	2	2	0	0	0	0	0	0
IPI00020196	ARMC6	Armadillo repeat-containing protein 6	407	IIVEGGGAVAALQAMK	R.IIVEGGGAVAALQAM'K.A	0	0	0	0	0	0	0	0	0	0	0	0	0	0	0	2	2	0
IPI00009906	ARMCX3	Armadillo repeat-containing X-linked protein 3	109	ASPNSDDTVLSPQELQK	R.ASPNSDDTVLSPQELQK.V	0	0	0	0	0	0	0	1	0	0	0	0	0	0	0	1	0	0
IPI00328748	ARMET	Protein ARMET	98	DRDVTFSPATIENELIK	K.DRDVTFSPATIENELIK.F	0	0	0	2	2	0	4	2	0	0	0	0	2	0	0	0	2	0
IPI00328748	ARMET	Protein ARMET	100	DVTFSPATIENELIK	R.DVTFSPATIENELIK.F	0	0	0	0	2	0	2	2	0	0	0	0	0	0	0	2	2	2
IPI00328748	ARMET	Protein ARMET	126	LCYYIGATDDAATK	R.LCYYIGATDDAATK.I	0	0	0	1	1	0	1	2	1	0	0	0	0	0	1	1	1	1
IPI00328748	ARMET	Protein ARMET	140	IINEVSKPLAHHIPVEK	K.IINEVSKPLAHHIPVEK.I	0	0	0	0	1	1	1	1	0	0	0	0	0	0	1	0	1	1
IPI00328748	ARMET	Protein ARMET	194	KILDDWGETCK	K.KILDDWGETCK.G	0	0	0	0	0	0	0	0	0	0	0	0	0	0	0	0	1	0
IPI00328748	ARMET	Protein ARMET	195	ILDDWGETCK	K.ILDDWGETCK.G	0	0	0	0	0	1	0	1	1	0	0	0	0	1	0	0	1	1
IPI00333068	ARPC1A	Actin-related protein 2/3 complex subunit 1A	219	LAWVSHDSTVSVADASK	R.LAWVSHDSTVSVADASK.S	0	0	0	0	0	0	0	0	0	3	3	0	0	0	0	0	0	0
IPI00005160	ARPC1B	Actin-related protein 2/3 complex subunit 1B	21	TQIAICPNNHEVHIYEK	R.TQIAICPNNHEVHIYEK.S	0	0	0	0	0	0	0	0	0	0	0	0	3	3	0	0	0	0
IPI00005160	ARPC1B	Actin-related protein 2/3 complex subunit 1B	50	EHNGQVTGIDWAPESNR	K.EHNGQVTGIDWAPESNR.I	0	3	0	0	3	0	0	0	0	3	3	0	6	3	3	3	3	3
IPI00005160	ARPC1B	Actin-related protein 2/3 complex subunit 1B	143	STVLSLDWHPNNVLLAAGSCDFK	R.STVLSLDWHPNNVLLAAGSCDFK.C	5	10	5	5	5	5	5	5	0	15	15	5	10	10	5	10	0	0
IPI00005160	ARPC1B	Actin-related protein 2/3 complex subunit 1B	175	EVEERPAPTPWGSK	K.EVEERPAPTPWGSK.M	2	0	0	0	0	2	0	0	0	0	0	0	0	0	2	0	2	2
IPI00005160	ARPC1B	Actin-related protein 2/3 complex subunit 1B	217	VAWVSHDSTVCLADADKK	R.VAWVSHDSTVCLADADKK.M	0	0	1	1	0	0	0	0	0	0	0	0	0	0	0	0	0	0
IPI00005160	ARPC1B	Actin-related protein 2/3 complex subunit 1B	309	ASSEGGTAAGAGLDSLHK	K.ASSEGGTAAGAGLDSLHK.N	1	1	1	1	2	1	1	0	1	1	1	1	1	1	2	0	2	1
IPI00005160	ARPC1B	Actin-related protein 2/3 complex subunit 1B	327	NSVSQISVLSGGK	K.NSVSQISVLSGGK.A	0	0	1	0	0	1	0	0	0	0	0	0	0	0	1	0	0	1
IPI00000477	ARPC2	Actin-related protein 2/3 complex subunit 2	24	VYGSFLVNPESGYNVSLLYDLENLPASK	R.VYGSFLVNPESGYNVSLLYDLENLPASK.D	0	0	0	2	0	0	0	0	0	0	4	0	2	2	0	0	0	0
IPI00000477	ARPC2	Actin-related protein 2/3 complex subunit 2	73	YFQFQEEGKEGENR	K.YFQFQEEGKEGENR.A	0	0	0	0	0	0	0	0	0	0	2	2	2	2	0	0	0	0
IPI00000477	ARPC2	Actin-related protein 2/3 complex subunit 2	136	ASHTAPQVLFSHR	R.ASHTAPQVLFSHR.E	0	0	0	0	0	0	0	0	0	0	3	3	3	3	0	0	0	0
IPI00005161	ARPC2	Actin-related protein 2/3 complex subunit 2	66	ELQAHGADELLK	K.ELQAHGADELLK.R	0	0	0	0	0	0	0	0	0	0	0	0	0	0	3	0	0	0
IPI00005161	ARPC2	Actin-related protein 2/3 complex subunit 2	79	VYGSFLVNPESGYNVSLLYDLENLPASK	R.VYGSFLVNPESGYNVSLLYDLENLPASK.D	2	2	2	0	2	0	0	2	0	2	0	0	0	0	2	2	2	2
IPI00005161	ARPC2	Actin-related protein 2/3 complex subunit 2	128	YFQFQEEGKEGENR	K.YFQFQEEGKEGENR.A	2	2	0	0	0	0	0	0	0	2	0	0	0	0	0	2	2	2
IPI00005161	ARPC2	Actin-related protein 2/3 complex subunit 2	191	ASHTAPQVLFSHR	R.ASHTAPQVLFSHR.E	3	3	0	0	0	0	0	0	0	3	0	0	0	0	0	0	0	0
IPI00005161	ARPC2	Actin-related protein 2/3 complex subunit 2	211	DTDAAVGDNIGYITFVLFPR	K.DTDAAVGDNIGYITFVLFPR.H	0	2	4	0	0	0	2	2	0	4	0	0	0	0	2	0	4	2
IPI00005161	ARPC2	Actin-related protein 2/3 complex subunit 2	238	DNTINLIHTFR	R.DNTINLIHTFR.D	2	2	2	2	2	2	0	0	2	2	0	0	0	0	2	2	2	2
IPI00005162	ARPC3	Putative uncharacterized protein ARPC3 (Fragment)	38	DTDIVDEAIYYFK	K.DTDIVDEAIYYFK.A	2	2	2	0	2	0	0	2	0	2	2	2	2	2	2	0	0	2
IPI00005162	ARPC3	Putative uncharacterized protein ARPC3 (Fragment)	148	VFDPQNDKPSK	K.VFDPQNDKPSK.W	2	0	0	0	2	2	2	2	0	0	0	0	0	0	0	0	0	0
IPI00007280	ARPC5	Isoform 2 of Actin-related protein 2/3 complex subunit 5	13	KVDVDEYDENKFVDEEDGGDGQAGPDEGEVDSCLR	R.KVDVDEYDENKFVDEEDGGDGQAGPDEGEVDSCLR.H	0	0	0	0	0	0	1	0	0	0	0	0	1	0	0	0	0	0
IPI00007280	ARPC5	Isoform 2 of Actin-related protein 2/3 complex subunit 5	14	VDVDEYDENKFVDEEDGGDGQAGPDEGEVDSCLR	K.VDVDEYDENKFVDEEDGGDGQAGPDEGEVDSCLR.H	0	0	0	0	0	0	0	0	0	0	0	0	1	0	0	0	0	0
IPI00414554	ARPC5L	Actin-related protein 2/3 complex subunit 5-like protein	115	GFEKPTENSSAVLLQWHEK	K.GFEKPTENSSAVLLQWHEK.A	0	0	0	0	0	0	0	0	0	0	1	0	0	0	1	0	0	0
IPI00414554	ARPC5L	Actin-related protein 2/3 complex subunit 5-like protein	134	ALAVGGLGSIIR	K.ALAVGGLGSIIR.V	0	0	0	0	1	0	0	0	0	0	0	0	0	0	0	0	0	0
IPI00328526	ARPP-19	14 kDa protein	76	QLPTAAPDKTEVTGDHIPTPQDLPQR	K.Q^LPTAAPDKTEVTGDHIPTPQDLPQR.K	0	0	0	0	0	0	0	0	0	0	0	0	1	0	0	0	0	0
IPI00166858	ARRDC1	Arrestin domain-containing protein 1	77	GSLPAGEHSFPFQFLLPATAPTSFEGPFGK	K.GSLPAGEHSFPFQFLLPATAPTSFEGPFGK.I	0	0	0	0	0	0	0	0	0	0	0	0	0	0	0	1	1	1
IPI00220038	ARS2	Isoform 1 of Arsenite-resistance protein 2	267	ILEQEEEEEQAGKPGEPSK	R.ILEQEEEEEQAGKPGEPSK.K	0	1	0	0	0	0	0	0	0	2	0	1	0	0	0	0	0	0
IPI00220038	ARS2	Isoform 1 of Arsenite-resistance protein 2	267	ILEQEEEEEQAGKPGEPSKK	R.ILEQEEEEEQAGKPGEPSKK.E	1	0	1	0	0	0	0	0	0	1	1	1	0	0	0	0	0	0
IPI00220038	ARS2	Isoform 1 of Arsenite-resistance protein 2	477	EICWNLQNIR	K.EICWNLQNIR.L	0	0	0	0	0	0	0	0	0	0	0	2	0	0	0	0	0	0
IPI00220038	ARS2	Isoform 1 of Arsenite-resistance protein 2	535	TQLWASEPGTPPLPTSLPSQNPILK	R.TQLWASEPGTPPLPTSLPSQNPILK.N	2	0	0	0	0	0	0	0	0	2	0	0	0	0	0	0	0	0
IPI00220038	ARS2	Isoform 1 of Arsenite-resistance protein 2	654	ISHGEVLEWQK	R.ISHGEVLEWQK.T	0	3	0	0	0	0	0	0	0	0	0	0	0	0	0	0	0	0
IPI00220038	ARS2	Isoform 1 of Arsenite-resistance protein 2	700	FVTSNTQELGK	K.FVTSNTQELGK.D	0	0	0	0	0	0	0	0	0	0	0	3	0	0	0	0	0	0
IPI00220038	ARS2	Isoform 1 of Arsenite-resistance protein 2	746	EVAFFNNFLTDAK	K.EVAFFNNFLTDAK.R	4	0	4	0	0	0	0	0	0	4	0	4	0	0	0	0	0	0
IPI00329685	ARSA	Putative uncharacterized protein DKFZp686G12235	100	GGLPLEEVTVAEVLAAR	R.GGLPLEEVTVAEVLAAR.G	0	0	0	0	0	0	0	0	0	0	0	0	1	1	0	0	0	0
IPI00020005	ARSE	cDNA FLJ50239, highly similar to Arylsulfatase E	296	TTPLILQEVASFLK	R.TTPLILQEVASFLK.R	0	0	0	0	1	1	2	1	1	0	0	0	0	1	2	1	2	2
IPI00020005	ARSE	cDNA FLJ50239, highly similar to Arylsulfatase E	446	LAGSEVPQDR	R.LAGSEVPQDR.V	0	0	0	0	0	0	0	1	1	0	0	0	0	0	1	0	0	0
IPI00020005	ARSE	cDNA FLJ50239, highly similar to Arylsulfatase E	502	VHFVTPVFQPEGAGACYGR	K.VHFVTPVFQPEGAGACYGR.K	0	0	0	0	0	0	1	0	1	0	0	0	0	0	0	0	0	1
IPI00020005	ARSE	cDNA FLJ50239, highly similar to Arylsulfatase E	530	VVHHDPPLLFDLSR	K.VVHHDPPLLFDLSR.D	0	0	0	0	0	0	0	0	0	0	0	0	0	0	0	1	0	0
IPI00020005	ARSE	cDNA FLJ50239, highly similar to Arylsulfatase E	566	VQQAVWEHQR	R.VQQAVWEHQR.T	0	0	0	0	0	0	0	1	0	0	0	0	0	0	0	0	0	0
IPI00020005	ARSE	cDNA FLJ50239, highly similar to Arylsulfatase E	576	TLSPVPLQLDR	R.TLSPVPLQLDR.L	0	0	0	0	0	0	0	0	0	0	0	0	0	0	0	0	0	1
IPI00307524	AS3MT	Arsenite methyltransferase	58	YYGCGLVIPEHLENCWILDLGSGSGR	R.YYGCGLVIPEHLENCWILDLGSGSGR.D	0	0	0	0	0	0	0	0	0	0	0	1	0	0	0	0	0	0
IPI00307524	AS3MT	Arsenite methyltransferase	328	LPTSGGCSALELK	K.LPTSGGCSALELK.D	0	0	0	0	0	0	0	0	0	0	0	1	0	0	0	0	0	0
IPI00013698	ASAH1	N-acylsphingosine amidohydrolase 1 isoform b	45	GAVPWYTINLDLPPYK	R.GAVPWYTINLDLPPYK.R	0	0	0	0	0	0	0	0	0	0	0	0	1	0	0	0	0	0
IPI00013698	ASAH1	N-acylsphingosine amidohydrolase 1 isoform b	300	ESLDVYELDAK	K.ESLDVYELDAK.Q	0	0	0	0	0	0	0	0	0	0	0	0	2	2	0	2	2	0
IPI00013698	ASAH1	N-acylsphingosine amidohydrolase 1 isoform b	314	WYVVQTNYDR	R.WYVVQTNYDR.W	0	0	0	0	0	0	0	0	2	0	0	0	2	2	2	2	2	2
IPI00013698	ASAH1	N-acylsphingosine amidohydrolase 1 isoform b	367	LTVYTTLIDVTK	K.LTVYTTLIDVTK.G	0	0	0	0	0	2	0	0	0	0	0	0	2	2	2	2	0	0
IPI00179183	ASB9	Isoform 1 of Ankyrin repeat and SOCS box protein 9	5	QGGMDGSKPAGPR	K.QGGMDGSKPAGPR.D	0	0	0	0	0	0	0	0	0	0	0	1	0	0	0	0	0	0
IPI00549736	ASCC2	Isoform 1 of Activating signal cointegrator 1 complex subunit 2	46	DNIPALVEEYLER	K.DNIPALVEEYLER.A	0	0	0	0	0	0	0	0	0	0	0	0	1	0	0	0	0	0
IPI00430472	ASCC3	Activating signal cointegrator 1 complex subunit 3	1026	VREEEIEELDTLLSNFCELSTPGGVENSYGK	K.VREEEIEELDTLLSNFCELSTPGGVENSYGK.I	0	0	0	0	0	0	0	0	0	0	0	0	0	1	0	0	0	0
IPI00430472	ASCC3	Activating signal cointegrator 1 complex subunit 3	1551	SHSPAKPVLIFVSSR	R.SHSPAKPVLIFVSSR.R	0	0	0	0	0	0	0	0	0	0	0	0	0	1	0	0	0	0
IPI00430472	ASCC3	Activating signal cointegrator 1 complex subunit 3	1716	FLYEPFPVESSLLGVLSDHLNAEIAGGTITSK	K.FLYEPFPVESSLLGVLSDHLNAEIAGGTITSK.Q	0	0	0	0	0	0	0	0	0	0	0	0	0	0	1	0	0	0
IPI00292168	ASF1A	Histone chaperone ASF1A	109	VGYYVNNEYTETELR	R.VGYYVNNEYTETELR.E	1	1	1	1	0	0	0	0	0	1	1	1	1	1	0	0	0	0
IPI00292168	ASF1A	Histone chaperone ASF1A	149	FHINWEDNTEKLEDAESSNPNLQSLLSTDALPSASK	R.FHINWEDNTEKLEDAESSNPNLQSLLSTDALPSASK.G	2	0	0	0	0	0	0	0	0	0	0	0	0	0	0	0	0	0
IPI00215926	ASGR1	33 kDa protein	115	DLSEDHSSLLLHVK	K.DLSEDHSSLLLHVK.Q	0	0	0	0	0	0	0	1	0	0	0	0	0	0	0	0	0	0
IPI00215926	ASGR1	33 kDa protein	152	TCCPVNWVEHER	R.TCCPVNWVEHER.S	0	0	0	0	0	0	0	1	0	0	0	0	0	0	0	0	0	0
IPI00011155	ASGR2	35 kDa protein	223	FIVQHTNPFNTWIGLTDSDGSWK	K.FIVQHTNPFNTWIGLTDSDGSWK.W	0	0	0	0	0	1	0	1	2	0	0	0	0	0	0	0	0	0
IPI00020546	ASH1L	Probable histone-lysine N-methyltransferase ASH1L	426	AEALLPTQEPLK	K.AEALLPTQEPLK.A	0	0	0	0	0	0	0	0	0	1	0	0	0	0	0	0	0	0
IPI00020546	ASH1L	Probable histone-lysine N-methyltransferase ASH1L	2887	EGATANVSEGEKK	R.EGATANVSEGEKK.T	0	0	0	0	0	0	0	0	0	0	0	0	0	0	0	0	0	1
IPI00328658	ASH2L	Isoform 1 of Set1/Ash2 histone methyltransferase complex subunit ASH2	238	EHPDPGSKDPEEDYPK	K.EHPDPGSKDPEEDYPK.F	2	0	0	0	0	0	0	0	0	0	0	0	0	0	0	0	0	0
IPI00328658	ASH2L	Isoform 1 of Set1/Ash2 histone methyltransferase complex subunit ASH2	438	LGWSQPLGNLQAPLGYDK	R.LGWSQPLGNLQAPLGYDK.F	2	0	2	0	0	0	0	0	0	2	2	0	0	0	0	0	0	0
IPI00220267	ASL	Argininosuccinate lyase	33	HLWEVDVQGSK	R.HLWEVDVQGSK.A	3	0	0	0	0	0	0	0	0	0	0	0	0	0	0	0	0	0
IPI00220267	ASL	Argininosuccinate lyase	70	VAEEWAQGTFK	K.VAEEWAQGTFK.L	0	0	0	0	0	0	0	0	0	3	3	3	0	0	0	0	0	0
IPI00220267	ASL	Argininosuccinate lyase	81	LNSNDEDIHTANER	K.LNSNDEDIHTANER.R	4	4	4	0	0	0	0	0	0	8	12	4	0	0	0	0	0	0
IPI00220267	ASL	Argininosuccinate lyase	127	QTCSTLSGLLWELIR	R.QTCSTLSGLLWELIR.T	0	0	4	0	0	0	0	0	0	4	8	4	0	0	0	0	0	0
IPI00220267	ASL	Argininosuccinate lyase	152	DVLFPGYTHLQR	R.DVLFPGYTHLQR.A	4	4	0	0	0	0	0	0	0	4	4	4	0	0	0	0	0	0
IPI00220267	ASL	Argininosuccinate lyase	169	WSHWILSHAVALTR	R.WSHWILSHAVALTR.D	0	0	0	0	0	0	0	0	0	0	0	3	0	0	0	0	0	0
IPI00220267	ASL	Argininosuccinate lyase	194	INVLPLGSGAIAGNPLGVDR	R.INVLPLGSGAIAGNPLGVDR.E	2	2	2	0	0	0	0	0	0	2	2	2	0	0	0	0	0	0
IPI00013466	ASNA1	Arsenical pump-driving ATPase	331	VNTFSALLLEPYKPPSAQ	K.VNTFSALLLEPYKPPSAQ.-	1	0	0	0	0	0	0	0	0	0	1	0	0	0	0	0	0	0
IPI00554777	ASNS	Asparagine synthetase [glutamine-hydrolyzing]	253	IGCLLSGGLDSSLVAATLLK	R.IGCLLSGGLDSSLVAATLLK.Q	2	2	2	0	0	0	0	0	0	2	2	2	0	0	0	0	0	0
IPI00554777	ASNS	Asparagine synthetase [glutamine-hydrolyzing]	380	APSPEKAEEESER	K.APSPEKAEEESER.L	0	0	0	0	0	0	0	0	0	0	0	1	0	0	0	0	0	0
IPI00032449	ASPH	Aspartyl/asparaginyl beta-hydroxylase	9	SSGNSSSSGSGSGSTSAGSSSPGAR	K.SSGNSSSSGSGSGSTSAGSSSPGAR.R	0	0	0	3	0	0	0	0	0	0	0	0	0	0	0	0	0	0
IPI00032449	ASPH	Aspartyl/asparaginyl beta-hydroxylase	87	LGIYDADGDGDFDVDDAK	K.LGIYDADGDGDFDVDDAK.V	0	0	0	14	0	0	0	0	0	0	0	0	0	0	0	0	0	0
IPI00032449	ASPH	Aspartyl/asparaginyl beta-hydroxylase	113	STSEPAVPPEEAEPHTEPEEQVPVEAEPQNIEDEAK	R.STSEPAVPPEEAEPHTEPEEQVPVEAEPQNIEDEAK.E	0	0	0	20	0	0	0	0	0	0	0	0	0	0	0	0	0	0
IPI00294834	ASPH	Aspartyl/asparaginyl beta-hydroxylase	9	SSGNSSSSGSGSGSTSAGSSSPGAR	K.SSGNSSSSGSGSGSTSAGSSSPGAR.R	0	0	0	0	6	6	6	6	6	0	0	0	6	6	6	6	6	6
IPI00294834	ASPH	Aspartyl/asparaginyl beta-hydroxylase	87	LGIYDADGDGDFDVDDAK	K.LGIYDADGDGDFDVDDAK.V	0	0	0	0	14	0	21	14	14	0	0	0	7	7	7	14	14	21
IPI00294834	ASPH	Aspartyl/asparaginyl beta-hydroxylase	113	STSEPAVPPEEAEPHTEPEEQVPVEAEPQNIEDEAK	R.STSEPAVPPEEAEPHTEPEEQVPVEAEPQNIEDEAK.E	0	0	0	0	5	5	0	15	20	0	0	0	10	10	10	10	5	20
IPI00294834	ASPH	Aspartyl/asparaginyl beta-hydroxylase	382	AQCEDDLAEK	K.AQCEDDLAEK.R	0	0	0	0	0	0	0	2	0	0	0	0	0	0	0	0	0	0
IPI00294834	ASPH	Aspartyl/asparaginyl beta-hydroxylase	400	GAIETYQEVASLPDVPADLLK	R.GAIETYQEVASLPDVPADLLK.L	0	0	0	0	0	2	2	0	2	0	0	0	0	0	0	0	2	0
IPI00294834	ASPH	Aspartyl/asparaginyl beta-hydroxylase	458	NDLGVGYLLIGDNDNAK	K.NDLGVGYLLIGDNDNAK.K	0	0	0	0	0	0	0	2	2	0	0	0	2	0	2	2	2	2
IPI00294834	ASPH	Aspartyl/asparaginyl beta-hydroxylase	475	KVYEEVLSVTPNDGFAK	K.KVYEEVLSVTPNDGFAK.V	0	0	0	0	0	0	0	0	0	0	0	0	0	0	0	0	2	4
IPI00294834	ASPH	Aspartyl/asparaginyl beta-hydroxylase	476	VYEEVLSVTPNDGFAK	K.VYEEVLSVTPNDGFAK.V	0	0	0	0	0	2	0	0	0	0	0	0	0	0	0	2	2	0
IPI00294834	ASPH	Aspartyl/asparaginyl beta-hydroxylase	513	EGIESGDPGTDDGR	K.EGIESGDPGTDDGR.F	0	0	0	0	2	2	0	2	2	0	0	0	2	2	2	2	2	2
IPI00294834	ASPH	Aspartyl/asparaginyl beta-hydroxylase	610	GLFLPEDENLR	K.GLFLPEDENLR.E	0	0	0	0	0	0	0	0	0	0	0	0	0	2	0	2	0	2
IPI00294834	ASPH	Aspartyl/asparaginyl beta-hydroxylase	623	GDWSQFTLWQQGR	K.GDWSQFTLWQQGR.R	0	0	0	0	0	0	2	2	0	0	0	0	0	0	0	2	2	2
IPI00294834	ASPH	Aspartyl/asparaginyl beta-hydroxylase	716	VLIFDDSFEHEVWQDASSFR	K.VLIFDDSFEHEVWQDASSFR.L	0	0	0	0	2	2	4	2	0	0	0	0	4	4	2	6	4	6
IPI00294834	ASPH	Aspartyl/asparaginyl beta-hydroxylase	736	LIFIVDVWHPELTPQQR	R.LIFIVDVWHPELTPQQR.R	0	0	0	0	0	0	0	0	0	0	0	0	0	2	0	0	0	0
IPI00743813	ASPM	Isoform 1 of Abnormal spindle-like microcephaly-associated protein	1983	MHVQQKK	R.MHVQQKK.W	0	0	0	0	0	0	0	0	1	0	0	0	0	0	0	0	0	0
IPI00418431	ASPN	ASPN protein	270	ELQRLGLGNNKITDIENGSLANIPR	K.ELQRLGLGNNKITDIENGSLANIPR.V	0	1	0	0	0	0	0	0	0	0	0	0	0	0	0	1	0	0
IPI00065276	ASPSCR1	Isoform 2 of Tether containing UBX domain for GLUT4	26	VTPSTVLLQVLEDTCR	K.VTPSTVLLQVLEDTCR.R	0	0	0	0	0	0	0	0	0	0	1	1	0	0	0	0	0	0
IPI00020632	ASS1	Argininosuccinate synthase	254	APNTPDILEIEFK	K.APNTPDILEIEFK.K	0	0	0	0	0	0	0	0	0	0	0	1	0	0	0	0	0	0
IPI00045921	ATAD3A	Isoform 2 of ATPase family AAA domain-containing protein 3A	12	GEGAGPPPPLPPAQPGAEGGGDR	K.GEGAGPPPPLPPAQPGAEGGGDR.G	0	0	0	0	0	0	0	0	0	0	0	0	0	0	0	12	0	0
IPI00295992	ATAD3A	Isoform 2 of ATPase family AAA domain-containing protein 3A	13	GEGAGPPPPLPPAQPGAEGGGDR	K.GEGAGPPPPLPPAQPGAEGGGDR.G	0	0	0	0	0	0	0	6	6	0	0	0	0	0	0	0	12	0
IPI00295992	ATAD3A	Isoform 2 of ATPase family AAA domain-containing protein 3A	93	LKEYEAAVEQLK	K.LKEYEAAVEQLK.S	0	0	0	0	0	0	0	5	0	0	0	0	0	0	0	0	5	5
IPI00295992	ATAD3A	Isoform 2 of ATPase family AAA domain-containing protein 3A	147	QQQLLNEENLR	K.QQQLLNEENLR.K	0	0	0	0	0	0	0	8	0	0	0	0	0	0	0	0	0	0
IPI00295992	ATAD3A	Isoform 2 of ATPase family AAA domain-containing protein 3A	220	QTVLESIR	R.QTVLESIR.T	0	0	0	0	0	0	0	11	0	0	0	0	0	0	0	0	0	0
IPI00295992	ATAD3A	Isoform 2 of ATPase family AAA domain-containing protein 3A	228	TAGTLFGEGFR	R.TAGTLFGEGFR.A	0	0	0	0	0	0	0	0	11	0	0	0	0	0	0	0	0	11
IPI00295992	ATAD3A	Isoform 2 of ATPase family AAA domain-containing protein 3A	307	LLSRPQDALEGVVLSPSLEAR	R.LLSRPQDALEGVVLSPSLEAR.V	0	0	0	0	0	0	3	3	0	0	0	0	0	0	0	0	0	0
IPI00295992	ATAD3A	Isoform 2 of ATPase family AAA domain-containing protein 3A	405	GLLLFVDEADAFLR	R.GLLLFVDEADAFLR.K	0	0	0	0	0	0	0	10	5	0	0	0	0	0	0	0	5	5
IPI00295992	ATAD3A	Isoform 2 of ATPase family AAA domain-containing protein 3A	492	YVLKPATEGK	K.YVLKPATEGK.Q	0	0	0	0	0	0	0	0	4	0	0	0	0	0	0	0	0	0
IPI00295992	ATAD3A	Isoform 2 of ATPase family AAA domain-containing protein 3A	506	LAQFDYGR	K.LAQFDYGR.K	0	0	0	0	0	0	0	0	11	0	0	0	0	0	0	0	0	0
IPI00295992	ATAD3A	Isoform 2 of ATPase family AAA domain-containing protein 3A	558	VQDAVQQHQQK	R.VQDAVQQHQQK.M	0	0	0	0	0	0	0	5	5	0	0	0	0	0	0	0	0	5
IPI00295992	ATAD3A	Isoform 2 of ATPase family AAA domain-containing protein 3A	574	AEGPGRGDEPSPS	K.AEGPGRGDEPSPS.-	0	0	0	0	0	0	4	0	0	0	0	0	0	0	0	0	0	0
IPI00306048	ATAD3A	Isoform 2 of ATPase family AAA domain-containing protein 3A	13	GEGAGPPPPLPPAQPGAEGGGDR	K.GEGAGPPPPLPPAQPGAEGGGDR.G	0	0	0	0	0	0	24	0	0	0	0	0	0	0	0	0	0	0
IPI00306048	ATAD3A	Isoform 2 of ATPase family AAA domain-containing protein 3A	93	LKEYEAAVEQLK	K.LKEYEAAVEQLK.S	0	0	0	0	0	0	5	0	0	0	0	0	0	0	0	0	0	0
IPI00306048	ATAD3B	Isoform 1 of ATPase family AAA domain-containing protein 3B	580	GVEHPLSGVQGETLTSWSLATDPSYPCLAGPCTFR	R.GVEHPLSGVQGETLTSWSLATDPSYPCLAGPCTFR.I	0	0	0	0	0	0	5	5	5	0	0	0	0	0	0	0	0	0
IPI00513768	ATAD3C	ATPase family AAA domain-containing protein 3C	346	LTEGMSCRK	R.LTEGMSCRK.I	0	0	0	0	0	0	0	0	0	0	0	0	0	1	0	0	0	0
IPI00234446	ATF2	Isoform 1 of Cyclic AMP-dependent transcription factor ATF-2	60	NDSVIVADQTPTPTR	R.NDSVIVADQTPTPTR.F	0	0	0	0	0	0	0	0	0	0	0	0	0	2	0	0	0	0
IPI00470477	ATG4B	10 kDa protein	13	FAEFEDFPETSEPVWILGR	R.FAEFEDFPETSEPVWILGR.K	0	3	0	0	0	0	0	0	0	0	0	6	0	0	0	0	0	0
IPI00554649	ATG4B	10 kDa protein	13	FAEFEDFPETSEPVWILGR	R.FAEFEDFPETSEPVWILGR.K	3	0	0	0	0	0	0	0	0	0	3	0	0	0	0	0	0	0
IPI00554649	ATG4B;LOC727737	cDNA FLJ56391, highly similar to Cysteine protease ATG4B	104	QPDSYFSVLNAFIDR	R.Q^PDSYFSVLNAFIDR.K	0	0	0	0	0	0	0	0	0	0	4	0	0	0	0	0	0	0
IPI00554649	ATG4B;LOC727737	cDNA FLJ56391, highly similar to Cysteine protease ATG4B	185	TSVPCAGATAFPADSDR	R.TSVPCAGATAFPADSDR.H	3	3	3	0	0	0	0	0	0	6	3	3	0	0	0	0	0	0
IPI00006800	ATG5	Putative uncharacterized protein DKFZp686F0183	16	IPTCFTLYQDEITER	R.IPTCFTLYQDEITER.E	0	0	0	0	0	0	0	0	0	0	2	0	0	0	0	0	0	0
IPI00844068	ATG5	Putative uncharacterized protein DKFZp686F0183	31	EAEPYYTDLTSFGPSIGNSWNILQKK	R.EAEPYYTDLTSFGPSIGNSWNILQKK.M	0	0	0	0	0	0	0	0	0	0	0	0	0	0	0	0	1	0
IPI00007404	ATG7	Isoform 1 of Autophagy-related protein 7	103	LLLEQAANEIWESIK	K.LLLEQAANEIWESIK.S	0	2	0	0	0	0	0	0	0	0	4	2	0	0	0	0	0	0
IPI00383396	ATG9A	APG9 autophagy 9-like 1	11	LEASYSDSPPGEEDLLVHVAEGSK	R.LEASYSDSPPGEEDLLVHVAEGSK.S	0	0	0	0	0	0	0	0	0	0	0	0	0	3	3	0	0	0
IPI00383396	ATG9A	APG9 autophagy 9-like 1	110	VTLPDAFLPAQVCSAR	K.VTLPDAFLPAQVCSAR.I	0	0	0	0	4	0	0	0	0	0	0	0	0	0	4	0	0	0
IPI00383396	ATG9A	APG9 autophagy 9-like 1	654	SFSPLQPGQAPTGR	R.SFSPLQPGQAPTGR.A	0	0	0	0	0	0	0	0	0	0	0	0	4	4	4	0	0	0
IPI00383396	ATG9A	APG9 autophagy 9-like 1	734	ESDESGESAPDEGGEGAR	R.ESDESGESAPDEGGEGAR.A	0	0	0	0	3	0	3	3	3	0	0	0	3	3	3	0	0	0
IPI00383396	ATG9A	APG9 autophagy 9-like 1	804	LPLGGWAEDGQSASR	R.LPLGGWAEDGQSASR.H	0	0	0	0	0	3	0	0	0	0	0	0	0	0	0	0	0	0
IPI00289499	ATIC	Bifunctional purine biosynthesis protein PURH	23	NLTALGLNLVASGGTAK	R.NLTALGLNLVASGGTAK.A	0	2	0	0	0	0	0	0	0	4	4	4	0	0	0	0	0	0
IPI00289499	ATIC	Bifunctional purine biosynthesis protein PURH	50	DVSELTGFPEMLGGR	R.DVSELTGFPEMLGGR.V	0	0	0	0	0	0	0	0	0	2	0	0	0	0	0	0	0	0
IPI00289499	ATIC	Bifunctional purine biosynthesis protein PURH	67	TLHPAVHAGILAR	K.TLHPAVHAGILAR.N	2	2	2	0	0	0	0	0	0	2	2	2	0	0	0	0	0	0
IPI00289499	ATIC	Bifunctional purine biosynthesis protein PURH	98	VVACNLYPFVK	R.VVACNLYPFVK.T	0	2	2	0	0	0	0	0	0	2	4	2	0	0	0	0	0	0
IPI00289499	ATIC	Bifunctional purine biosynthesis protein PURH	109	TVASPGVTVEEAVEQIDIGGVTLLR	K.TVASPGVTVEEAVEQIDIGGVTLLR.A	6	6	6	0	0	0	0	0	0	14	14	6	0	0	0	0	0	0
IPI00289499	ATIC	Bifunctional purine biosynthesis protein PURH	142	VTVVCEPEDYVVVSTEMQSSESK	R.VTVVCEPEDYVVVSTEMQSSESK.D	0	0	0	0	0	0	0	0	0	2	0	0	0	0	0	0	0	0
IPI00289499	ATIC	Bifunctional purine biosynthesis protein PURH	178	AFTHTAQYDEAISDYFR	K.AFTHTAQYDEAISDYFR.K	2	2	2	0	0	0	0	0	0	2	2	4	0	0	0	0	0	0
IPI00289499	ATIC	Bifunctional purine biosynthesis protein PURH	226	LPITVLNGAPGFINLCDALNAWQLVK	K.LPITVLNGAPGFINLCDALNAWQLVK.E	3	1	4	0	0	0	0	0	0	6	4	7	0	0	0	0	1	0
IPI00289499	ATIC	Bifunctional purine biosynthesis protein PURH	267	HVSPAGAAVGIPLSEDEAK	K.HVSPAGAAVGIPLSEDEAK.V	1	2	1	0	0	0	0	0	0	0	0	2	1	1	0	1	1	0
IPI00289499	ATIC	Bifunctional purine biosynthesis protein PURH	295	TLTPISAAYAR	K.TLTPISAAYAR.A	0	1	1	0	0	0	0	0	0	1	1	1	0	0	0	0	0	0
IPI00289499	ATIC	Bifunctional purine biosynthesis protein PURH	312	MSSFGDFVALSDVCDVPTAK	R.MSSFGDFVALSDVCDVPTAK.I	2	2	0	0	0	0	0	0	0	2	0	2	0	0	0	0	0	0
IPI00289499	ATIC	Bifunctional purine biosynthesis protein PURH	336	EVSDGIIAPGYEEEALTILSK	R.EVSDGIIAPGYEEEALTILSK.K	0	2	4	2	0	0	0	0	0	4	4	4	0	0	0	0	2	2
IPI00289499	ATIC	Bifunctional purine biosynthesis protein PURH	380	TLFGLHLSQK	R.TLFGLHLSQK.R	0	0	0	0	0	0	0	0	0	3	3	0	0	0	0	0	0	0
IPI00289499	ATIC	Bifunctional purine biosynthesis protein PURH	398	SLFSNVVTK	K.SLFSNVVTK.N	3	0	0	0	0	0	0	0	0	0	0	0	0	0	0	0	0	0
IPI00289499	ATIC	Bifunctional purine biosynthesis protein PURH	427	YTQSNSVCYAK	K.YTQSNSVCYAK.N	3	3	3	0	0	0	0	0	0	3	3	3	0	0	0	0	0	0
IPI00289499	ATIC	Bifunctional purine biosynthesis protein PURH	438	NGQVIGIGAGQQSR	K.NGQVIGIGAGQQSR.I	0	0	3	0	0	0	0	0	0	6	3	3	0	0	0	0	0	0
IPI00289499	ATIC	Bifunctional purine biosynthesis protein PURH	462	ANYWWLR	K.ANYWWLR.H	0	0	0	0	0	0	0	0	0	0	0	3	0	0	0	0	0	0
IPI00289499	ATIC	Bifunctional purine biosynthesis protein PURH	484	RAEISNAIDQYVTGTIGEDEDLIK	K.RAEISNAIDQYVTGTIGEDEDLIK.W	0	4	4	0	0	0	0	0	0	2	2	4	0	0	0	0	0	0
IPI00289499	ATIC	Bifunctional purine biosynthesis protein PURH	485	AEISNAIDQYVTGTIGEDEDLIK	R.AEISNAIDQYVTGTIGEDEDLIK.W	2	2	2	0	0	0	0	0	0	2	2	2	0	0	0	0	0	0
IPI00289499	ATIC	Bifunctional purine biosynthesis protein PURH	510	ALFEEVPELLTEAEKK	K.ALFEEVPELLTEAEKK.E	3	3	3	0	0	0	0	0	0	6	6	3	0	0	0	0	0	0
IPI00289499	ATIC	Bifunctional purine biosynthesis protein PURH	510	ALFEEVPELLTEAEK	K.ALFEEVPELLTEAEK.K	3	3	3	0	0	0	0	0	0	6	6	6	0	0	0	0	0	0
IPI00289499	ATIC	Bifunctional purine biosynthesis protein PURH	531	LTEVSISSDAFFPFR	K.LTEVSISSDAFFPFR.D	6	3	3	0	0	0	0	0	0	6	6	6	0	0	0	3	0	6
IPI00289499	ATIC	Bifunctional purine biosynthesis protein PURH	554	SGVAYIAAPSGSAADKVVIEACDELGIILAHTNLR	R.SGVAYIAAPSGSAADKVVIEACDELGIILAHTNLR.L	0	0	0	0	0	0	0	0	0	0	0	4	0	0	0	0	0	0
IPI00289499	ATIC	Bifunctional purine biosynthesis protein PURH	554	SGVAYIAAPSGSAADK	R.SGVAYIAAPSGSAADK.V	0	2	2	0	0	0	0	0	0	2	2	0	0	0	0	0	0	0
IPI00289499	ATIC	Bifunctional purine biosynthesis protein PURH	570	VVIEACDELGIILAHTNLR	K.VVIEACDELGIILAHTNLR.L	0	0	0	0	0	0	0	0	0	2	0	2	0	0	0	0	0	0
IPI00007183	ATL2	Isoform 1 of Atlastin-2	122	DSQSWIGGNNEPLTGFTWR	K.DSQSWIGGNNEPLTGFTWR.G	0	0	0	2	2	2	2	0	0	0	0	0	0	0	2	0	0	0
IPI00007183	ATL2	Isoform 1 of Atlastin-2	326	NLVPLLLAPENLVEK	R.NLVPLLLAPENLVEK.E	3	3	3	0	3	3	0	3	3	0	0	0	3	0	0	3	3	3
IPI00007183	ATL2	Isoform 1 of Atlastin-2	444	YQDQLEAEIEETYANFIK	R.YQDQLEAEIEETYANFIK.H	0	0	0	2	4	0	2	2	0	0	0	0	2	0	4	0	2	2
IPI00550523	ATL3	Isoform 1 of Atlastin-3	14	GADDAMESSKPGPVQVVLVQK	R.GADDAM'ESSKPGPVQVVLVQK.D	0	0	0	1	0	1	0	0	0	0	0	0	0	0	0	0	0	0
IPI00550523	ATL3	Isoform 1 of Atlastin-3	35	DQHSFELDEK	K.DQHSFELDEK.A	0	0	0	0	1	1	0	1	1	0	0	0	0	0	0	0	1	1
IPI00550523	ATL3	Isoform 1 of Atlastin-3	45	ALASILLQDHIR	K.ALASILLQDHIR.D	0	0	0	1	1	1	1	1	1	0	0	0	1	1	2	1	1	1
IPI00550523	ATL3	Isoform 1 of Atlastin-3	57	DLDVVVVSVAGAFR	R.DLDVVVVSVAGAFR.K	0	0	0	0	4	2	2	4	2	0	0	0	0	0	2	2	0	2
IPI00550523	ATL3	Isoform 1 of Atlastin-3	89	ESGHSNWLGDPEEPLTGFSWR	K.ESGHSNWLGDPEEPLTGFSWR.G	4	2	4	0	6	2	4	4	4	0	0	2	4	6	4	4	4	4
IPI00550523	ATL3	Isoform 1 of Atlastin-3	110	GGSDPETTGIQIWSEVFTVEKPGGK	R.GGSDPETTGIQIWSEVFTVEKPGGK.K	0	2	2	2	4	4	4	6	4	0	0	2	8	6	4	4	4	2
IPI00550523	ATL3	Isoform 1 of Atlastin-3	195	LAMDEIFQKPFQTLMFLVR	R.LAM'DEIFQKPFQTLM'FLVR.D	0	0	0	2	4	2	0	0	0	0	0	0	0	0	0	0	0	0
IPI00550523	ATL3	Isoform 1 of Atlastin-3	240	EHQHEEIQNVR	K.EHQHEEIQNVR.N	0	0	0	2	0	0	0	2	0	0	0	0	0	2	0	0	2	0
IPI00550523	ATL3	Isoform 1 of Atlastin-3	251	NHIHSCFSDVTCFLLPHPGLQVATSPDFDGK	R.NHIHSCFSDVTCFLLPHPGLQVATSPDFDGK.L	0	0	0	2	2	4	2	6	0	0	0	0	0	2	2	0	2	6
IPI00550523	ATL3	Isoform 1 of Atlastin-3	282	LKDIAGEFKEQLQALIPYVLNPSK	K.LKDIAGEFKEQLQALIPYVLNPSK.L	0	0	0	2	0	0	0	0	0	0	0	0	0	0	0	0	0	0
IPI00550523	ATL3	Isoform 1 of Atlastin-3	291	EQLQALIPYVLNPSK	K.EQLQALIPYVLNPSK.L	0	0	2	2	2	2	2	2	2	0	0	0	4	4	2	2	2	2
IPI00550523	ATL3	Isoform 1 of Atlastin-3	331	IYQGEDLPHPK	K.IYQGEDLPHPK.S	0	0	0	0	2	4	0	2	4	0	0	0	2	0	0	2	2	2
IPI00550523	ATL3	Isoform 1 of Atlastin-3	342	SMLQATAEANNLAAAASAK	K.SM'LQATAEANNLAAAASAK.D	2	0	2	2	2	2	0	0	0	0	0	0	0	0	0	0	0	0
IPI00550523	ATL3	Isoform 1 of Atlastin-3	361	DIYYNNMEEVCGGEKPYLSPDILEEK	K.DIYYNNM'EEVCGGEKPYLSPDILEEK.H	0	0	0	2	2	0	0	0	0	0	0	0	0	0	0	0	0	0
IPI00550523	ATL3	Isoform 1 of Atlastin-3	392	QLALDHFK	K.Q^LALDHFK.K	0	0	0	0	0	2	0	2	0	0	0	0	0	0	2	0	0	0
IPI00550523	ATL3	Isoform 1 of Atlastin-3	413	YQQELEEEIKELYENFCK	R.YQQELEEEIKELYENFCK.H	6	0	0	2	4	2	4	4	4	0	0	0	4	4	4	4	4	4
IPI00550523	ATL3	Isoform 1 of Atlastin-3	498	ELGGAIDFGAAYVLEQASSHIGNSTQATVR	R.ELGGAIDFGAAYVLEQASSHIGNSTQATVR.D	0	2	2	6	6	4	8	2	8	0	0	0	4	6	8	8	6	4
IPI00289986	ATM	Isoform 1 of Serine-protein kinase ATM	1416	SGVLEWCTGTVPIGEFLVNNEDGAHK	R.SGVLEWCTGTVPIGEFLVNNEDGAHK.R	0	0	0	0	0	0	0	0	0	0	0	0	0	0	0	0	0	1
IPI00010863	ATOX1	Copper transport protein ATOX1	31	YDIDLPNKK	K.YDIDLPNKK.V	0	0	0	0	0	0	0	0	0	1	1	1	0	0	0	0	0	0
IPI00783442	ATP10A	Probable phospholipid-transporting ATPase VA	1333	DSGTEHSSGR	K.DSGTEHSSGR.T	0	1	0	0	0	0	0	0	0	0	0	0	0	0	0	0	0	0
IPI00852619	ATP10B	Isoform A of Probable phospholipid-transporting ATPase VB	825	HLDLYAR	K.HLDLYAR.D	0	0	0	0	0	0	0	0	0	0	0	0	0	1	0	0	0	0
IPI00255653	ATP11A	ATPase, class VI, type 11A isoform b	230	INVYSDLNDPVVRPLGSENLLLR	R.INVYSDLNDPVVRPLGSENLLLR.G	0	0	0	1	0	1	1	1	1	0	0	0	0	0	0	1	0	0
IPI00240793	ATP11B	Probable phospholipid-transporting ATPase IF	166	LDGSCHVTTASLDGETNLK	R.LDGSCHVTTASLDGETNLK.T	0	0	0	0	0	0	1	0	0	0	0	0	0	0	0	0	0	0
IPI00008161	ATP12A	Isoform 2 of Potassium-transporting ATPase alpha chain 2	749	ADIGIAMGIAGSDAAK	K.ADIGIAM'GIAGSDAAK.N	0	0	0	0	0	0	0	0	0	0	0	1	0	0	0	0	0	0
IPI00034277	ATP13A1	Isoform A of Probable cation-transporting ATPase 13A1	34	ALLAAGPALIANGDELVAAVWPYR	R.ALLAAGPALIANGDELVAAVWPYR.R	0	0	0	0	1	0	3	2	3	0	0	0	0	0	0	2	6	2
IPI00034277	ATP13A1	Isoform A of Probable cation-transporting ATPase 13A1	161	NEGEDGLEVLSFEFQK	R.NEGEDGLEVLSFEFQK.I	0	0	0	0	3	0	0	0	0	0	0	0	0	0	0	0	0	3
IPI00034277	ATP13A1	Isoform A of Probable cation-transporting ATPase 13A1	188	QFLPVAFPVGNAFSYYQSNR	K.Q^FLPVAFPVGNAFSYYQSNR.G	0	0	0	0	0	0	0	9	0	0	0	0	0	0	0	3	0	3
IPI00034277	ATP13A1	Isoform A of Probable cation-transporting ATPase 13A1	309	WRPIASDEIVPGDIVSIGR	K.WRPIASDEIVPGDIVSIGR.S	0	0	0	2	0	0	2	2	0	0	0	0	0	0	0	0	0	0
IPI00034277	ATP13A1	Isoform A of Probable cation-transporting ATPase 13A1	328	SPQENLVPCDVLLLR	R.SPQENLVPCDVLLLR.G	0	0	0	0	0	0	0	2	2	0	0	0	2	2	2	2	0	2
IPI00034277	ATP13A1	Isoform A of Probable cation-transporting ATPase 13A1	535	TGTLTSDSLVVR	K.TGTLTSDSLVVR.G	0	0	0	0	0	0	0	0	0	0	0	0	0	0	0	0	2	2
IPI00034277	ATP13A1	Isoform A of Probable cation-transporting ATPase 13A1	556	EVTPVSSIPVETHR	K.EVTPVSSIPVETHR.A	0	0	0	0	0	0	0	2	2	0	0	0	0	0	0	2	2	0
IPI00034277	ATP13A1	Isoform A of Probable cation-transporting ATPase 13A1	642	LGSTDLCYIAAVK	K.LGSTDLCYIAAVK.G	0	0	0	2	0	0	2	2	2	0	0	0	0	0	0	2	0	0
IPI00034277	ATP13A1	Isoform A of Probable cation-transporting ATPase 13A1	786	SIDGSIVLPLAR	R.SIDGSIVLPLAR.G	0	0	0	0	0	0	0	0	0	0	0	0	0	0	0	0	2	0
IPI00034277	ATP13A1	Isoform A of Probable cation-transporting ATPase 13A1	802	ALALEYALCLTGDGLAHLQATDPQQLLR	K.ALALEYALCLTGDGLAHLQATDPQQLLR.L	0	0	0	0	0	0	2	0	2	0	0	0	0	0	0	0	0	2
IPI00034277	ATP13A1	Isoform A of Probable cation-transporting ATPase 13A1	874	HADVGVALLANAPER	K.HADVGVALLANAPER.V	0	0	0	0	3	0	0	3	3	0	0	0	3	0	0	3	3	0
IPI00034277	ATP13A1	Isoform A of Probable cation-transporting ATPase 13A1	940	DLEDESTPIVK	R.DLEDESTPIVK.L	0	0	0	0	4	0	0	0	0	0	0	0	0	0	0	0	4	4
IPI00034277	ATP13A1	Isoform A of Probable cation-transporting ATPase 13A1	951	LGDASIAAPFTSK	K.LGDASIAAPFTSK.L	0	0	0	0	0	0	0	0	4	0	0	0	0	0	0	0	0	4
IPI00034277	ATP13A1	Isoform A of Probable cation-transporting ATPase 13A1	979	CTLVTTLQMFK	R.CTLVTTLQMFK.I	4	8	0	8	8	0	4	0	0	4	4	8	4	8	8	4	8	4
IPI00847139	ATP13A3	ATPase type 13A3	129	YSQTESQQIR	K.YSQTESQQIR.Y	0	0	0	0	0	0	0	2	2	0	0	0	0	0	0	0	0	0
IPI00926395	ATP13A3	5 kDa protein	29	LAIVSLGVICSGGFLLLLL	K.LAIVSLGVICSGGFLLLLL.-	0	0	0	0	0	0	0	0	0	0	0	0	0	0	0	1	0	0
IPI00003021	ATP1A1	Na+/K+ -ATPase alpha 1 subunit isoform c	211	VDNSSLTGESEPQTR	K.VDNSSLTGESEPQTR.S	6	0	0	0	0	0	0	0	0	0	0	0	0	0	0	0	0	0
IPI00003021	ATP1A1	Na+/K+ -ATPase alpha 1 subunit isoform c	627	GVGIISEGNETVEDIAAR	K.GVGIISEGNETVEDIAAR.L	0	0	5	0	0	0	0	0	0	0	0	0	0	0	0	0	0	0
IPI00006482	ATP1A1	Na+/K+ -ATPase alpha 1 subunit isoform c	8	DKYEPAAVSEQGDK	R.DKYEPAAVSEQGDK.K	0	0	0	0	0	0	0	2	2	0	0	0	2	2	0	2	2	2
IPI00006482	ATP1A1	Na+/K+ -ATPase alpha 1 subunit isoform c	8	DKYEPAAVSEQGDKK	R.DKYEPAAVSEQGDKK.G	0	0	0	2	2	2	2	4	2	0	0	0	2	2	2	0	2	2
IPI00006482	ATP1A1	Na+/K+ -ATPase alpha 1 subunit isoform c	10	YEPAAVSEQGDK	K.YEPAAVSEQGDK.K	0	0	0	0	0	0	0	2	2	0	0	0	0	0	0	0	2	2
IPI00006482	ATP1A1	Na+/K+ -ATPase alpha 1 subunit isoform c	10	YEPAAVSEQGDKK	K.YEPAAVSEQGDKK.G	0	0	0	0	2	2	0	2	2	0	0	0	0	0	0	0	2	2
IPI00006482	ATP1A1	Na+/K+ -ATPase alpha 1 subunit isoform c	46	LSLDELHR	K.LSLDELHR.K	0	0	0	0	3	3	3	3	3	0	0	0	0	0	0	0	0	3
IPI00006482	ATP1A1	Na+/K+ -ATPase alpha 1 subunit isoform c	55	YGTDLSR	K.YGTDLSR.G	0	0	0	0	0	3	0	3	0	0	0	0	0	0	0	0	0	0
IPI00006482	ATP1A1	Na+/K+ -ATPase alpha 1 subunit isoform c	75	DGPNALTPPPTTPEWIK	R.DGPNALTPPPTTPEWIK.F	0	0	0	3	3	6	3	6	6	0	0	0	3	3	6	6	6	6
IPI00006482	ATP1A1	Na+/K+ -ATPase alpha 1 subunit isoform c	163	NMVPQQALVIR	K.NM'VPQQALVIR.N	0	0	0	14	14	7	0	0	0	0	0	0	0	0	0	0	0	0
IPI00006482	ATP1A1	Na+/K+ -ATPase alpha 1 subunit isoform c	178	MSINAEEVVVGDLVEVK	K.MSINAEEVVVGDLVEVK.G	0	0	0	4	2	4	2	2	2	0	0	0	0	0	0	2	0	2
IPI00006482	ATP1A1	Na+/K+ -ATPase alpha 1 subunit isoform c	213	VDNSSLTGESEPQTR	K.VDNSSLTGESEPQTR.S	0	6	0	6	12	6	6	12	12	0	0	0	6	6	6	18	18	12
IPI00006482	ATP1A1	Na+/K+ -ATPase alpha 1 subunit isoform c	228	SPDFTNENPLETR	R.SPDFTNENPLETR.N	0	2	0	2	4	4	4	4	4	0	0	0	4	4	4	4	4	4
IPI00006482	ATP1A1	Na+/K+ -ATPase alpha 1 subunit isoform c	241	NIAFFSTNCVEGTAR	R.NIAFFSTNCVEGTAR.G	0	0	0	2	4	2	4	4	2	0	0	0	2	2	2	4	4	4
IPI00006482	ATP1A1	Na+/K+ -ATPase alpha 1 subunit isoform c	256	GIVVYTGDR	R.GIVVYTGDR.T	0	0	0	0	2	0	0	2	0	0	0	0	0	0	0	0	0	0
IPI00006482	ATP1A1	Na+/K+ -ATPase alpha 1 subunit isoform c	360	NLEAVETLGSTSTICSDK	K.NLEAVETLGSTSTICSDK.T	0	0	0	24	8	16	24	8	8	0	0	0	0	0	8	8	16	8
IPI00006482	ATP1A1	Na+/K+ -ATPase alpha 1 subunit isoform c	378	TGTLTQNR	K.TGTLTQNR.M	0	0	0	0	0	0	0	0	10	0	0	0	0	0	0	0	0	0
IPI00006482	ATP1A1	Na+/K+ -ATPase alpha 1 subunit isoform c	414	TSATWLALSR	K.TSATWLALSR.I	0	0	0	2	0	0	0	0	0	0	0	0	0	0	0	2	2	0
IPI00006482	ATP1A1	Na+/K+ -ATPase alpha 1 subunit isoform c	431	AVFQANQENLPILK	R.AVFQANQENLPILK.R	0	0	0	2	4	4	2	4	4	0	0	0	2	4	2	4	4	4
IPI00006482	ATP1A1	Na+/K+ -ATPase alpha 1 subunit isoform c	445	RAVAGDASESALLK	K.RAVAGDASESALLK.C	0	0	0	0	0	0	0	0	0	0	0	0	0	0	0	0	2	0
IPI00006482	ATP1A1	Na+/K+ -ATPase alpha 1 subunit isoform c	446	AVAGDASESALLK	R.AVAGDASESALLK.C	0	0	0	2	4	2	2	2	4	0	0	0	0	2	2	2	2	2
IPI00006482	ATP1A1	Na+/K+ -ATPase alpha 1 subunit isoform c	459	CIELCCGSVK	K.CIELCCGSVK.E	0	0	0	0	2	2	0	2	4	0	0	0	0	0	2	0	0	0
IPI00006482	ATP1A1	Na+/K+ -ATPase alpha 1 subunit isoform c	477	IVEIPFNSTNK	K.IVEIPFNSTNK.Y	0	0	0	3	3	0	3	3	6	0	0	0	3	0	0	0	0	0
IPI00006482	ATP1A1	Na+/K+ -ATPase alpha 1 subunit isoform c	488	YQLSIHK	K.YQLSIHK.N	0	0	0	0	3	0	0	3	0	0	0	0	0	0	0	0	0	0
IPI00006482	ATP1A1	Na+/K+ -ATPase alpha 1 subunit isoform c	495	NPNTSEPQHLLVMK	K.NPNTSEPQHLLVM'K.G	0	0	0	2	2	0	0	0	0	0	0	0	0	0	0	0	0	0
IPI00006482	ATP1A1	Na+/K+ -ATPase alpha 1 subunit isoform c	518	CSSILLHGK	R.C^SSILLHGK.E	0	0	0	0	0	0	0	2	2	0	0	0	0	0	0	0	2	0
IPI00006482	ATP1A1	Na+/K+ -ATPase alpha 1 subunit isoform c	527	EQPLDEELKDAFQNAYLELGGLGER	K.EQPLDEELKDAFQNAYLELGGLGER.V	0	0	0	9	6	9	9	6	9	0	0	0	6	3	3	12	9	9
IPI00006482	ATP1A1	Na+/K+ -ATPase alpha 1 subunit isoform c	536	DAFQNAYLELGGLGER	K.DAFQNAYLELGGLGER.V	0	0	0	0	3	3	3	3	3	0	0	0	3	0	0	3	3	3
IPI00006482	ATP1A1	Na+/K+ -ATPase alpha 1 subunit isoform c	613	VIMVTGDHPITAK	K.VIM'VTGDHPITAK.A	0	0	0	0	10	10	0	0	0	0	0	0	0	0	0	0	0	0
IPI00006482	ATP1A1	Na+/K+ -ATPase alpha 1 subunit isoform c	630	GVGIISEGNETVEDIAAR	K.GVGIISEGNETVEDIAAR.L	0	5	0	5	20	10	5	10	10	0	0	0	10	10	0	15	15	15
IPI00006482	ATP1A1	Na+/K+ -ATPase alpha 1 subunit isoform c	648	LNIPVSQVNPR	R.LNIPVSQVNPR.D	0	0	0	2	2	4	2	2	2	0	0	0	2	2	2	2	2	2
IPI00006482	ATP1A1	Na+/K+ -ATPase alpha 1 subunit isoform c	662	ACVVHGSDLKDMTSEQLDDILK	K.ACVVHGSDLKDM'TSEQLDDILK.Y	0	0	0	0	1	0	0	0	0	0	0	0	0	0	0	0	0	0
IPI00006482	ATP1A1	Na+/K+ -ATPase alpha 1 subunit isoform c	662	ACVVHGSDLK	K.ACVVHGSDLK.D	0	0	0	0	4	0	4	4	0	0	0	0	0	0	0	0	0	0
IPI00006482	ATP1A1	Na+/K+ -ATPase alpha 1 subunit isoform c	684	YHTEIVFAR	K.YHTEIVFAR.T	0	0	0	1	1	0	0	0	0	0	0	0	0	1	0	1	1	1
IPI00006482	ATP1A1	Na+/K+ -ATPase alpha 1 subunit isoform c	699	LIIVEGCQR	K.LIIVEGCQR.Q	0	0	0	0	8	8	8	0	8	0	0	0	0	0	0	8	8	8
IPI00006482	ATP1A1	Na+/K+ -ATPase alpha 1 subunit isoform c	708	QGAIVAVTGDGVNDSPALKK	R.QGAIVAVTGDGVNDSPALKK.A	0	0	0	8	4	4	0	4	4	0	0	0	4	0	0	0	0	0
IPI00006482	ATP1A1	Na+/K+ -ATPase alpha 1 subunit isoform c	708	QGAIVAVTGDGVNDSPALK	R.QGAIVAVTGDGVNDSPALK.K	0	0	0	12	4	0	4	4	4	0	0	0	4	4	4	8	4	8
IPI00006482	ATP1A1	Na+/K+ -ATPase alpha 1 subunit isoform c	728	ADIGVAMGIAGSDVSK	K.ADIGVAM'GIAGSDVSK.Q	0	0	0	2	2	2	0	0	0	0	0	0	0	0	0	0	0	0
IPI00006482	ATP1A1	Na+/K+ -ATPase alpha 1 subunit isoform c	744	QAADMILLDDNFASIVTGVEEGR	K.QAADMILLDDNFASIVTGVEEGR.L	0	0	0	24	24	16	0	16	8	0	0	0	0	0	0	8	8	8
IPI00006482	ATP1A1	Na+/K+ -ATPase alpha 1 subunit isoform c	888	VDWDDRWINDVEDSYGQQWTYEQR	R.VDWDDRWINDVEDSYGQQWTYEQR.K	0	0	0	0	2	0	0	0	0	0	0	0	0	0	0	0	0	0
IPI00006482	ATP1A1	Na+/K+ -ATPase alpha 1 subunit isoform c	894	WINDVEDSYGQQWTYEQR	R.WINDVEDSYGQQWTYEQR.K	0	0	0	2	2	2	2	2	2	0	0	0	0	0	0	2	2	2
IPI00647102	ATP1A2	cDNA FLJ42590 fis, clone BRACE3009708, highly similar to Sodium/potassium-transporting ATPase alpha-2chain	605	QGAIVAVTGDGVDDSPALK	R.QGAIVAVTGDGVDDSPALK.K	0	0	0	1	0	1	0	0	0	0	0	0	0	0	0	1	0	0
IPI00647102	ATP1A2	cDNA FLJ42590 fis, clone BRACE3009708, highly similar to Sodium/potassium-transporting ATPase alpha-2chain	605	QGAIVAVTGDGVDDSPALKK	R.Q^GAIVAVTGDGVDDSPALKK.A	0	0	0	0	0	0	0	0	0	0	0	0	0	0	0	1	0	1
IPI00747849	ATP1B1	Isoform 1 of Sodium/potassium-transporting ATPase subunit beta-1	72	VAPPGLTQIPQIQK	R.VAPPGLTQIPQIQK.T	0	0	0	0	0	2	2	1	0	0	0	0	0	1	0	0	0	1
IPI00747849	ATP1B1	Isoform 1 of Sodium/potassium-transporting ATPase subunit beta-1	97	SYEAYVLNIVR	K.SYEAYVLNIVR.F	0	0	0	1	1	1	1	1	0	0	0	0	0	0	0	1	0	1
IPI00747849	ATP1B1	Isoform 1 of Sodium/potassium-transporting ATPase subunit beta-1	204	YNPNVLPVQCTGK	K.YNPNVLPVQCTGK.R	0	0	0	0	2	1	1	2	1	0	0	0	0	0	1	2	0	0
IPI00747849	ATP1B1	Isoform 1 of Sodium/potassium-transporting ATPase subunit beta-1	224	VGNVEYFGLGNSPGFPLQYYPYYGK	K.VGNVEYFGLGNSPGFPLQYYPYYGK.L	0	0	0	1	2	1	3	4	2	0	0	0	1	1	0	2	4	2
IPI00747849	ATP1B1	Isoform 1 of Sodium/potassium-transporting ATPase subunit beta-1	278	AYGENIGYSEKDR	K.AYGENIGYSEKDR.F	0	0	0	0	0	0	0	0	0	0	0	0	0	0	0	0	1	0
IPI00747849	ATP1B1	Isoform 1 of Sodium/potassium-transporting ATPase subunit beta-1	278	AYGENIGYSEK	K.AYGENIGYSEK.D	0	0	0	1	1	0	0	0	0	0	0	0	0	1	1	1	1	1
IPI00008167	ATP1B3	Sodium/potassium-transporting ATPase subunit beta-3	8	SLNQSLAEWK	K.SLNQSLAEWK.L	0	0	0	0	0	3	0	3	0	0	0	0	0	3	0	3	3	0
IPI00008167	ATP1B3	Sodium/potassium-transporting ATPase subunit beta-3	18	LFIYNPTTGEFLGR	K.LFIYNPTTGEFLGR.T	0	0	0	3	6	3	6	9	6	0	0	0	6	6	3	6	6	6
IPI00008167	ATP1B3	Sodium/potassium-transporting ATPase subunit beta-3	98	SDPTSYAGYIEDLKK	R.SDPTSYAGYIEDLKK.F	0	0	0	4	4	4	4	4	0	0	0	0	4	4	4	4	4	4
IPI00008167	ATP1B3	Sodium/potassium-transporting ATPase subunit beta-3	178	IIGLKPEGVPR	R.IIGLKPEGVPR.I	0	0	0	3	3	0	3	0	6	0	0	0	0	0	0	3	3	3
IPI00008167	ATP1B3	Sodium/potassium-transporting ATPase subunit beta-3	222	LHVGYLQPLVAVQVSFAPNNTGK	K.LHVGYLQPLVAVQVSFAPNNTGK.E	0	0	0	0	0	0	3	0	3	0	0	0	0	0	0	3	3	0
IPI00177817	ATP2A2	Isoform SERCA2B of Sarcoplasmic/endoplasmic reticulum calcium ATPase 2	8	TVEEVLGHFGVNESTGLSLEQVK	K.TVEEVLGHFGVNESTGLSLEQVK.K	0	0	0	3	0	0	0	0	0	0	0	0	0	3	0	6	0	0
IPI00177817	ATP2A2	Isoform SERCA2B of Sarcoplasmic/endoplasmic reticulum calcium ATPase 2	8	TVEEVLGHFGVNESTGLSLEQVKK	K.TVEEVLGHFGVNESTGLSLEQVKK.L	0	0	0	3	0	0	0	0	0	0	0	0	0	0	0	0	0	0
IPI00177817	ATP2A2	Isoform SERCA2B of Sarcoplasmic/endoplasmic reticulum calcium ATPase 2	144	DIVPGDIVEIAVGDKVPADIR	K.DIVPGDIVEIAVGDKVPADIR.L	0	0	0	2	0	0	0	0	0	0	0	0	2	2	0	2	2	2
IPI00177817	ATP2A2	Isoform SERCA2B of Sarcoplasmic/endoplasmic reticulum calcium ATPase 2	144	DIVPGDIVEIAVGDK	K.DIVPGDIVEIAVGDK.V	0	0	0	0	0	0	0	0	0	0	0	0	2	0	0	2	0	0
IPI00177817	ATP2A2	Isoform SERCA2B of Sarcoplasmic/endoplasmic reticulum calcium ATPase 2	175	VDQSILTGESVSVIK	R.VDQSILTGESVSVIK.H	0	0	0	5	0	0	0	0	0	0	0	0	10	5	0	10	5	5
IPI00177817	ATP2A2	Isoform SERCA2B of Sarcoplasmic/endoplasmic reticulum calcium ATPase 2	335	SLPSVETLGCTSVICSDK	R.SLPSVETLGCTSVICSDK.T	0	0	0	7	0	0	0	0	0	0	0	0	14	7	0	7	14	7
IPI00177817	ATP2A2	Isoform SERCA2B of Sarcoplasmic/endoplasmic reticulum calcium ATPase 2	353	TGTLTTNQMSVCR	K.TGTLTTNQM'SVCR.M	0	0	0	4	0	0	0	0	0	0	0	0	0	0	0	0	0	0
IPI00177817	ATP2A2	Isoform SERCA2B of Sarcoplasmic/endoplasmic reticulum calcium ATPase 2	437	VGEATETALTCLVEK	K.VGEATETALTCLVEK.M	0	0	0	8	0	0	0	0	0	0	0	0	8	4	0	8	8	8
IPI00177817	ATP2A2	Isoform SERCA2B of Sarcoplasmic/endoplasmic reticulum calcium ATPase 2	560	CLALATHDNPLR	R.CLALATHDNPLR.R	0	0	0	6	0	0	0	0	0	0	0	0	3	3	0	3	3	6
IPI00177817	ATP2A2	Isoform SERCA2B of Sarcoplasmic/endoplasmic reticulum calcium ATPase 2	637	RIGIFGQDEDVTSK	R.RIGIFGQDEDVTSK.A	0	0	0	3	0	0	0	0	0	0	0	0	0	3	0	0	3	3
IPI00177817	ATP2A2	Isoform SERCA2B of Sarcoplasmic/endoplasmic reticulum calcium ATPase 2	638	IGIFGQDEDVTSK	R.IGIFGQDEDVTSK.A	0	0	0	3	0	0	0	0	0	0	0	0	6	6	0	3	6	6
IPI00177817	ATP2A2	Isoform SERCA2B of Sarcoplasmic/endoplasmic reticulum calcium ATPase 2	656	EFDELNPSAQR	R.EFDELNPSAQR.D	0	0	0	0	0	0	0	0	0	0	0	0	3	3	0	3	3	3
IPI00177817	ATP2A2	Isoform SERCA2B of Sarcoplasmic/endoplasmic reticulum calcium ATPase 2	686	IVEFLQSFDEITAMTGDGVNDAPALK	K.IVEFLQSFDEITAM'TGDGVNDAPALK.K	0	0	0	6	0	0	0	0	0	0	0	0	0	0	0	0	0	0
IPI00177817	ATP2A2	Isoform SERCA2B of Sarcoplasmic/endoplasmic reticulum calcium ATPase 2	712	KAEIGIAMGSGTAVAK	K.KAEIGIAM'GSGTAVAK.T	0	0	0	6	0	0	0	0	0	0	0	0	0	0	0	0	0	0
IPI00177817	ATP2A2	Isoform SERCA2B of Sarcoplasmic/endoplasmic reticulum calcium ATPase 2	728	TASEMVLADDNFSTIVAAVEEGR	K.TASEMVLADDNFSTIVAAVEEGR.A	0	0	0	10	0	0	0	0	0	0	0	0	0	0	0	5	0	0
IPI00177817	ATP2A2	Isoform SERCA2B of Sarcoplasmic/endoplasmic reticulum calcium ATPase 2	864	VSFYQLSHFLQCK	R.VSFYQLSHFLQCK.E	0	0	0	3	0	0	0	0	0	0	0	0	3	3	0	3	0	3
IPI00219078	ATP2A2	Isoform SERCA2B of Sarcoplasmic/endoplasmic reticulum calcium ATPase 2	8	TVEEVLGHFGVNESTGLSLEQVK	K.TVEEVLGHFGVNESTGLSLEQVK.K	0	0	0	0	3	0	3	9	3	0	0	0	0	0	0	0	0	0
IPI00219078	ATP2A2	Isoform SERCA2B of Sarcoplasmic/endoplasmic reticulum calcium ATPase 2	8	TVEEVLGHFGVNESTGLSLEQVKK	K.TVEEVLGHFGVNESTGLSLEQVKK.L	0	0	0	0	3	0	3	3	3	0	0	0	0	0	0	0	0	0
IPI00219078	ATP2A2	Isoform SERCA2B of Sarcoplasmic/endoplasmic reticulum calcium ATPase 2	36	WGSNELPAEEGK	R.WGSNELPAEEGK.T	0	0	0	0	0	0	0	3	3	0	0	0	0	0	0	0	0	0
IPI00219078	ATP2A2	Isoform SERCA2B of Sarcoplasmic/endoplasmic reticulum calcium ATPase 2	111	NAENAIEALK	R.NAENAIEALK.E	0	0	0	0	5	0	0	0	0	0	0	0	0	0	0	0	0	0
IPI00219078	ATP2A2	Isoform SERCA2B of Sarcoplasmic/endoplasmic reticulum calcium ATPase 2	142	AKDIVPGDIVEIAVGDKVPADIR	K.AKDIVPGDIVEIAVGDKVPADIR.L	0	0	0	0	0	0	2	0	0	0	0	0	0	0	0	0	0	0
IPI00219078	ATP2A2	Isoform SERCA2B of Sarcoplasmic/endoplasmic reticulum calcium ATPase 2	144	DIVPGDIVEIAVGDKVPADIR	K.DIVPGDIVEIAVGDKVPADIR.L	0	0	0	0	2	2	2	2	2	0	0	0	0	0	2	0	0	0
IPI00219078	ATP2A2	Isoform SERCA2B of Sarcoplasmic/endoplasmic reticulum calcium ATPase 2	175	VDQSILTGESVSVIK	R.VDQSILTGESVSVIK.H	0	0	0	0	5	5	0	10	10	0	0	0	0	0	5	0	0	0
IPI00219078	ATP2A2	Isoform SERCA2B of Sarcoplasmic/endoplasmic reticulum calcium ATPase 2	206	NMLFSGTNIAAGK	K.NM'LFSGTNIAAGK.A	0	0	0	0	0	6	0	0	0	0	0	0	0	0	0	0	0	0
IPI00219078	ATP2A2	Isoform SERCA2B of Sarcoplasmic/endoplasmic reticulum calcium ATPase 2	335	SLPSVETLGCTSVICSDK	R.SLPSVETLGCTSVICSDK.T	0	0	0	0	7	7	7	14	14	0	0	0	0	0	7	0	0	0
IPI00219078	ATP2A2	Isoform SERCA2B of Sarcoplasmic/endoplasmic reticulum calcium ATPase 2	353	TGTLTTNQMSVCR	K.TGTLTTNQM'SVCR.M	0	0	0	0	0	4	0	4	4	0	0	0	0	0	0	0	0	0
IPI00219078	ATP2A2	Isoform SERCA2B of Sarcoplasmic/endoplasmic reticulum calcium ATPase 2	437	VGEATETALTCLVEK	K.VGEATETALTCLVEK.M	0	0	0	0	8	4	4	12	8	0	0	0	0	0	4	0	0	0
IPI00219078	ATP2A2	Isoform SERCA2B of Sarcoplasmic/endoplasmic reticulum calcium ATPase 2	468	ANACNSVIK	R.ANACNSVIK.Q	0	0	0	0	0	0	0	3	3	0	0	0	0	0	0	0	0	0
IPI00219078	ATP2A2	Isoform SERCA2B of Sarcoplasmic/endoplasmic reticulum calcium ATPase 2	560	CLALATHDNPLR	R.C^LALATHDNPLR.R	0	0	0	0	6	3	9	3	6	0	0	0	0	0	3	0	0	0
IPI00219078	ATP2A2	Isoform SERCA2B of Sarcoplasmic/endoplasmic reticulum calcium ATPase 2	637	RIGIFGQDEDVTSK	R.RIGIFGQDEDVTSK.A	0	0	0	0	0	3	3	3	0	0	0	0	0	0	3	0	0	0
IPI00219078	ATP2A2	Isoform SERCA2B of Sarcoplasmic/endoplasmic reticulum calcium ATPase 2	638	IGIFGQDEDVTSK	R.IGIFGQDEDVTSK.A	0	0	0	0	0	6	3	0	3	0	0	0	0	0	3	0	0	0
IPI00219078	ATP2A2	Isoform SERCA2B of Sarcoplasmic/endoplasmic reticulum calcium ATPase 2	656	EFDELNPSAQR	R.EFDELNPSAQR.D	0	0	0	0	6	6	3	3	6	0	0	0	0	0	0	0	0	0
IPI00219078	ATP2A2	Isoform SERCA2B of Sarcoplasmic/endoplasmic reticulum calcium ATPase 2	686	IVEFLQSFDEITAMTGDGVNDAPALK	K.IVEFLQSFDEITAM'TGDGVNDAPALK.K	0	0	0	0	0	3	0	0	0	0	0	0	0	0	0	0	0	0
IPI00219078	ATP2A2	Isoform SERCA2B of Sarcoplasmic/endoplasmic reticulum calcium ATPase 2	712	KAEIGIAMGSGTAVAK	K.KAEIGIAM'GSGTAVAK.T	0	0	0	0	0	6	0	0	0	0	0	0	0	0	0	0	0	0
IPI00219078	ATP2A2	Isoform SERCA2B of Sarcoplasmic/endoplasmic reticulum calcium ATPase 2	728	TASEMVLADDNFSTIVAAVEEGR	K.TASEMVLADDNFSTIVAAVEEGR.A	0	0	0	0	10	15	5	5	0	0	0	0	0	0	0	0	0	0
IPI00219078	ATP2A2	Isoform SERCA2B of Sarcoplasmic/endoplasmic reticulum calcium ATPase 2	864	VSFYQLSHFLQCK	R.VSFYQLSHFLQCK.E	0	0	0	0	3	0	0	3	0	0	0	0	0	0	3	0	0	0
IPI00219078	ATP2A2	Isoform SERCA2B of Sarcoplasmic/endoplasmic reticulum calcium ATPase 2	972	ISLPVILMDETLK	K.ISLPVILM'DETLK.F	0	0	0	0	3	3	0	0	0	0	0	0	0	0	0	0	0	0
IPI00219078	ATP2A2	Isoform SERCA2B of Sarcoplasmic/endoplasmic reticulum calcium ATPase 2	989	NYLEPGKECVQPATK	R.NYLEPGKECVQPATK.S	0	0	0	0	2	2	2	2	2	0	0	0	0	2	2	0	0	0
IPI00009791	ATP2B1	Isoform D of Plasma membrane calcium-transporting ATPase 1	1149	SSLYEGLEKPESR	R.SSLYEGLEKPESR.T	0	0	0	0	0	0	0	0	0	0	0	0	0	0	0	0	0	3
IPI00012490	ATP2B1	Isoform D of Plasma membrane calcium-transporting ATPase 1	216	YGDLLPADGILIQGNDLK	K.YGDLLPADGILIQGNDLK.I	0	0	0	0	0	0	0	0	0	0	0	0	4	4	0	0	0	0
IPI00012490	ATP2B1	Isoform D of Plasma membrane calcium-transporting ATPase 1	812	EASDIILTDDNFTSIVK	K.EASDIILTDDNFTSIVK.A	0	0	0	0	0	0	0	0	0	0	0	0	5	0	0	0	0	0
IPI00021695	ATP2B1	Isoform D of Plasma membrane calcium-transporting ATPase 1	20	EANHDGDFGITLAELR	K.EANHDGDFGITLAELR.A	0	0	0	0	0	0	2	4	2	0	0	0	0	0	0	0	0	0
IPI00021695	ATP2B1	Isoform D of Plasma membrane calcium-transporting ATPase 1	48	KIQESYGDVYGICTK	R.KIQESYGDVYGICTK.L	0	0	0	0	0	0	0	0	0	0	0	0	0	0	0	0	2	0
IPI00021695	ATP2B1	Isoform D of Plasma membrane calcium-transporting ATPase 1	49	IQESYGDVYGICTK	K.IQESYGDVYGICTK.L	0	0	0	2	2	2	2	2	2	0	0	0	0	0	0	4	0	2
IPI00021695	ATP2B1	Isoform D of Plasma membrane calcium-transporting ATPase 1	65	TSPNEGLSGNPADLER	K.TSPNEGLSGNPADLER.R	0	0	0	2	2	2	2	2	2	0	0	0	0	0	2	0	0	2
IPI00021695	ATP2B1	Isoform D of Plasma membrane calcium-transporting ATPase 1	199	GGQVIQIPVADITVGDIAQVK	R.GGQVIQIPVADITVGDIAQVK.Y	0	0	0	2	2	2	0	2	4	0	0	0	0	2	0	2	2	0
IPI00021695	ATP2B1	Isoform D of Plasma membrane calcium-transporting ATPase 1	220	YGDLLPADGILIQGNDLK	K.YGDLLPADGILIQGNDLK.I	0	0	0	0	4	4	4	4	4	0	0	0	0	0	0	4	4	4
IPI00021695	ATP2B1	Isoform D of Plasma membrane calcium-transporting ATPase 1	238	IDESSLTGESDHVKK	K.IDESSLTGESDHVKK.S	0	0	0	0	4	4	0	4	0	0	0	0	0	0	0	0	0	4
IPI00021695	ATP2B1	Isoform D of Plasma membrane calcium-transporting ATPase 1	238	IDESSLTGESDHVK	K.IDESSLTGESDHVK.K	0	0	0	4	4	0	0	4	4	0	0	0	0	0	0	4	4	0
IPI00021695	ATP2B1	Isoform D of Plasma membrane calcium-transporting ATPase 1	459	HLDACETMGNATAICSDK	R.HLDACETM'GNATAICSDK.T	0	0	0	7	7	0	0	0	0	0	0	0	0	0	0	0	0	0
IPI00021695	ATP2B1	Isoform D of Plasma membrane calcium-transporting ATPase 1	545	TECALLGLLLDLK	K.TECALLGLLLDLK.R	0	0	0	0	2	2	0	2	0	0	0	0	0	0	0	2	2	0
IPI00021695	ATP2B1	Isoform D of Plasma membrane calcium-transporting ATPase 1	575	VYTFNSVR	K.VYTFNSVR.K	0	0	0	0	0	0	0	7	0	0	0	0	0	0	0	0	0	0
IPI00021695	ATP2B1	Isoform D of Plasma membrane calcium-transporting ATPase 1	706	MVTGDNINTAR	R.M'VTGDNINTAR.A	0	0	0	0	7	7	0	0	0	0	0	0	0	0	0	0	0	0
IPI00021695	ATP2B1	Isoform D of Plasma membrane calcium-transporting ATPase 1	779	GIIDSTVSDQR	K.GIIDSTVSDQR.Q	0	0	0	0	2	0	0	0	2	0	0	0	0	0	0	0	0	2
IPI00021695	ATP2B1	Isoform D of Plasma membrane calcium-transporting ATPase 1	790	QVVAVTGDGTNDGPALKK	R.Q^VVAVTGDGTNDGPALKK.A	0	0	0	0	7	0	0	0	0	0	0	0	0	0	0	0	7	0
IPI00021695	ATP2B1	Isoform D of Plasma membrane calcium-transporting ATPase 1	790	QVVAVTGDGTNDGPALK	R.Q^VVAVTGDGTNDGPALK.K	0	0	0	14	7	7	7	0	0	0	0	0	0	0	0	0	7	0
IPI00021695	ATP2B1	Isoform D of Plasma membrane calcium-transporting ATPase 1	807	KADVGFAMGIAGTDVAK	K.KADVGFAM'GIAGTDVAK.E	0	0	0	7	0	7	0	0	0	0	0	0	0	0	0	0	0	0
IPI00021695	ATP2B1	Isoform D of Plasma membrane calcium-transporting ATPase 1	808	ADVGFAMGIAGTDVAK	K.ADVGFAM'GIAGTDVAK.E	0	0	0	7	0	7	0	0	0	0	0	0	0	0	0	0	0	0
IPI00021695	ATP2B1	Isoform D of Plasma membrane calcium-transporting ATPase 1	824	EASDIILTDDNFTSIVK	K.EASDIILTDDNFTSIVK.A	0	0	0	5	5	5	0	5	5	0	0	0	0	0	0	5	0	0
IPI00021695	ATP2B1	Isoform D of Plasma membrane calcium-transporting ATPase 1	1071	EAGHGTQKEEIPEEELAEDVEEIDHAER	K.EAGHGTQKEEIPEEELAEDVEEIDHAER.E	0	0	0	2	0	0	0	0	0	0	0	0	0	0	0	0	0	0
IPI00021695	ATP2B1	Isoform D of Plasma membrane calcium-transporting ATPase 1	1164	SSLYEGLEKPESR	R.SSLYEGLEKPESR.S	0	0	0	3	3	3	0	3	0	0	0	0	0	3	0	3	3	0
IPI00009791	ATP2B2	Isoform WB of Plasma membrane calcium-transporting ATPase 2	197	AGQVVQIPVAEIVVGDIAQVK	R.AGQVVQIPVAEIVVGDIAQVK.Y	0	0	0	0	0	0	2	0	2	0	0	0	0	0	0	4	2	4
IPI00009791	ATP2B2	Isoform WB of Plasma membrane calcium-transporting ATPase 2	218	YGDLLPADGLFIQGNDLK	K.YGDLLPADGLFIQGNDLK.I	0	0	0	2	2	2	2	2	2	0	0	0	0	0	0	0	2	2
IPI00009791	ATP2B2	Isoform WB of Plasma membrane calcium-transporting ATPase 2	236	IDESSLTGESDQVR	K.IDESSLTGESDQVR.K	0	0	0	2	2	2	0	2	0	0	0	0	0	0	0	2	0	4
IPI00009791	ATP2B2	Isoform WB of Plasma membrane calcium-transporting ATPase 2	569	TECGLLGFVLDLK	K.TECGLLGFVLDLK.Q	0	0	0	0	0	0	2	0	2	0	0	0	0	0	0	0	2	0
IPI00009791	ATP2B2	Isoform WB of Plasma membrane calcium-transporting ATPase 2	847	EASDIILTDDNFSSIVK	K.EASDIILTDDNFSSIVK.A	0	0	0	0	2	0	0	0	0	0	0	0	0	0	0	0	0	0
IPI00009791	ATP2B2	Isoform WB of Plasma membrane calcium-transporting ATPase 2	1209	NNSAIDSGINLTTDTSK	K.NNSAIDSGINLTTDTSK.S	0	0	0	0	0	0	2	0	0	0	0	0	0	0	0	2	2	0
IPI00012490	ATP2B4	Isoform XD of Plasma membrane calcium-transporting ATPase 4	60	TSPVEGLSGNPADLEK	K.TSPVEGLSGNPADLEK.R	0	0	0	0	0	0	0	0	0	0	0	0	0	0	0	2	2	0
IPI00012490	ATP2B4	Isoform XD of Plasma membrane calcium-transporting ATPase 4	195	NGQLIQLPVAEIVVGDIAQVK	R.NGQLIQLPVAEIVVGDIAQVK.Y	0	0	0	0	0	0	0	2	0	0	0	0	0	0	0	4	4	2
IPI00012490	ATP2B4	Isoform XD of Plasma membrane calcium-transporting ATPase 4	535	TECALLGFVTDLK	K.TECALLGFVTDLK.Q	0	0	0	0	0	0	0	0	0	0	0	0	0	0	0	2	2	2
IPI00012490	ATP2B4	Isoform XD of Plasma membrane calcium-transporting ATPase 4	1181	TPLLDEEEEENPDK	R.TPLLDEEEEENPDK.A	0	0	0	0	0	0	0	0	0	0	0	0	0	0	0	0	1	0
IPI00220473	ATP2C1	cDNA FLJ56454, highly similar to Calcium-transporting ATPase type 2C member 1	25	KASELPVSEVASILQADLQNGLNK	K.KASELPVSEVASILQADLQNGLNK.C	0	0	0	0	0	0	0	1	0	0	0	0	0	0	1	0	2	0
IPI00220473	ATP2C1	cDNA FLJ56454, highly similar to Calcium-transporting ATPase type 2C member 1	26	ASELPVSEVASILQADLQNGLNK	K.ASELPVSEVASILQADLQNGLNK.C	0	0	0	0	0	0	0	1	1	0	0	0	0	0	0	0	1	0
IPI00220473	ATP2C1	cDNA FLJ56454, highly similar to Calcium-transporting ATPase type 2C member 1	154	DLVPGDTVCLSVGDR	R.DLVPGDTVCLSVGDR.V	0	0	0	0	0	0	0	2	0	0	0	0	0	0	0	0	0	0
IPI00220473	ATP2C1	cDNA FLJ56454, highly similar to Calcium-transporting ATPase type 2C member 1	198	VTAPQPAATNGDLASR	K.VTAPQPAATNGDLASR.S	0	0	0	0	0	2	0	0	0	0	0	0	0	0	0	0	0	0
IPI00220473	ATP2C1	cDNA FLJ56454, highly similar to Calcium-transporting ATPase type 2C member 1	404	IVEAGCVCNDAVIR	R.IVEAGCVCNDAVIR.N	0	0	0	0	0	0	0	0	1	0	0	0	1	1	0	2	0	1
IPI00220473	ATP2C1	cDNA FLJ56454, highly similar to Calcium-transporting ATPase type 2C member 1	497	GQTLTLTQQQR	K.GQTLTLTQQQR.D	0	0	0	0	0	0	0	0	0	0	0	0	0	0	1	0	0	0
IPI00220473	ATP2C1	cDNA FLJ56454, highly similar to Calcium-transporting ATPase type 2C member 1	524	VLALASGPELGQLTFLGLVGIIDPPR	R.VLALASGPELGQLTFLGLVGIIDPPR.T	0	0	0	0	0	0	0	0	1	0	0	0	0	0	0	0	0	0
IPI00220473	ATP2C1	cDNA FLJ56454, highly similar to Calcium-transporting ATPase type 2C member 1	654	AADIGVAMGQTGTDVCK	K.AADIGVAM'GQTGTDVCK.E	0	0	0	0	0	1	0	0	0	0	0	0	0	0	0	0	0	0
IPI00218919	ATP4A	Potassium-transporting ATPase alpha chain 1	456	RIVIGDASETALLK	K.RIVIGDASETALLK.F	0	0	0	1	1	0	0	0	0	0	0	0	0	0	0	0	0	0
IPI00440493	ATP5A1	ATP synthase subunit alpha, mitochondrial	46	TGTAEMSSILEER	K.TGTAEM'SSILEER.I	0	0	0	0	4	4	0	0	4	0	0	0	0	0	0	0	0	0
IPI00440493	ATP5A1	ATP synthase subunit alpha, mitochondrial	59	ILGADTSVDLEETGR	R.ILGADTSVDLEETGR.V	5	5	0	5	10	10	20	20	25	0	0	0	0	5	0	10	15	10
IPI00440493	ATP5A1	ATP synthase subunit alpha, mitochondrial	74	VLSIGDGIAR	R.VLSIGDGIAR.V	0	0	0	0	0	0	0	10	10	0	0	0	0	0	0	0	0	0
IPI00440493	ATP5A1	ATP synthase subunit alpha, mitochondrial	104	GMSLNLEPDNVGVVVFGNDK	K.GM'SLNLEPDNVGVVVFGNDK.L	0	0	0	5	0	0	0	0	0	0	0	0	0	0	0	0	0	0
IPI00440493	ATP5A1	ATP synthase subunit alpha, mitochondrial	134	TGAIVDVPVGEELLGR	R.TGAIVDVPVGEELLGR.V	4	4	4	8	4	4	8	8	4	0	0	0	4	4	4	12	8	8
IPI00440493	ATP5A1	ATP synthase subunit alpha, mitochondrial	150	VVDALGNAIDGK	R.VVDALGNAIDGK.G	0	0	0	0	0	0	4	8	8	0	0	0	0	4	0	4	4	4
IPI00440493	ATP5A1	ATP synthase subunit alpha, mitochondrial	195	AVDSLVPIGR	K.AVDSLVPIGR.G	0	0	0	0	0	0	4	0	0	0	0	0	0	0	0	0	4	4
IPI00440493	ATP5A1	ATP synthase subunit alpha, mitochondrial	219	TSIAIDTIINQK	K.TSIAIDTIINQK.R	0	0	0	2	0	2	2	4	2	0	0	0	2	0	0	2	0	2
IPI00440493	ATP5A1	ATP synthase subunit alpha, mitochondrial	242	LYCIYVAIGQK	K.LYCIYVAIGQK.R	0	0	0	0	0	0	2	0	2	0	0	0	0	0	0	0	0	0
IPI00440493	ATP5A1	ATP synthase subunit alpha, mitochondrial	306	HALIIYDDLSK	K.HALIIYDDLSK.Q	2	0	0	2	2	2	2	4	6	0	0	0	0	0	0	2	0	2
IPI00440493	ATP5A1	ATP synthase subunit alpha, mitochondrial	335	EAYPGDVFYLHSR	R.EAYPGDVFYLHSR.L	0	0	0	2	0	2	2	4	2	0	0	0	0	0	0	2	2	2
IPI00440493	ATP5A1	ATP synthase subunit alpha, mitochondrial	403	GIRPAINVGLSVSR	K.GIRPAINVGLSVSR.V	0	0	0	2	2	2	2	4	2	0	0	0	0	2	2	2	2	2
IPI00440493	ATP5A1	ATP synthase subunit alpha, mitochondrial	435	LELAQYR	K.LELAQYR.E	0	0	0	0	0	0	0	2	0	0	0	0	0	0	0	0	0	0
IPI00440493	ATP5A1	ATP synthase subunit alpha, mitochondrial	442	EVAAFAQFGSDLDAATQQLLSR	R.EVAAFAQFGSDLDAATQQLLSR.G	0	0	0	4	6	4	18	18	6	0	0	0	2	2	2	12	10	8
IPI00440493	ATP5A1	ATP synthase subunit alpha, mitochondrial	473	QGQYSPMAIEEQVAVIYAGVR	K.QGQYSPM'AIEEQVAVIYAGVR.G	0	0	0	2	2	0	0	0	0	0	0	0	0	0	0	0	0	0
IPI00440493	ATP5A1	ATP synthase subunit alpha, mitochondrial	494	GYLDKLEPSK	R.GYLDKLEPSK.I	0	0	0	0	0	0	0	0	2	0	0	0	0	0	0	0	0	0
IPI00440493	ATP5A1	ATP synthase subunit alpha, mitochondrial	507	FENAFLSHVVSQHQALLGTIR	K.FENAFLSHVVSQHQALLGTIR.A	2	2	0	2	4	2	6	6	2	0	0	0	4	2	2	4	4	2
IPI00440493	ATP5A1	ATP synthase subunit alpha, mitochondrial	532	ISEQSDAK	K.ISEQSDAK.L	0	0	0	0	0	0	0	2	2	0	0	0	0	0	0	0	0	0
IPI00440493	ATP5A1	ATP synthase subunit alpha, mitochondrial	540	LKEIVTNFLAGFEA	K.LKEIVTNFLAGFEA.-	0	0	2	0	2	0	10	8	6	0	0	0	0	0	0	8	6	6
IPI00440493	ATP5A1	ATP synthase subunit alpha, mitochondrial	542	EIVTNFLAGFEA	K.EIVTNFLAGFEA.-	0	0	0	0	0	0	0	4	2	0	0	0	0	0	0	2	0	2
IPI00303476	ATP5B	ATP synthase subunit beta, mitochondrial	95	LVLEVAQHLGESTVR	R.LVLEVAQHLGESTVR.T	4	0	0	2	2	2	4	10	4	0	0	0	0	0	0	4	2	2
IPI00303476	ATP5B	ATP synthase subunit beta, mitochondrial	125	VLDSGAPIKIPVGPETLGR	K.VLDSGAPIKIPVGPETLGR.I	0	0	0	2	4	0	2	2	2	0	0	0	0	0	0	2	2	2
IPI00303476	ATP5B	ATP synthase subunit beta, mitochondrial	125	VLDSGAPIK	K.VLDSGAPIK.I	0	0	0	0	0	0	0	0	2	0	0	0	0	0	0	0	0	0
IPI00303476	ATP5B	ATP synthase subunit beta, mitochondrial	134	IPVGPETLGR	K.IPVGPETLGR.I	0	0	0	0	0	2	2	2	2	0	0	0	0	0	0	0	0	2
IPI00303476	ATP5B	ATP synthase subunit beta, mitochondrial	189	VVDLLAPYAK	K.VVDLLAPYAK.G	0	0	0	0	0	0	2	2	0	0	0	0	0	0	0	0	0	0
IPI00303476	ATP5B	ATP synthase subunit beta, mitochondrial	202	IGLFGGAGVGK	K.IGLFGGAGVGK.T	0	0	0	0	0	2	2	4	0	0	0	0	0	0	0	0	0	2
IPI00303476	ATP5B	ATP synthase subunit beta, mitochondrial	213	TVLIMELINNVAK	K.TVLIMELINNVAK.A	2	2	2	0	0	0	0	4	2	0	0	0	2	2	2	4	4	2
IPI00303476	ATP5B	ATP synthase subunit beta, mitochondrial	226	AHGGYSVFAGVGER	K.AHGGYSVFAGVGER.T	3	3	0	3	3	0	3	6	6	0	0	0	0	0	0	3	3	6
IPI00303476	ATP5B	ATP synthase subunit beta, mitochondrial	282	VALTGLTVAEYFR	R.VALTGLTVAEYFR.D	1	1	1	1	1	1	2	1	1	0	0	0	1	1	1	2	2	2
IPI00303476	ATP5B	ATP synthase subunit beta, mitochondrial	295	DQEGQDVLLFIDNIFR	R.DQEGQDVLLFIDNIFR.F	1	1	0	1	0	1	1	2	1	0	0	0	0	1	0	0	1	1
IPI00303476	ATP5B	ATP synthase subunit beta, mitochondrial	311	FTQAGSEVSALLGR	R.FTQAGSEVSALLGR.I	1	1	1	1	1	2	2	2	1	0	0	0	0	1	1	1	1	1
IPI00303476	ATP5B	ATP synthase subunit beta, mitochondrial	351	KGSITSVQAIYVPADDLTDPAPATTFAHLDATTVLSR	K.KGSITSVQAIYVPADDLTDPAPATTFAHLDATTVLSR.A	0	0	0	2	2	0	4	6	2	0	0	0	0	0	0	2	6	2
IPI00303476	ATP5B	ATP synthase subunit beta, mitochondrial	352	GSITSVQAIYVPADDLTDPAPATTFAHLDATTVLSR	K.GSITSVQAIYVPADDLTDPAPATTFAHLDATTVLSR.A	0	0	0	2	0	2	6	2	4	0	0	0	0	0	0	2	2	2
IPI00303476	ATP5B	ATP synthase subunit beta, mitochondrial	388	AIAELGIYPAVDPLDSTSR	R.AIAELGIYPAVDPLDSTSR.I	2	2	2	2	4	4	2	2	4	2	2	2	4	2	2	6	2	4
IPI00395769	ATP5C1	Isoform Liver of ATP synthase subunit gamma, mitochondrial	68	IYGLGSLALYEK	R.IYGLGSLALYEK.A	0	0	0	0	1	0	1	0	1	0	0	0	0	0	0	1	0	1
IPI00395769	ATP5C1	Isoform Liver of ATP synthase subunit gamma, mitochondrial	91	HLLIGVSSDR	K.HLLIGVSSDR.G	0	0	0	0	0	1	1	1	1	0	0	0	0	0	0	1	0	1
IPI00395769	ATP5C1	Isoform Liver of ATP synthase subunit gamma, mitochondrial	101	GLCGAIHSSIAK	R.GLCGAIHSSIAK.Q	0	0	0	0	0	0	1	0	1	0	0	0	0	0	0	1	1	1
IPI00395769	ATP5C1	Isoform Liver of ATP synthase subunit gamma, mitochondrial	116	SEVATLTAAGK	K.SEVATLTAAGK.E	0	0	0	0	0	0	1	1	0	0	0	0	0	0	0	0	0	0
IPI00395769	ATP5C1	Isoform Liver of ATP synthase subunit gamma, mitochondrial	144	THSDQFLVAFK	R.THSDQFLVAFK.E	0	0	0	0	0	0	1	1	0	0	0	0	0	0	0	1	1	1
IPI00395769	ATP5C1	Isoform Liver of ATP synthase subunit gamma, mitochondrial	159	KPPTFGDASVIALELLNSGYEFDEGSIIFNK	R.KPPTFGDASVIALELLNSGYEFDEGSIIFNK.F	0	0	0	0	0	0	1	1	0	0	0	0	0	0	0	0	0	0
IPI00395769	ATP5C1	Isoform Liver of ATP synthase subunit gamma, mitochondrial	244	ESTTSEQSAR	K.ESTTSEQSAR.M	0	0	0	0	0	0	0	0	1	0	0	0	0	0	0	0	0	0
IPI00024920	ATP5D	ATP synthase subunit delta, mitochondrial	57	QVDVPTLTGAFGILAAHVPTLQVLRPGLVVVHAEDGTTSK	R.Q^VDVPTLTGAFGILAAHVPTLQVLRPGLVVVHAEDGTTSK.Y	0	0	0	0	0	0	1	2	0	0	0	0	0	0	0	1	0	0
IPI00024920	ATP5D	ATP synthase subunit delta, mitochondrial	97	YFVSSGSIAVNADSSVQLLAEEAVTLDMLDLGAAK	K.YFVSSGSIAVNADSSVQLLAEEAVTLDMLDLGAAK.A	0	0	0	0	0	0	0	1	0	0	0	0	0	0	0	0	0	0
IPI00024920	ATP5D	ATP synthase subunit delta, mitochondrial	137	AQAELVGTADEATR	K.AQAELVGTADEATR.A	0	0	0	0	1	0	1	2	1	0	0	0	0	0	0	1	1	1
IPI00024920	ATP5D	ATP synthase subunit delta, mitochondrial	157	IEANEALVK	R.IEANEALVK.A	0	0	0	0	0	0	1	1	0	0	0	0	0	0	0	0	0	0
IPI00029133	ATP5F1	ATP synthase subunit b, mitochondrial	56	YGLIPEEFFQFLYPK	R.YGLIPEEFFQFLYPK.T	0	0	0	0	0	0	0	1	1	0	0	0	0	0	0	1	1	1
IPI00029133	ATP5F1	ATP synthase subunit b, mitochondrial	116	YGPFVADFADK	K.YGPFVADFADK.L	0	0	0	0	0	0	0	0	3	0	0	0	0	0	0	0	0	0
IPI00029133	ATP5F1	ATP synthase subunit b, mitochondrial	140	QASIQHIQNAIDTEK	K.Q^ASIQHIQNAIDTEK.S	0	0	0	4	0	2	2	2	2	0	0	0	2	0	0	2	2	2
IPI00029133	ATP5F1	ATP synthase subunit b, mitochondrial	155	SQQALVQK	K.SQQALVQK.R	0	0	0	0	0	0	0	0	3	0	0	0	0	0	0	0	0	0
[truncated: 18,874 more rows]

## Sheet: PH5CH8 - SenV
IPI_ID	Protein_Name	Description	SeqPos	Peptide	.Pep.y	SenV_MAM_01	SenV_MAM_02	SenV_MAM_03	SenV_ER_01	SenV_ER_02	SenV_ER_03	SenV_Cyto_01	SenV_Cyto_02	SenV_Cyto_03	PH5_MAM_01	PH5_MAM_02	PH5_MAM_03	PH5_ER_01	PH5_ER_02	PH5_ER_03	PH5_Cyto_01	PH5_Cyto_02	PH5_Cyto_03
IPI00025426	A2M	Alpha-2-macroglobulin	818	ATVLNYLPK	K.ATVLNYLPK.C	3	3	3	0	3	0	0	0	0	0	0	0	0	0	3	0	0	0
IPI00478003	A2M	Alpha-2-macroglobulin	935	LPPNVVEESAR	K.LPPNVVEESAR.A	1	0	0	0	0	0	0	0	0	0	1	0	0	0	0	0	0	0
IPI00024143	AAAS	Aladin	40	GQWINLPVLQLTK	R.GQWINLPVLQLTK.D	0	0	0	0	0	0	0	0	0	2	2	2	0	0	0	0	0	0
IPI00024143	AAAS	Aladin	271	VWDVSTETCVPLPWFR	R.VWDVSTETCVPLPWFR.G	0	0	0	0	0	0	0	0	0	1	0	0	0	0	0	0	0	0
IPI00024143	AAAS	Aladin	343	LLFTVLGEPLIYSLSFPER	R.LLFTVLGEPLIYSLSFPER.C	0	0	0	0	0	0	0	0	0	3	6	3	0	0	0	0	0	0
IPI00024143	AAAS	Aladin	435	NSPVFELLPCGIIQGEPGAQPQLITFHPSFNK	R.NSPVFELLPCGIIQGEPGAQPQLITFHPSFNK.G	3	0	0	0	0	0	0	0	0	6	3	0	0	0	0	0	0	0
IPI00217272	AACS	Isoform 1 of Acetoacetyl-CoA synthetase	647	AVEQGGAFSNPETLDLYR	K.AVEQGGAFSNPETLDLYR.D	0	0	0	0	0	0	0	0	0	0	0	0	0	0	0	0	0	1
IPI00479760	AAK1	AP2 associated kinase 1	292	YMLEPDPDK	R.YMLEPDPDK.R	0	0	0	0	0	1	0	0	0	0	0	0	0	0	0	0	0	0
IPI00014481	AAMP	47 kDa protein	210	TFQGPNCPATCGR	K.TFQGPNCPATCGR.V	0	0	0	0	0	0	0	0	1	0	0	0	0	0	0	1	1	1
IPI00014481	AAMP	47 kDa protein	230	AVVGYEDGTIR	R.AVVGYEDGTIR.I	0	0	0	0	0	0	0	0	0	0	0	0	0	0	0	1	1	0
IPI00027442	AARS	Alanyl-tRNA synthetase, cytoplasmic	154	QIWQNLGLDDTK	K.QIWQNLGLDDTK.I	0	0	0	0	0	0	0	1	0	0	0	0	0	0	0	0	0	0
IPI00027442	AARS	Alanyl-tRNA synthetase, cytoplasmic	585	VGDQVWLFIDEPR	K.VGDQVWLFIDEPR.R	0	0	0	0	0	0	0	0	0	0	0	0	0	0	0	2	0	0
IPI00027442	AARS	Alanyl-tRNA synthetase, cytoplasmic	665	AVYTQDCPLAAAK	K.AVYTQDCPLAAAK.A	0	0	0	0	0	0	2	2	2	0	0	0	0	0	0	2	2	2
IPI00027442	AARS	Alanyl-tRNA synthetase, cytoplasmic	684	AVFDETYPDPVR	R.AVFDETYPDPVR.V	0	0	0	0	0	0	0	0	0	0	0	0	0	0	0	0	2	2
IPI00027442	AARS	Alanyl-tRNA synthetase, cytoplasmic	696	VVSIGVPVSELLDDPSGPAGSLTSVEFCGGTHLR	R.VVSIGVPVSELLDDPSGPAGSLTSVEFCGGTHLR.N	0	0	0	0	0	0	0	0	0	0	0	0	0	0	0	4	2	2
IPI00027442	AARS	Alanyl-tRNA synthetase, cytoplasmic	794	EIADLGEALATAVIPQWQK	R.EIADLGEALATAVIPQWQK.D	0	0	0	0	0	0	2	2	0	0	0	0	0	0	0	2	4	2
IPI00027442	AARS	Alanyl-tRNA synthetase, cytoplasmic	899	ITCLCQVPQNAANR	K.ITCLCQVPQNAANR.G	0	0	0	0	0	0	0	0	0	0	0	0	0	0	0	2	2	2
IPI00027442	AARS	Alanyl-tRNA synthetase, cytoplasmic	944	NVGCLQEALQLATSFAQLR	K.NVGCLQEALQLATSFAQLR.L	0	0	0	0	0	0	2	4	0	0	0	0	0	0	0	6	4	6
IPI00394788	AARS2	Probable alanyl-tRNA synthetase, mitochondrial	393	NSAQIANLVSEDEAAFLASLER	R.NSAQIANLVSEDEAAFLASLER.G	1	0	0	0	0	0	0	0	0	0	0	0	0	0	0	0	0	0
IPI00302238	AATF	Protein AATF	247	ALLTTNQLPQPDVFPLFK	K.ALLTTNQLPQPDVFPLFK.D	0	0	0	0	0	0	0	0	0	0	0	0	1	0	0	0	0	0
IPI00293460	ABCA1	ATP-binding cassette, sub-family A member 1	361	NLESSPLSR	K.NLESSPLSR.I	0	2	2	0	0	0	0	2	2	0	0	2	0	0	0	2	0	2
IPI00477917	ABCA1	ATP-binding cassette, sub-family A member 1	2145	IAGSNPDLKPVQDFFGLAFPGSVLK	R.IAGSNPDLKPVQDFFGLAFPGSVLK.E	0	0	1	0	0	0	0	0	0	0	0	0	0	0	0	0	0	0
IPI00008338	ABCC1	Isoform 9 of Multidrug resistance-associated protein 1	656	SDPPTLNGITFSIPEGALVAVVGQVGCGK	R.SDPPTLNGITFSIPEGALVAVVGQVGCGK.S	0	1	1	0	0	0	0	0	0	0	0	1	0	0	0	0	0	0
IPI00008338	ABCC1	Isoform 9 of Multidrug resistance-associated protein 1	800	DGAFAEFLR	R.DGAFAEFLR.T	0	0	1	0	0	0	0	0	0	0	0	0	0	0	0	0	0	0
IPI00008338	ABCC1	Isoform 9 of Multidrug resistance-associated protein 1	854	QLSSSSSYSGDISR	R.QLSSSSSYSGDISR.H	0	0	0	0	0	0	0	0	0	0	0	1	0	0	0	0	0	0
IPI00008338	ABCC1	Isoform 9 of Multidrug resistance-associated protein 1	1311	ITIIPQDPVLFSGSLR	K.ITIIPQDPVLFSGSLR.M	1	0	0	0	0	0	0	0	0	0	0	0	0	0	0	0	0	0
IPI00219843	ABCC3	Isoform 3B of Canalicular multispecific organic anion transporter 2	265	GQIPDGGAAAAGGMEEAGK	R.GQIPDGGAAAAGGM'EEAGK.A	0	0	0	0	1	0	0	0	0	0	0	0	0	0	0	0	0	0
IPI00006675	ABCC4	Isoform 1 of Multidrug resistance-associated protein 4	422	ASETPTLQGLSFTVRPGELLAVVGPVGAGK	K.ASETPTLQGLSFTVRPGELLAVVGPVGAGK.S	0	0	0	0	0	0	0	0	0	0	1	1	0	0	0	0	0	0
IPI00291373	ABCD1	ATP-binding cassette sub-family D member 1	390	NLLTAAADAIER	R.NLLTAAADAIER.I	0	1	0	0	0	0	0	0	0	0	0	0	0	0	0	0	0	0
IPI00291373	ABCD1	ATP-binding cassette sub-family D member 1	439	ELEDAQAGSGTIGR	R.ELEDAQAGSGTIGR.S	0	0	1	0	0	0	0	0	0	0	1	1	0	0	0	0	0	0
IPI00908804	ABCD3	cDNA FLJ53353, highly similar to ATP-binding cassette sub-family D member 3	206	IANPDQLLTQDVEK	R.IANPDQLLTQDVEK.F	4	0	4	0	0	0	0	0	0	0	0	0	0	0	0	0	0	0
IPI00908804	ABCD3	cDNA FLJ53353, highly similar to ATP-binding cassette sub-family D member 3	441	DIEGVQVIPLIPGAGEIIIADNIIK	K.DIEGVQVIPLIPGAGEIIIADNIIK.F	2	2	1	0	0	0	0	0	0	1	1	1	1	0	1	0	0	0
IPI00908804	ABCD3	cDNA FLJ53353, highly similar to ATP-binding cassette sub-family D member 3	489	SGANVLICGPNGCGK	R.SGANVLICGPNGCGK.S	3	0	3	0	0	0	0	0	0	0	0	0	0	0	0	0	0	0
IPI00908804	ABCD3	cDNA FLJ53353, highly similar to ATP-binding cassette sub-family D member 3	509	VLGELWPLFGGR	R.VLGELWPLFGGR.L	3	0	0	0	0	0	0	0	0	0	0	0	0	0	0	0	0	0
IPI00908804	ABCD3	cDNA FLJ53353, highly similar to ATP-binding cassette sub-family D member 3	568	EYLDNVQLGHILER	K.EYLDNVQLGHILER.E	3	0	0	0	0	0	0	0	0	0	0	0	0	0	0	0	0	0
IPI00002372	ABCD3	Isoform 1 of ATP-binding cassette sub-family D member 3	417	GIEGVQVIPLIPGAGEIIIADNIIK	K.GIEGVQVIPLIPGAGEIIIADNIIK.F	2	4	4	2	2	0	0	0	0	6	6	4	4	2	2	0	0	0
IPI00303207	ABCE1	ATP-binding cassette sub-family E member 1	37	LCIEVTPQSK	K.LCIEVTPQSK.I	0	0	0	0	0	0	0	0	0	0	0	0	1	1	0	0	0	0
IPI00303207	ABCE1	ATP-binding cassette sub-family E member 1	65	CPFGALSIVNLPSNLEK	K.CPFGALSIVNLPSNLEK.E	0	0	0	1	1	1	0	1	0	0	0	0	1	0	1	0	1	1
IPI00303207	ABCE1	ATP-binding cassette sub-family E member 1	134	YDDPPDWQEILTYFR	K.YDDPPDWQEILTYFR.G	0	0	0	1	1	0	0	0	0	1	0	0	1	1	1	0	0	0
IPI00303207	ABCE1	ATP-binding cassette sub-family E member 1	149	GSELQNYFTK	R.GSELQNYFTK.I	0	0	0	0	0	0	0	0	0	0	0	0	0	0	1	0	0	0
IPI00303207	ABCE1	ATP-binding cassette sub-family E member 1	196	TQAIVCQQLDLTHLK	K.TQAIVCQQLDLTHLK.E	0	0	0	0	1	0	0	0	0	0	0	0	0	0	1	0	0	0
IPI00303207	ABCE1	ATP-binding cassette sub-family E member 1	213	NVEDLSGGELQR	R.NVEDLSGGELQR.F	0	0	0	0	0	1	1	0	0	1	1	1	1	0	1	1	0	1
IPI00303207	ABCE1	ATP-binding cassette sub-family E member 1	307	EGINIFLDGYVPTENLR	R.EGINIFLDGYVPTENLR.F	0	0	0	2	1	0	0	0	0	1	1	1	1	1	0	0	0	0
IPI00013495	ABCF1	Isoform 1 of ATP-binding cassette sub-family F member 1	40	TFFEELAVEDK	K.TFFEELAVEDK.Q	0	0	0	4	4	0	0	0	0	0	0	0	0	0	0	0	0	0
IPI00013495	ABCF1	Isoform 1 of ATP-binding cassette sub-family F member 1	164	AVSEEQQPALK	K.AVSEEQQPALK.G	0	0	0	0	0	0	0	0	0	3	0	0	3	0	0	0	0	0
IPI00013495	ABCF1	Isoform 1 of ATP-binding cassette sub-family F member 1	315	ALSIPPNIDVLLCEQEVVADETPAVQAVLR	R.ALSIPPNIDVLLCEQEVVADETPAVQAVLR.A	0	0	0	0	0	0	0	0	0	3	0	0	0	0	6	0	3	0
IPI00013495	ABCF1	Isoform 1 of ATP-binding cassette sub-family F member 1	359	LQGQLEQGDDTAAER	R.LQGQLEQGDDTAAER.L	0	0	2	2	2	2	2	2	2	0	0	2	2	0	2	2	2	2
IPI00013495	ABCF1	Isoform 1 of ATP-binding cassette sub-family F member 1	462	TLLIVSHDQGFLDDVCTDIIHLDAQR	K.TLLIVSHDQGFLDDVCTDIIHLDAQR.L	0	0	0	0	0	2	0	0	0	0	0	0	4	0	0	0	0	0
IPI00013495	ABCF1	Isoform 1 of ATP-binding cassette sub-family F member 1	552	NQDEESQEAPELLK	K.NQDEESQEAPELLK.R	0	0	0	2	2	2	0	2	0	0	0	0	2	0	2	2	2	0
IPI00013495	ABCF1	Isoform 1 of ATP-binding cassette sub-family F member 1	627	STLLLLLTGK	K.STLLLLLTGK.L	0	0	0	2	2	2	0	0	0	0	0	0	0	0	2	0	0	0
IPI00013495	ABCF1	Isoform 1 of ATP-binding cassette sub-family F member 1	652	IGFFNQQYAEQLR	K.IGFFNQQYAEQLR.M	0	0	0	2	2	2	0	0	0	0	0	0	2	0	2	2	2	2
IPI00013495	ABCF1	Isoform 1 of ATP-binding cassette sub-family F member 1	713	VVFAELACR	R.VVFAELACR.E	0	0	0	0	3	0	0	0	0	0	0	0	0	0	0	0	0	3
IPI00013495	ABCF1	Isoform 1 of ATP-binding cassette sub-family F member 1	722	EPDVLILDEPTNNLDIESIDALGEAINEYK	R.EPDVLILDEPTNNLDIESIDALGEAINEYK.G	0	0	0	0	0	0	3	0	0	0	0	0	3	0	3	0	0	0
IPI00013495	ABCF1	Isoform 1 of ATP-binding cassette sub-family F member 1	752	GAVIVVSHDAR	K.GAVIVVSHDAR.L	0	0	0	4	4	0	0	0	0	0	0	0	0	0	0	0	0	0
IPI00013495	ABCF1	Isoform 1 of ATP-binding cassette sub-family F member 1	763	LITETNCQLWVVEEQSVSQIDGDFEDYKR	R.LITETNCQLWVVEEQSVSQIDGDFEDYKR.E	0	0	0	4	0	0	0	0	0	0	0	0	0	0	0	0	0	0
IPI00873899	ABCF1	Isoform 1 of ATP-binding cassette sub-family F member 1	164	AVSEEQQPALK	K.AVSEEQQPALK.G	0	0	0	0	0	0	0	0	0	0	0	0	0	3	0	0	0	0
IPI00873899	ABCF1	Isoform 1 of ATP-binding cassette sub-family F member 1	223	KAEQGSEEEGEGEEEEEEGGESK	K.KAEQGSEEEGEGEEEEEEGGESK.A	0	0	0	0	0	0	0	0	0	0	0	0	0	2	0	0	0	0
IPI00873899	ABCF1	Isoform 1 of ATP-binding cassette sub-family F member 1	353	ALSIPPNIDVLLCEQEVVADETPAVQAVLR	R.ALSIPPNIDVLLCEQEVVADETPAVQAVLR.A	0	0	0	0	0	0	0	0	0	0	0	0	0	3	0	0	0	0
IPI00873899	ABCF1	Isoform 1 of ATP-binding cassette sub-family F member 1	397	LQGQLEQGDDTAAER	R.LQGQLEQGDDTAAER.L	0	0	0	0	0	0	0	0	0	0	0	0	0	2	0	0	0	0
IPI00873899	ABCF1	Isoform 1 of ATP-binding cassette sub-family F member 1	500	TLLIVSHDQGFLDDVCTDIIHLDAQR	K.TLLIVSHDQGFLDDVCTDIIHLDAQR.L	0	0	0	0	0	0	0	0	0	0	0	0	0	2	0	0	0	0
IPI00873899	ABCF1	Isoform 1 of ATP-binding cassette sub-family F member 1	590	NQDEESQEAPELLK	K.NQDEESQEAPELLK.R	0	0	0	0	0	0	0	0	0	0	0	0	0	2	0	0	0	0
IPI00873899	ABCF1	Isoform 1 of ATP-binding cassette sub-family F member 1	690	IGFFNQQYAEQLR	K.IGFFNQQYAEQLR.M	0	0	0	0	0	0	0	0	0	0	0	0	0	2	0	0	0	0
IPI00873899	ABCF1	Isoform 1 of ATP-binding cassette sub-family F member 1	760	EPDVLILDEPTNNLDIESIDALGEAINEYK	R.EPDVLILDEPTNNLDIESIDALGEAINEYK.G	0	0	0	0	0	0	0	0	0	0	0	0	0	3	0	0	0	0
IPI00005045	ABCF2	ATP-binding cassette, sub-family F, member 2 isoform b	25	KGHEENGDVVTEPQVAEK	R.KGHEENGDVVTEPQVAEK.N	0	0	0	0	0	0	0	0	0	0	0	0	0	0	2	0	0	0
IPI00005045	ABCF2	ATP-binding cassette, sub-family F, member 2 isoform b	305	YYTGNYDQYVK	K.YYTGNYDQYVK.T	0	0	0	0	0	1	0	0	0	0	0	0	0	0	1	0	0	0
IPI00005045	ABCF2	ATP-binding cassette, sub-family F, member 2 isoform b	575	LIQQVAQEIWVCEK	R.LIQQVAQEIWVCEK.Q	0	0	0	0	0	0	0	0	0	0	0	0	0	0	1	0	0	0
IPI00005045	ABCF2	ATP-binding cassette, sub-family F, member 2 isoform b	594	WPGDILAYK	K.WPGDILAYK.E	0	0	0	0	0	0	0	0	0	0	0	0	1	0	0	0	0	0
IPI00005045	ABCF2	ATP-binding cassette, sub-family F, member 2 isoform b	609	LVDEEPQLTK	K.LVDEEPQLTK.R	0	0	0	0	0	0	0	0	0	0	0	0	1	0	0	0	0	0
IPI00167072	ABHD11	abhydrolase domain containing 11 isoform 8	52	LLDGEAALPAVVFLHGLFGSK	R.LLDGEAALPAVVFLHGLFGSK.T	0	0	0	0	0	0	0	0	0	0	0	2	0	0	0	0	0	0
IPI00060569	ABHD12	Isoform 2 of Abhydrolase domain-containing protein 12	100	LIFLNFVR	K.LIFLNFVR.V	0	3	0	0	0	0	0	0	0	3	0	0	0	0	0	0	0	0
IPI00060569	ABHD12	Isoform 2 of Abhydrolase domain-containing protein 12	108	VPYFIDLK	R.VPYFIDLK.K	0	0	0	0	0	0	0	0	0	3	0	0	0	0	0	0	0	0
IPI00060569	ABHD12	Isoform 2 of Abhydrolase domain-containing protein 12	207	GWGDSVGTPSER	R.GWGDSVGTPSER.G	0	0	0	0	0	0	0	0	0	0	0	3	0	0	0	0	0	0
IPI00060569	ABHD12	Isoform 2 of Abhydrolase domain-containing protein 12	263	ETPPDALILESPFTNIR	R.ETPPDALILESPFTNIR.E	0	0	2	2	2	2	0	0	0	2	2	0	2	2	2	0	0	0
IPI00167702	ABLIM2	Actin-binding LIM protein 2 splice variant 1	283	IYPYDSLIVTNR	K.IYPYDSLIVTNR.I	0	0	0	0	0	0	0	1	0	0	0	0	0	0	0	0	0	0
IPI00012828	ACAA1	3-ketoacyl-CoA thiolase, peroxisomal	103	IAQFLSDIPETVPLSTVNR	R.IAQFLSDIPETVPLSTVNR.Q	2	2	2	0	0	0	0	0	0	0	0	0	0	0	0	0	0	0
IPI00012828	ACAA1	3-ketoacyl-CoA thiolase, peroxisomal	293	AEELGLPILGVLR	K.AEELGLPILGVLR.S	3	3	3	0	0	0	0	0	0	0	3	6	0	0	0	0	0	0
IPI00001539	ACAA2	Putative uncharacterized protein ACAA2 (Fragment)	15	TPFGAYGGLLK	R.TPFGAYGGLLK.D	0	0	0	0	0	0	0	0	0	0	0	1	0	0	0	0	0	0
IPI00011569	ACACA	Isoform 4 of Acetyl-CoA carboxylase 1	510	ITSENPDEGFKPSSGTVQELNFR	R.ITSENPDEGFKPSSGTVQELNFR.S	0	0	0	0	0	0	2	0	0	0	0	0	0	0	0	0	0	0
IPI00011569	ACACA	Isoform 4 of Acetyl-CoA carboxylase 1	1688	IGSFGPQEDLLFLR	R.IGSFGPQEDLLFLR.A	1	0	0	0	0	0	1	1	1	0	0	0	0	0	0	1	1	1
IPI00420065	ACAD11	Isoform 1 of Acyl-CoA dehydrogenase family member 11	327	YLLGNNSSEDSFLFANIVQPLAETGLQLSK	R.YLLGNNSSEDSFLFANIVQPLAETGLQLSK.R	0	0	0	0	0	0	0	0	0	0	0	1	0	0	0	0	0	0
IPI00152981	ACAD9	Acyl-CoA dehydrogenase family member 9, mitochondrial	52	EVFPFPEVSQDELNEINQFLGPVEK	K.EVFPFPEVSQDELNEINQFLGPVEK.F	2	0	2	0	0	0	0	0	0	2	0	2	0	0	0	0	0	0
IPI00152981	ACAD9	Acyl-CoA dehydrogenase family member 9, mitochondrial	280	IPVENILGEVGDGFK	K.IPVENILGEVGDGFK.V	2	2	0	0	0	0	0	0	0	2	0	0	0	0	0	0	0	0
IPI00005040	ACADM	Putative uncharacterized protein DKFZp686M24262	280	TRPVVAAGAVGLAQR	K.TRPVVAAGAVGLAQR.A	0	0	0	0	0	0	0	0	0	0	0	1	0	0	0	0	0	0
IPI00005040	ACADM	Putative uncharacterized protein DKFZp686M24262	359	AFAGDIANQLATDAVQILGGNGFNTEYPVEK	K.AFAGDIANQLATDAVQILGGNGFNTEYPVEK.L	0	0	1	0	0	0	0	0	0	0	0	0	0	0	0	0	0	0
IPI00005040	ACADM	Putative uncharacterized protein DKFZp686M24262	396	IYQIYEGTSQIQR	K.IYQIYEGTSQIQR.L	0	0	0	0	0	0	0	0	0	0	0	1	0	0	0	0	0	0
IPI00027701	ACADS	Short-chain specific acyl-CoA dehydrogenase, mitochondrial	273	IGIASQALGIAQTALDCAVNYAENR	R.IGIASQALGIAQTALDCAVNYAENR.M	0	0	1	0	0	0	0	0	0	0	0	0	0	0	0	0	0	0
IPI00028031	ACADVL	cDNA FLJ56425, highly similar to Very-long-chain specific acyl-CoAdehydrogenase, mitochondrial	158	FFEEVNDPAK	R.FFEEVNDPAK.N	4	4	4	0	0	0	0	0	0	0	0	0	0	0	0	0	0	0
IPI00028031	ACADVL	cDNA FLJ56425, highly similar to Very-long-chain specific acyl-CoAdehydrogenase, mitochondrial	184	ELGAFGLQVPSELGGVGLCNTQYAR	K.ELGAFGLQVPSELGGVGLCNTQYAR.L	0	0	3	0	0	0	0	0	0	3	0	0	0	0	0	0	0	0
IPI00028031	ACADVL	cDNA FLJ56425, highly similar to Very-long-chain specific acyl-CoAdehydrogenase, mitochondrial	251	LASGETVAAFCLTEPSSGSDAASIR	K.LASGETVAAFCLTEPSSGSDAASIR.T	3	3	0	0	0	0	0	0	0	0	0	0	0	0	0	0	0	0
IPI00028031	ACADVL	cDNA FLJ56425, highly similar to Very-long-chain specific acyl-CoAdehydrogenase, mitochondrial	294	LWISNGGLADIFTVFAK	K.LWISNGGLADIFTVFAK.T	2	0	0	0	0	0	0	0	0	2	0	2	0	0	0	0	0	0
IPI00028031	ACADVL	cDNA FLJ56425, highly similar to Very-long-chain specific acyl-CoAdehydrogenase, mitochondrial	311	TPVTDPATGAVK	K.TPVTDPATGAVK.E	0	0	0	0	0	0	0	0	0	2	0	0	0	0	0	0	0	0
IPI00028031	ACADVL	cDNA FLJ56425, highly similar to Very-long-chain specific acyl-CoAdehydrogenase, mitochondrial	350	ASNTAEVFFDGVR	K.ASNTAEVFFDGVR.V	2	2	0	0	0	0	0	0	0	0	0	0	0	0	0	0	0	0
IPI00028031	ACADVL	cDNA FLJ56425, highly similar to Very-long-chain specific acyl-CoAdehydrogenase, mitochondrial	363	VPSENVLGEVGSGFK	R.VPSENVLGEVGSGFK.V	2	2	0	0	0	0	0	0	0	2	0	0	0	0	0	0	0	0
IPI00028031	ACADVL	cDNA FLJ56425, highly similar to Very-long-chain specific acyl-CoAdehydrogenase, mitochondrial	539	NPFGNAGLLLGEAGK	K.NPFGNAGLLLGEAGK.Q	2	2	0	0	0	0	0	0	0	0	2	0	0	0	0	0	0	0
IPI00028031	ACADVL	cDNA FLJ56425, highly similar to Very-long-chain specific acyl-CoAdehydrogenase, mitochondrial	559	AGLGSGLSLSGLVHPELSR	R.AGLGSGLSLSGLVHPELSR.S	2	2	2	0	0	0	0	0	0	2	2	2	0	0	0	0	0	0
IPI00028031	ACADVL	cDNA FLJ56425, highly similar to Very-long-chain specific acyl-CoAdehydrogenase, mitochondrial	585	ALEQFATVVEAK	R.ALEQFATVVEAK.L	0	0	1	0	0	0	0	0	0	0	0	0	0	0	0	0	0	0
IPI00030363	ACAT1	Acetyl-CoA acetyltransferase, mitochondrial	50	TPIGSFLGSLSLLPATK	R.TPIGSFLGSLSLLPATK.L	4	4	2	0	0	0	0	0	0	2	4	0	0	0	0	0	0	0
IPI00030363	ACAT1	Acetyl-CoA acetyltransferase, mitochondrial	67	LGSIAIQGAIEK	K.LGSIAIQGAIEK.A	0	2	0	0	0	0	0	0	0	0	0	0	0	0	0	0	0	0
IPI00030363	ACAT1	Acetyl-CoA acetyltransferase, mitochondrial	106	QAVLGAGLPISTPCTTINK	R.QAVLGAGLPISTPCTTINK.V	0	0	4	0	0	0	0	0	0	0	0	2	0	0	0	0	0	0
IPI00030363	ACAT1	Acetyl-CoA acetyltransferase, mitochondrial	209	NEQDAYAINSYTR	R.NEQDAYAINSYTR.S	0	1	1	0	0	0	0	0	0	0	0	1	0	0	0	0	0	0
IPI00030363	ACAT1	Acetyl-CoA acetyltransferase, mitochondrial	312	IVAFADAAVEPIDFPIAPVYAASMVLK	R.IVAFADAAVEPIDFPIAPVYAASMVLK.D	0	0	0	0	0	0	0	0	0	1	0	0	0	0	0	0	0	0
IPI00291419	ACAT2	cDNA FLJ53975, highly similar to Acetyl-CoA acetyltransferase, cytosolic	74	ATVAPEDVSEVIFGHVLAAGCGQNPVR	R.ATVAPEDVSEVIFGHVLAAGCGQNPVR.Q	0	0	0	0	0	0	2	1	2	0	0	0	0	0	0	0	2	1
IPI00291419	ACAT2	cDNA FLJ53975, highly similar to Acetyl-CoA acetyltransferase, cytosolic	230	EIVPVLVSTR	K.EIVPVLVSTR.K	0	0	0	0	0	0	0	0	0	0	0	0	0	0	0	1	0	0
IPI00291419	ACAT2	cDNA FLJ53975, highly similar to Acetyl-CoA acetyltransferase, cytosolic	371	VNIEGGAIALGHPLGASGCR	K.VNIEGGAIALGHPLGASGCR.I	0	0	0	0	0	0	0	0	1	0	0	0	0	0	0	0	0	1
IPI00291419	ACAT2	cDNA FLJ53975, highly similar to Acetyl-CoA acetyltransferase, cytosolic	391	ILVTLLHTLER	R.ILVTLLHTLER.M	0	0	0	0	0	0	1	1	0	0	0	0	0	0	0	0	0	0
IPI00009315	ACBD3	Golgi resident protein GCP60	307	QQEVVVAGSSLPTSSK	K.QQEVVVAGSSLPTSSK.V	0	0	0	0	0	0	1	1	1	0	0	0	0	0	0	0	0	0
IPI00186681	ACBD5	Isoform 1 of Acyl-CoA-binding domain-containing protein 5	397	GGETDEFSNVR	R.GGETDEFSNVR.R	0	0	0	0	0	0	0	0	0	1	0	0	0	0	0	0	0	0
IPI00007334	ACIN1	Isoform 1 of Apoptotic chromatin condensation inducer in the nucleus	239	LSEGSQPAEEEEDQETPSR	K.LSEGSQPAEEEEDQETPSR.N	0	0	0	0	0	0	0	0	0	0	0	0	0	0	0	1	1	1
IPI00007334	ACIN1	Isoform 1 of Apoptotic chromatin condensation inducer in the nucleus	832	GVPAGNSDTEGGQPGR	K.GVPAGNSDTEGGQPGR.K	0	0	0	2	2	0	0	0	0	0	0	0	0	0	0	0	0	0
IPI00007334	ACIN1	Isoform 1 of Apoptotic chromatin condensation inducer in the nucleus	1035	TGTLVEEAFWIDK	R.TGTLVEEAFWIDK.I	0	0	0	2	2	2	0	0	0	0	0	0	2	2	2	0	0	0
IPI00007334	ACIN1	Isoform 1 of Apoptotic chromatin condensation inducer in the nucleus	1210	LLDDLFR	K.LLDDLFR.K	0	0	0	0	0	0	0	0	0	0	0	0	2	0	0	0	0	2
IPI00007334	ACIN1	Isoform 1 of Apoptotic chromatin condensation inducer in the nucleus	1220	AAPCIYWLPLTDSQIVQK	K.AAPCIYWLPLTDSQIVQK.E	0	0	0	2	2	0	0	0	0	0	0	0	2	2	0	0	0	0
IPI00021290	ACLY	cDNA FLJ56442, highly similar to ATP-citrate synthase	18	FICTTSAIQNR	K.FICTTSAIQNR.F	0	0	0	2	2	2	2	2	2	0	0	0	2	2	2	2	2	2
IPI00021290	ACLY	cDNA FLJ56442, highly similar to ATP-citrate synthase	43	LLQDHPWLLSQNLVVKPDQLIK	R.LLQDHPWLLSQNLVVKPDQLIK.R	0	0	0	0	0	0	0	0	0	0	0	0	0	0	0	0	0	2
IPI00021290	ACLY	cDNA FLJ56442, highly similar to ATP-citrate synthase	69	LGLVGVNLTLDGVK	K.LGLVGVNLTLDGVK.S	0	0	0	0	0	0	0	2	0	0	0	0	0	2	0	2	2	2
IPI00021290	ACLY	cDNA FLJ56442, highly similar to ATP-citrate synthase	210	DGVYVLDLAAK	K.DGVYVLDLAAK.V	0	0	0	1	0	1	0	0	0	0	0	0	0	1	1	1	0	1
IPI00021290	ACLY	cDNA FLJ56442, highly similar to ATP-citrate synthase	221	VDATADYICK	K.VDATADYICK.V	0	0	0	0	0	0	0	1	0	0	0	0	0	0	0	1	0	0
IPI00021290	ACLY	cDNA FLJ56442, highly similar to ATP-citrate synthase	233	WGDIEFPPPFGR	K.WGDIEFPPPFGR.E	0	0	0	1	0	0	0	0	0	0	0	0	1	0	0	0	0	0
IPI00021290	ACLY	cDNA FLJ56442, highly similar to ATP-citrate synthase	379	RGGPNYQEGLR	R.RGGPNYQEGLR.V	0	0	0	2	0	0	0	0	0	0	0	0	0	0	0	0	0	0
IPI00021290	ACLY	cDNA FLJ56442, highly similar to ATP-citrate synthase	593	TIAIIAEGIPEALTR	R.TIAIIAEGIPEALTR.K	0	0	0	2	2	2	0	0	0	0	0	0	2	4	2	0	2	2
IPI00021290	ACLY	cDNA FLJ56442, highly similar to ATP-citrate synthase	677	TTDGVYEGVAIGGDR	R.TTDGVYEGVAIGGDR.Y	0	0	0	2	0	2	2	2	0	0	0	0	2	2	2	2	0	2
IPI00021290	ACLY	cDNA FLJ56442, highly similar to ATP-citrate synthase	919	DLVSSLTSGLLTIGDR	K.DLVSSLTSGLLTIGDR.F	0	0	0	2	4	2	2	2	4	0	2	0	0	2	2	2	4	2
IPI00021290	ACLY	cDNA FLJ56442, highly similar to ATP-citrate synthase	935	FGGALDAAAK	R.FGGALDAAAK.M	0	0	0	0	0	0	2	0	2	0	0	0	2	0	0	0	0	0
IPI00021290	ACLY	cDNA FLJ56442, highly similar to ATP-citrate synthase	996	QHFPATPLLDYALEVEK	R.QHFPATPLLDYALEVEK.I	0	0	0	4	4	4	6	8	2	2	2	2	6	6	6	8	8	6
IPI00008485	ACO1	Cytoplasmic aconitate hydratase	345	DFNDPSQDPDFTQVVELDLK	R.DFNDPSQDPDFTQVVELDLK.T	0	0	0	0	0	0	2	2	0	0	0	0	0	0	0	0	0	2
IPI00008485	ACO1	Cytoplasmic aconitate hydratase	616	IETVNESWNALATPSDK	K.IETVNESWNALATPSDK.L	0	0	0	0	0	0	0	0	1	0	0	0	0	0	1	1	0	0
IPI00008485	ACO1	Cytoplasmic aconitate hydratase	737	QAPQTIHLPSGEILDVFDAAER	K.QAPQTIHLPSGEILDVFDAAER.Y	0	0	0	0	0	0	1	0	1	0	0	0	0	0	0	0	2	1
IPI00008485	ACO1	Cytoplasmic aconitate hydratase	759	YQQAGLPLIVLAGK	R.YQQAGLPLIVLAGK.E	0	0	0	0	0	0	1	1	1	0	0	0	1	1	1	1	0	1
IPI00008485	ACO1	Cytoplasmic aconitate hydratase	794	AVLAESYER	K.AVLAESYER.I	0	0	0	0	0	0	0	0	0	0	0	0	0	0	0	0	0	1
IPI00017855	ACO2	Aconitase 2, mitochondrial	145	DINQEVYNFLATAGAK	K.DINQEVYNFLATAGAK.Y	0	0	0	0	0	0	0	0	0	1	0	0	0	0	0	0	0	0
IPI00017855	ACO2	Aconitase 2, mitochondrial	412	SQFTITPGSEQIR	K.SQFTITPGSEQIR.A	3	0	0	0	0	0	0	0	0	0	0	0	0	0	0	0	0	0
IPI00017855	ACO2	Aconitase 2, mitochondrial	480	NDANPETHAFVTSPEIVTALAIAGTLK	R.NDANPETHAFVTSPEIVTALAIAGTLK.F	2	0	2	0	0	0	0	0	0	2	0	0	0	0	0	0	0	0
IPI00017855	ACO2	Aconitase 2, mitochondrial	634	NAVTQEFGPVPDTAR	R.NAVTQEFGPVPDTAR.Y	0	0	3	0	0	0	0	0	0	0	0	0	0	0	0	0	0	0
IPI00010415	ACOT7	Isoform 1 of Cytosolic acyl coenzyme A thioester hydrolase	158	ATLWYVPLSLK	K.ATLWYVPLSLK.N	0	0	0	0	0	0	2	0	2	0	0	0	0	0	0	2	2	2
IPI00010415	ACOT7	Isoform 1 of Cytosolic acyl coenzyme A thioester hydrolase	173	VLEVPPVVYSR	K.VLEVPPVVYSR.Q	0	0	0	0	0	0	0	0	2	0	0	0	0	0	0	0	0	2
IPI00010415	ACOT7	Isoform 1 of Cytosolic acyl coenzyme A thioester hydrolase	268	TNIVTASVDAINFHDK	K.TNIVTASVDAINFHDK.I	0	0	0	0	0	0	0	4	0	0	0	0	0	0	0	0	2	2
IPI00010415	ACOT7	Isoform 1 of Cytosolic acyl coenzyme A thioester hydrolase	325	AASAFFTYVSLSQEGR	R.AASAFFTYVSLSQEGR.S	0	0	0	0	0	0	1	1	1	0	0	0	0	0	0	1	1	1
IPI00010415	ACOT7	Isoform 1 of Cytosolic acyl coenzyme A thioester hydrolase	341	SLPVPQLVPETEDEK	R.SLPVPQLVPETEDEK.K	0	0	0	0	0	0	0	1	1	0	0	0	0	0	0	1	1	1
IPI00298202	ACOT8	Acyl-coenzyme A thioesterase 8	25	SVLVTTVLNLEPLDEDLFR	R.SVLVTTVLNLEPLDEDLFR.G	3	6	3	0	0	0	0	0	0	6	6	3	0	0	0	0	0	0
IPI00298202	ACOT8	Acyl-coenzyme A thioesterase 8	54	LFGGQIVGQALVAAAK	R.LFGGQIVGQALVAAAK.S	3	3	3	0	0	0	0	0	0	3	0	0	3	0	0	0	0	0
IPI00298202	ACOT8	Acyl-coenzyme A thioesterase 8	294	QDGVLAVTCAQEGVIR	R.QDGVLAVTCAQEGVIR.V	0	0	2	0	0	0	0	0	0	2	0	0	0	0	0	0	0	0
IPI00220710	ACOT9	acyl-Coenzyme A thioesterase 2, mitochondrial isoform a	85	DSYIEVLLPLGSEPELR	K.DSYIEVLLPLGSEPELR.E	2	0	2	0	0	0	0	0	0	2	2	0	0	0	0	0	0	0
IPI00220710	ACOT9	acyl-Coenzyme A thioesterase 2, mitochondrial isoform a	212	GPAFVNPLIPESPEEEELFR	K.GPAFVNPLIPESPEEEELFR.Q	2	2	2	0	0	0	0	0	0	2	2	2	0	0	0	0	0	0
IPI00296907	ACOX1	Isoform 2 of Peroxisomal acyl-coenzyme A oxidase 1	183	TSNHAIVLAQLITK	K.TSNHAIVLAQLITK.G	0	0	0	0	0	0	0	0	0	1	1	0	0	0	0	0	0	0
IPI00296907	ACOX1	Isoform 2 of Peroxisomal acyl-coenzyme A oxidase 1	199	CYGLHAFIVPIR	K.C^YGLHAFIVPIR.E	0	1	0	0	0	0	0	0	0	1	0	0	0	0	0	0	0	0
IPI00296907	ACOX1	Isoform 2 of Peroxisomal acyl-coenzyme A oxidase 1	230	FGYDEIDNGYLK	K.FGYDEIDNGYLK.M	1	0	1	0	0	0	0	0	0	1	0	0	0	0	0	0	0	0
IPI00296907	ACOX1	Isoform 2 of Peroxisomal acyl-coenzyme A oxidase 1	256	YAQVKPDGTYVKPLSNK	K.YAQVKPDGTYVKPLSNK.L	1	0	0	0	0	0	0	0	0	1	0	0	0	0	0	0	0	0
IPI00296907	ACOX1	Isoform 2 of Peroxisomal acyl-coenzyme A oxidase 1	355	INEGIGQGDLSELPELHALTAGLK	R.INEGIGQGDLSELPELHALTAGLK.A	1	2	1	0	0	0	0	0	0	2	1	1	0	0	0	0	0	0
IPI00296907	ACOX1	Isoform 2 of Peroxisomal acyl-coenzyme A oxidase 1	513	EVAWNLTSVDLVR	K.EVAWNLTSVDLVR.A	1	1	1	0	0	0	0	0	0	0	0	0	0	0	0	0	0	0
IPI00296907	ACOX1	Isoform 2 of Peroxisomal acyl-coenzyme A oxidase 1	601	SDAVALVDAFDFQDVTLGSVLGR	R.SDAVALVDAFDFQDVTLGSVLGR.Y	1	1	1	0	0	0	0	0	0	0	0	0	0	0	0	0	0	0
IPI00296907	ACOX1	Isoform 2 of Peroxisomal acyl-coenzyme A oxidase 1	624	YDGNVYENLFEWAK	R.YDGNVYENLFEWAK.N	1	1	1	0	0	0	0	0	0	0	0	1	0	0	0	0	0	0
IPI00020226	ACOX3	Isoform 1 of Peroxisomal acyl-coenzyme A oxidase 3	372	SLFLDLVELQR	K.SLFLDLVELQR.G	0	0	2	0	0	0	0	0	0	0	1	0	0	0	0	0	0	0
IPI00020226	ACOX3	Isoform 1 of Peroxisomal acyl-coenzyme A oxidase 3	500	FEVSSVADCLDSAVALAAYK	K.FEVSSVADCLDSAVALAAYK.W	0	0	0	0	0	0	0	0	0	1	0	0	0	0	0	0	0	0
IPI00219861	ACP1	Isoform 1 of Low molecular weight phosphotyrosine protein phosphatase	20	SPIAEAVFR	R.SPIAEAVFR.K	0	0	0	0	0	0	0	0	6	0	0	0	0	0	0	0	6	0
IPI00219861	ACP1	Isoform 1 of Low molecular weight phosphotyrosine protein phosphatase	30	LVTDQNISENWR	K.LVTDQNISENWR.V	0	0	0	0	0	0	4	4	4	0	0	0	0	0	0	4	4	4
IPI00219861	ACP1	Isoform 1 of Low molecular weight phosphotyrosine protein phosphatase	42	VDSAATSGYEIGNPPDYR	R.VDSAATSGYEIGNPPDYR.G	0	0	0	0	0	0	0	0	0	0	0	0	0	0	0	0	3	3
IPI00219861	ACP1	Isoform 1 of Low molecular weight phosphotyrosine protein phosphatase	114	IELLGSYDPQK	K.IELLGSYDPQK.Q	0	0	0	0	0	0	4	0	0	0	0	0	0	0	0	4	4	4
IPI00219861	ACP1	Isoform 1 of Low molecular weight phosphotyrosine protein phosphatase	125	QLIIEDPYYGNDSDFETVYQQCVR	K.QLIIEDPYYGNDSDFETVYQQCVR.C	0	0	0	0	0	0	0	2	2	0	0	0	0	0	0	2	2	0
IPI00759646	ACP1	acid phosphatase 1, soluble isoform d	77	QVPSLDLK	R.QVPSLDLK.L	0	0	0	0	0	0	0	0	0	0	0	0	0	0	0	1	0	1
IPI00031397	ACSL3	Long-chain-fatty-acid--CoA ligase 3	70	SVNSLDGLASVLYPGCDTLDK	R.SVNSLDGLASVLYPGCDTLDK.V	1	1	1	1	1	1	0	0	0	0	0	0	1	1	1	0	0	0
IPI00031397	ACSL3	Long-chain-fatty-acid--CoA ligase 3	109	EVLNEEDEVQPNGK	R.EVLNEEDEVQPNGK.I	1	1	1	0	0	0	0	0	0	1	1	1	0	0	0	0	0	0
IPI00031397	ACSL3	Long-chain-fatty-acid--CoA ligase 3	223	DIVSLVPR	K.DIVSLVPR.L	0	0	1	0	0	0	0	0	0	0	0	0	0	0	0	0	0	0
IPI00031397	ACSL3	Long-chain-fatty-acid--CoA ligase 3	233	HIITVDGKPPTWSEFPK	R.HIITVDGKPPTWSEFPK.G	0	1	1	1	1	0	0	0	0	1	1	1	1	1	1	0	0	0
IPI00031397	ACSL3	Long-chain-fatty-acid--CoA ligase 3	349	IGYSSPQTLADQSSK	R.IGYSSPQTLADQSSK.I	2	2	2	2	0	0	0	0	0	2	2	2	2	2	2	0	0	0
IPI00031397	ACSL3	Long-chain-fatty-acid--CoA ligase 3	447	LLLCGGAPLSATTQR	R.LLLCGGAPLSATTQR.F	1	1	1	1	1	1	0	0	0	2	1	1	1	1	1	0	0	0
IPI00031397	ACSL3	Long-chain-fatty-acid--CoA ligase 3	497	VGAPLVCCEIK	R.VGAPLVCCEIK.L	0	0	0	0	0	0	0	0	0	0	0	0	1	1	0	0	0	0
IPI00031397	ACSL3	Long-chain-fatty-acid--CoA ligase 3	548	ADFFEDENGQR	K.ADFFEDENGQR.W	2	2	2	0	0	0	0	0	0	0	2	2	2	0	0	0	0	0
IPI00031397	ACSL3	Long-chain-fatty-acid--CoA ligase 3	559	WLCTGDIGEFEPDGCLK	R.WLCTGDIGEFEPDGCLK.I	2	2	2	2	0	0	0	0	0	0	0	0	2	2	2	0	0	0
IPI00031397	ACSL3	Long-chain-fatty-acid--CoA ligase 3	661	VLSEAAISASLEK	K.VLSEAAISASLEK.F	0	2	0	0	0	0	0	0	0	0	0	0	0	0	0	0	0	0
IPI00029737	ACSL4	Isoform Long of Long-chain-fatty-acid--CoA ligase 4	173	YNFPLVTLYATLGK	K.YNFPLVTLYATLGK.E	0	0	0	0	0	0	0	0	0	1	1	1	0	0	0	0	0	0
IPI00029737	ACSL4	Isoform Long of Long-chain-fatty-acid--CoA ligase 4	340	IGYSSPLTLSDQSSK	R.IGYSSPLTLSDQSSK.I	1	1	1	0	0	0	0	0	0	1	1	1	0	0	0	0	0	0
IPI00029737	ACSL4	Isoform Long of Long-chain-fatty-acid--CoA ligase 4	414	GYDAPLCNLLLFK	K.GYDAPLCNLLLFK.K	0	1	1	0	0	0	0	0	0	0	1	1	0	0	0	0	0	0
IPI00029737	ACSL4	Isoform Long of Long-chain-fatty-acid--CoA ligase 4	537	TAEDYSVDENGQR	K.TAEDYSVDENGQR.W	0	0	0	0	0	0	0	0	0	0	0	0	0	1	0	0	0	0
IPI00031397	ACSL4	Isoform Long of Long-chain-fatty-acid--CoA ligase 4	586	LQAGEYVSLGK	K.LQAGEYVSLGK.V	3	0	0	0	3	3	0	0	0	0	3	3	0	3	0	0	0	0
IPI00031397	ACSL4	Isoform Long of Long-chain-fatty-acid--CoA ligase 4	682	LSPEPWTPETGLVTDAFK	R.LSPEPWTPETGLVTDAFK.L	2	2	4	2	2	2	0	0	0	2	2	0	2	4	4	0	0	0
IPI00002245	ACSS3	Isoform 1 of Acyl-CoA synthetase short-chain family member 3, mitochondrial	10	KVTSAGGLGGPLPGSSPAR	R.KVTSAGGLGGPLPGSSPAR.G	0	0	0	0	0	1	0	0	0	0	0	0	0	0	0	0	0	0
IPI00008603	ACTA2	Actin, aortic smooth muscle	71	YPIEHGIITNWDDMEK	K.YPIEHGIITNWDDMEK.I	0	0	0	6	12	6	0	0	0	6	6	6	0	0	0	0	0	0
IPI00008603	ACTA2	Actin, aortic smooth muscle	98	VAPEEHPTLLTEAPLNPK	R.VAPEEHPTLLTEAPLNPK.A	0	0	0	0	0	0	0	0	0	6	0	6	0	0	6	0	0	0
IPI00008603	ACTA2	Actin, aortic smooth muscle	218	LCYVALDFENEMATAASSSSLEK	K.LCYVALDFENEM'ATAASSSSLEK.S	0	0	0	0	0	0	0	0	0	5	0	0	0	0	0	0	0	0
IPI00021428	ACTA2	Actin, aortic smooth muscle	71	YPIEHGIITNWDDMEK	K.YPIEHGIITNWDDMEK.I	0	0	0	0	0	0	18	6	12	0	0	0	0	0	0	18	6	12
IPI00021428	ACTA2	Actin, aortic smooth muscle	98	VAPEEHPTLLTEAPLNPK	R.VAPEEHPTLLTEAPLNPK.A	6	0	6	0	0	0	12	6	6	0	0	0	0	0	0	0	0	0
IPI00021428	ACTA2	Actin, aortic smooth muscle	218	LCYVALDFENEMATAASSSSLEK	K.LCYVALDFENEM'ATAASSSSLEK.S	0	0	0	0	0	0	0	0	0	0	0	0	0	0	0	0	0	15
IPI00021439	ACTB	Beta actin variant (Fragment)	19	AGFAGDDAPR	K.AGFAGDDAPR.A	18	18	18	18	18	18	0	0	36	0	18	18	18	18	0	18	18	0
IPI00021439	ACTB	Beta actin variant (Fragment)	29	AVFPSIVGRPR	R.AVFPSIVGRPR.H	0	0	0	0	17	0	34	34	34	17	17	17	0	0	0	34	34	17
IPI00021439	ACTB	Beta actin variant (Fragment)	51	DSYVGDEAQSK	K.DSYVGDEAQSK.R	0	0	11	0	0	0	11	11	11	0	11	11	0	0	0	11	0	0
IPI00021439	ACTB	Beta actin variant (Fragment)	85	IWHHTFYNELR	K.IWHHTFYNELR.V	16	16	16	0	0	0	32	32	32	0	0	0	16	0	0	32	48	32
IPI00021439	ACTB	Beta actin variant (Fragment)	96	VAPEEHPVLLTEAPLNPK	R.VAPEEHPVLLTEAPLNPK.A	12	8	8	4	8	8	20	16	16	12	16	12	8	4	4	16	20	16
IPI00021439	ACTB	Beta actin variant (Fragment)	148	TTGIVMDSGDGVTHTVPIYEGYALPHAILR	R.TTGIVM'DSGDGVTHTVPIYEGYALPHAILR.L	0	0	0	0	0	0	4	4	4	0	0	0	0	0	0	10	16	8
IPI00021439	ACTB	Beta actin variant (Fragment)	197	GYSFTTTAER	R.GYSFTTTAER.E	4	2	2	4	2	2	4	6	8	4	2	0	2	4	2	4	4	6
IPI00021439	ACTB	Beta actin variant (Fragment)	216	LCYVALDFEQEMATAASSSSLEK	K.LCYVALDFEQEMATAASSSSLEK.S	0	0	0	0	0	0	12	9	6	6	12	9	3	0	0	18	12	9
IPI00021439	ACTB	Beta actin variant (Fragment)	239	SYELPDGQVITIGNER	K.SYELPDGQVITIGNER.F	52	78	91	65	78	78	156	143	169	26	39	65	39	26	39	182	195	195
IPI00021439	ACTB	Beta actin variant (Fragment)	291	KDLYANTVLSGGTTMYPGIADR	R.KDLYANTVLSGGTTM'YPGIADR.M	0	0	0	2	0	0	4	2	2	0	0	0	0	0	0	0	2	2
IPI00021439	ACTB	Beta actin variant (Fragment)	292	DLYANTVLSGGTTMYPGIADR	K.DLYANTVLSGGTTM'YPGIADR.M	0	0	0	2	2	2	4	4	4	0	0	0	0	0	0	6	4	6
IPI00021439	ACTB	Beta actin variant (Fragment)	316	EITALAPSTMK	K.EITALAPSTMK.I	0	0	0	10	0	10	0	0	0	0	0	0	0	0	0	10	10	10
IPI00021439	ACTB	Beta actin variant (Fragment)	360	QEYDESGPSIVHR	K.QEYDESGPSIVHR.K	36	45	45	36	54	18	54	63	72	54	18	27	36	45	36	45	63	63
IPI00003627	ACTL6A	Isoform 1 of Actin-like protein 6A	63	QGGPTYYIDTNALR	K.QGGPTYYIDTNALR.V	0	0	0	0	0	0	0	0	0	0	1	1	0	0	0	0	0	0
IPI00013508	ACTN1	Alpha-actinin-1	48	AGTQIENIEEDFR	K.AGTQIENIEEDFR.D	0	6	0	0	0	0	6	6	6	0	6	6	0	0	0	6	0	0
IPI00013508	ACTN1	Alpha-actinin-1	107	LVSIGAEEIVDGNVK	K.LVSIGAEEIVDGNVK.M	0	0	0	4	4	4	4	4	4	0	4	0	0	0	0	8	4	4
IPI00013508	ACTN1	Alpha-actinin-1	163	NVNIQNFHISWK	K.NVNIQNFHISWK.D	0	0	0	0	0	0	0	3	0	0	0	0	0	0	0	3	3	3
IPI00013508	ACTN1	Alpha-actinin-1	175	DGLGFCALIHR	K.DGLGFCALIHR.H	3	0	0	0	0	0	3	3	3	3	0	0	0	0	0	3	3	3
IPI00013508	ACTN1	Alpha-actinin-1	186	HRPELIDYGK	R.HRPELIDYGK.L	0	0	0	0	0	0	0	0	0	3	0	0	0	0	0	0	0	3
IPI00013508	ACTN1	Alpha-actinin-1	198	KDDPLTNLNTAFDVAEK	R.KDDPLTNLNTAFDVAEK.Y	0	0	0	0	0	0	0	0	3	0	3	3	0	0	0	3	0	3
IPI00013508	ACTN1	Alpha-actinin-1	199	DDPLTNLNTAFDVAEK	K.DDPLTNLNTAFDVAEK.Y	0	0	3	0	3	0	3	3	3	0	0	0	3	0	3	6	9	6
IPI00013508	ACTN1	Alpha-actinin-1	419	QKDYETATLSEIK	R.Q^KDYETATLSEIK.A	0	0	0	0	0	0	3	3	3	0	0	0	0	0	0	3	3	3
IPI00013508	ACTN1	Alpha-actinin-1	421	DYETATLSEIK	K.DYETATLSEIK.A	0	0	0	0	0	0	0	0	3	0	0	0	0	0	0	3	0	0
IPI00013508	ACTN1	Alpha-actinin-1	451	VEQIAAIAQELNELDYYDSPSVNAR	R.VEQIAAIAQELNELDYYDSPSVNAR.C	3	6	6	3	0	0	12	9	9	3	6	3	0	6	3	3	12	9
IPI00013508	ACTN1	Alpha-actinin-1	479	ICDQWDNLGALTQK	K.ICDQWDNLGALTQK.R	3	3	3	3	3	0	0	0	0	3	3	3	3	3	3	3	0	3
IPI00013508	ACTN1	Alpha-actinin-1	503	LLETIDQLYLEYAK	K.LLETIDQLYLEYAK.R	0	0	0	6	0	6	3	9	6	6	0	3	0	3	0	3	3	3
IPI00013508	ACTN1	Alpha-actinin-1	566	LAILGIHNEVSK	R.LAILGIHNEVSK.I	3	0	0	0	0	0	0	3	3	0	0	0	0	0	0	0	6	3
IPI00013508	ACTN1	Alpha-actinin-1	634	QFGAQANVIGPWIQTK	K.Q^FGAQANVIGPWIQTK.M	0	0	0	0	0	0	0	3	3	0	0	0	0	0	0	3	0	0
IPI00013508	ACTN1	Alpha-actinin-1	685	IDQLEGDHQLIQEALIFDNK	K.IDQLEGDHQLIQEALIFDNK.H	3	3	0	0	0	3	6	3	3	0	0	0	0	0	0	6	6	6
IPI00013508	ACTN1	Alpha-actinin-1	761	DHSGTLGPEEFK	R.DHSGTLGPEEFK.A	2	2	0	0	0	0	0	0	0	0	0	0	0	0	0	0	0	0
IPI00013508	ACTN1	Alpha-actinin-1	773	ACLISLGYDIGNDPQGEAEFAR	K.ACLISLGYDIGNDPQGEAEFAR.I	1	0	1	0	0	0	1	1	1	0	0	0	0	0	0	1	1	2
IPI00013508	ACTN4	Alpha-actinin-4	36	TFTAWCNSHLR	K.TFTAWCNSHLR.K	10	0	0	0	0	0	10	10	10	0	0	0	0	0	0	10	0	10
IPI00013508	ACTN4	Alpha-actinin-4	96	ALDFIASK	K.ALDFIASK.G	0	0	0	0	0	0	0	8	0	0	0	0	0	0	0	0	0	0
IPI00013508	ACTN4	Alpha-actinin-4	134	FAIQDISVEETSAK	R.FAIQDISVEETSAK.E	9	0	0	0	0	0	9	9	9	0	18	18	0	0	0	18	0	18
IPI00013508	ACTN4	Alpha-actinin-4	148	EGLLLWCQR	K.EGLLLWCQR.K	9	0	0	0	0	0	9	9	9	0	0	0	0	9	0	9	0	18
IPI00013508	ACTN4	Alpha-actinin-4	282	LASDLLEWIR	K.LASDLLEWIR.R	10	0	0	0	0	0	5	10	10	0	10	5	5	5	5	10	0	10
IPI00013508	ACTN4	Alpha-actinin-4	332	CQLEINFNTLQTK	K.CQLEINFNTLQTK.L	9	0	0	0	0	0	18	27	18	0	0	0	9	9	9	18	0	18
IPI00013508	ACTN4	Alpha-actinin-4	377	GYEEWLLNEIR	K.GYEEWLLNEIR.R	0	0	0	0	0	0	0	6	0	0	6	0	0	0	0	6	0	0
IPI00013508	ACTN4	Alpha-actinin-4	403	ASIHEAWTDGK	K.ASIHEAWTDGK.E	5	0	0	0	0	0	0	0	10	0	0	0	0	0	0	10	0	5
IPI00013508	ACTN4	Alpha-actinin-4	436	KHEAFESDLAAHQDR	K.KHEAFESDLAAHQDR.V	0	0	0	0	0	0	6	6	18	0	0	0	0	6	0	6	0	12
IPI00013508	ACTN4	Alpha-actinin-4	437	HEAFESDLAAHQDR	K.HEAFESDLAAHQDR.V	0	0	0	0	0	0	8	8	8	0	0	8	0	0	0	8	0	8
IPI00013508	ACTN4	Alpha-actinin-4	715	VGWEQLLTTIAR	R.VGWEQLLTTIAR.T	6	0	0	0	0	0	12	12	12	0	12	12	6	6	6	12	0	12
IPI00013508	ACTN4	Alpha-actinin-4	727	TINEVENQILTR	R.TINEVENQILTR.D	0	0	0	0	0	0	12	12	12	0	6	12	6	6	6	6	0	6
IPI00013508	ACTN4	Alpha-actinin-4	851	ELPPDQAEYCIAR	R.ELPPDQAEYCIAR.M	0	0	0	0	0	0	30	30	30	0	6	0	0	0	0	12	0	24
IPI00013808	ACTN4	Alpha-actinin-4	55	TFTAWCNSHLR	K.TFTAWCNSHLR.K	0	0	0	0	0	0	0	0	0	0	0	0	0	0	0	0	10	0
IPI00013808	ACTN4	Alpha-actinin-4	66	KAGTQIENIDEDFRDGLK	R.KAGTQIENIDEDFRDGLK.L	0	0	0	0	0	0	0	0	0	0	0	0	0	0	0	5	0	5
IPI00013808	ACTN4	Alpha-actinin-4	67	AGTQIENIDEDFRDGLK	K.AGTQIENIDEDFRDGLK.L	0	0	0	0	0	0	0	5	0	0	0	0	0	0	0	5	5	0
IPI00013808	ACTN4	Alpha-actinin-4	67	AGTQIENIDEDFR	K.AGTQIENIDEDFR.D	0	5	5	0	0	0	5	5	5	0	0	0	0	0	0	5	5	0
IPI00013808	ACTN4	Alpha-actinin-4	115	ALDFIASK	K.ALDFIASK.G	0	0	0	0	0	0	0	0	0	8	0	0	0	0	0	0	0	0
IPI00013808	ACTN4	Alpha-actinin-4	126	LVSIGAEEIVDGNAK	K.LVSIGAEEIVDGNAK.M	3	0	3	3	3	0	3	3	3	0	0	0	0	0	0	3	3	3
IPI00013808	ACTN4	Alpha-actinin-4	153	FAIQDISVEETSAK	R.FAIQDISVEETSAK.E	0	9	9	9	9	0	0	0	0	18	0	0	0	0	0	0	9	0
IPI00013808	ACTN4	Alpha-actinin-4	167	EGLLLWCQR	K.EGLLLWCQR.K	0	9	9	0	0	0	0	0	0	0	0	0	0	0	0	0	18	0
IPI00013808	ACTN4	Alpha-actinin-4	182	NVNVQNFHISWK	K.NVNVQNFHISWK.D	0	0	0	0	0	0	0	0	0	0	0	0	0	0	0	3	3	0
IPI00013808	ACTN4	Alpha-actinin-4	194	DGLAFNALIHR	K.DGLAFNALIHR.H	0	0	0	0	0	4	4	4	0	0	0	0	0	0	0	0	0	4
IPI00013808	ACTN4	Alpha-actinin-4	205	HRPELIEYDK	R.HRPELIEYDK.L	0	0	0	0	3	0	3	6	3	3	0	0	0	0	0	0	0	0
IPI00013808	ACTN4	Alpha-actinin-4	217	KDDPVTNLNNAFEVAEK	R.KDDPVTNLNNAFEVAEK.Y	3	0	3	0	0	0	6	6	6	3	3	0	0	0	0	3	6	3
IPI00013808	ACTN4	Alpha-actinin-4	218	DDPVTNLNNAFEVAEK	K.DDPVTNLNNAFEVAEK.Y	0	0	3	0	0	0	0	0	0	0	0	0	0	0	0	0	3	0
IPI00013808	ACTN4	Alpha-actinin-4	301	LASDLLEWIR	K.LASDLLEWIR.R	0	5	0	5	5	5	0	0	0	5	0	0	0	0	0	0	10	0
IPI00013808	ACTN4	Alpha-actinin-4	351	CQLEINFNTLQTK	K.CQLEINFNTLQTK.L	0	9	9	9	9	9	0	0	0	0	0	0	0	0	0	0	18	0
IPI00013808	ACTN4	Alpha-actinin-4	422	ASIHEAWTDGK	K.ASIHEAWTDGK.E	0	5	0	10	0	0	0	0	0	0	0	0	0	0	0	0	10	0
IPI00013808	ACTN4	Alpha-actinin-4	438	HRDYETATLSDIK	K.HRDYETATLSDIK.A	0	0	0	0	0	0	0	0	2	0	2	0	0	0	0	0	0	0
IPI00013808	ACTN4	Alpha-actinin-4	440	DYETATLSDIK	R.DYETATLSDIK.A	0	0	0	0	0	0	0	0	0	0	0	2	0	0	0	2	0	0
IPI00013808	ACTN4	Alpha-actinin-4	455	KHEAFESDLAAHQDR	R.KHEAFESDLAAHQDR.V	0	0	0	0	0	0	0	0	0	6	0	0	0	0	0	0	6	0
IPI00013808	ACTN4	Alpha-actinin-4	456	HEAFESDLAAHQDR	K.HEAFESDLAAHQDR.V	0	8	8	0	0	0	0	0	0	8	0	0	0	0	0	0	8	0
IPI00013808	ACTN4	Alpha-actinin-4	470	VEQIAAIAQELNELDYYDSHNVNTR	R.VEQIAAIAQELNELDYYDSHNVNTR.C	1	2	2	1	1	1	2	2	3	0	1	1	1	1	1	3	2	2
IPI00013808	ACTN4	Alpha-actinin-4	498	ICDQWDALGSLTHSR	K.ICDQWDALGSLTHSR.R	2	2	0	0	0	0	0	2	2	2	2	0	0	0	0	4	2	4
IPI00013808	ACTN4	Alpha-actinin-4	522	QLEAIDQLHLEYAK	K.Q^LEAIDQLHLEYAK.R	0	2	2	0	0	2	0	0	0	0	0	0	0	0	0	2	2	2
IPI00013808	ACTN4	Alpha-actinin-4	605	LSGSNPYTTVTPQIINSK	K.LSGSNPYTTVTPQIINSK.W	3	3	3	3	3	3	6	6	3	3	3	3	0	0	0	6	6	6
IPI00013808	ACTN4	Alpha-actinin-4	653	QFASQANVVGPWIQTK	R.Q^FASQANVVGPWIQTK.M	0	0	0	0	0	0	0	0	3	0	0	0	0	0	0	0	3	0
IPI00013808	ACTN4	Alpha-actinin-4	696	SIVDYKPNLDLLEQQHQLIQEALIFDNK	R.SIVDYKPNLDLLEQQHQLIQEALIFDNK.H	3	3	6	3	0	3	3	3	6	3	6	6	0	3	0	6	3	3
IPI00013808	ACTN4	Alpha-actinin-4	734	VGWEQLLTTIAR	R.VGWEQLLTTIAR.T	0	6	12	6	6	6	0	0	0	18	0	0	0	0	0	0	12	0
IPI00013808	ACTN4	Alpha-actinin-4	746	TINEVENQILTR	R.TINEVENQILTR.D	0	6	6	6	12	6	0	0	0	6	0	0	0	0	0	0	6	0
IPI00013808	ACTN4	Alpha-actinin-4	761	GISQEQMQEFR	K.GISQEQMQEFR.A	0	0	3	0	0	0	0	0	0	0	0	0	0	0	0	0	0	0
IPI00013808	ACTN4	Alpha-actinin-4	772	ASFNHFDKDHGGALGPEEFK	R.ASFNHFDKDHGGALGPEEFK.A	0	0	0	0	0	0	0	0	2	0	2	0	0	0	0	0	0	0
IPI00013808	ACTN4	Alpha-actinin-4	792	ACLISLGYDVENDR	K.ACLISLGYDVENDR.Q	2	2	2	2	2	0	2	2	2	2	0	0	0	0	0	2	2	4
IPI00013808	ACTN4	Alpha-actinin-4	838	ETTDTDTADQVIASFK	R.ETTDTDTADQVIASFK.V	0	3	3	3	0	0	3	0	6	0	0	0	0	3	0	0	3	3
IPI00013808	ACTN4	Alpha-actinin-4	860	NFITAEELR	K.NFITAEELR.R	0	0	0	0	0	0	0	0	0	0	0	3	0	0	0	0	0	3
IPI00013808	ACTN4	Alpha-actinin-4	870	ELPPDQAEYCIAR	R.ELPPDQAEYCIAR.M	0	0	6	0	0	0	0	0	0	0	0	0	0	0	0	0	24	0
IPI00029468	ACTR1A	Alpha-centractin	23	AGFAGDQIPK	K.AGFAGDQIPK.Y	0	0	0	0	0	0	3	3	3	0	0	0	0	0	0	0	0	0
IPI00029468	ACTR1A	Alpha-centractin	239	AQYYLPDGSTIEIGPSR	K.AQYYLPDGSTIEIGPSR.F	0	0	0	1	0	0	2	1	1	0	0	0	0	1	0	0	1	2
IPI00029468	ACTR1A	Alpha-centractin	258	APELLFRPDLIGEESEGIHEVLVFAIQK	R.APELLFRPDLIGEESEGIHEVLVFAIQK.S	0	0	0	0	0	0	0	1	0	0	0	0	0	0	0	2	1	2
IPI00029468	ACTR1A	Alpha-centractin	293	TLFSNIVLSGGSTLFK	R.TLFSNIVLSGGSTLFK.G	0	0	0	2	2	1	1	1	2	0	0	0	1	2	2	1	1	1
IPI00029469	ACTR1B	Beta-centractin	258	APELLFQPDLVGDESEGLHEVVAFAIHK	R.APELLFQPDLVGDESEGLHEVVAFAIHK.S	0	0	0	0	0	0	0	0	0	0	0	0	0	0	0	1	0	0
IPI00005159	ACTR2	actin-related protein 2 isoform a	87	HLWDYTFGPEK	K.HLWDYTFGPEK.L	0	0	0	0	2	0	2	0	0	0	2	2	2	2	2	2	2	2
IPI00005159	ACTR2	actin-related protein 2 isoform a	201	GYAFNHSADFETVR	R.GYAFNHSADFETVR.M	0	0	0	0	0	0	0	0	0	0	2	0	0	0	0	0	0	0
IPI00005159	ACTR2	actin-related protein 2 isoform a	220	LCYVGYNIEQEQK	K.LCYVGYNIEQEQK.L	0	0	0	2	2	2	0	0	0	2	2	2	2	2	2	2	0	0
IPI00005159	ACTR2	actin-related protein 2 isoform a	233	LALETTVLVESYTLPDGR	K.LALETTVLVESYTLPDGR.I	0	0	0	2	2	0	0	0	0	0	0	0	2	0	0	0	0	0
IPI00028091	ACTR3	Actin-related protein 3	5	LPACVVDCGTGYTK	R.LPACVVDCGTGYTK.L	2	2	2	2	2	2	2	2	2	2	2	2	0	2	2	2	2	2
IPI00028091	ACTR3	Actin-related protein 3	19	LGYAGNTEPQFIIPSCIAIK	K.LGYAGNTEPQFIIPSCIAIK.E	1	1	1	2	1	1	1	1	0	0	0	0	1	1	1	1	0	1
IPI00028091	ACTR3	Actin-related protein 3	54	GVDDLDFFIGDEAIEKPTYATK	K.GVDDLDFFIGDEAIEKPTYATK.W	1	1	1	1	1	1	1	1	1	1	0	0	1	1	1	1	1	1
IPI00028091	ACTR3	Actin-related protein 3	103	AEPEDHYFLLTEPPLNTPENR	R.AEPEDHYFLLTEPPLNTPENR.E	0	0	1	1	1	1	1	2	1	0	1	0	1	2	0	0	2	1
IPI00028091	ACTR3	Actin-related protein 3	162	TLTGTVIDSGDGVTHVIPVAEGYVIGSCIK	R.TLTGTVIDSGDGVTHVIPVAEGYVIGSCIK.H	1	2	1	2	1	2	0	1	1	0	0	0	1	1	1	1	1	2
IPI00028091	ACTR3	Actin-related protein 3	199	DITYFIQQLLR	R.DITYFIQQLLR.D	0	0	0	0	0	0	0	0	0	0	3	3	0	0	0	0	0	0
IPI00028091	ACTR3	Actin-related protein 3	231	YSYVCPDLVK	R.YSYVCPDLVK.E	0	0	1	0	1	1	1	1	1	0	0	0	1	1	1	0	0	0
IPI00028091	ACTR3	Actin-related protein 3	349	LSEELSGGR	K.LSEELSGGR.L	0	0	0	0	0	0	0	0	0	0	4	4	0	0	0	0	0	0
IPI00028091	ACTR3	Actin-related protein 3	399	DYEEIGPSICR	K.DYEEIGPSICR.H	0	0	2	0	2	0	0	2	2	0	2	0	2	2	2	0	0	0
IPI00296441	ADA	Adenosine deaminase	112	VEPIPWNQAEGDLTPDEVVALVGQGLQEGER	K.VEPIPWNQAEGDLTPDEVVALVGQGLQEGER.D	0	0	0	0	0	0	1	1	0	0	0	0	0	0	0	0	1	1
IPI00296441	ADA	Adenosine deaminase	212	TVHAGEVGSAEVVK	R.TVHAGEVGSAEVVK.E	0	0	0	0	0	0	0	0	0	0	0	0	0	0	0	0	0	1
IPI00013897	ADAM10	ADAM 10	31	HYEGLSYNVDSLHQK	R.HYEGLSYNVDSLHQK.H	0	0	0	0	0	0	0	0	0	0	0	2	0	0	0	0	0	0
IPI00013897	ADAM10	ADAM 10	240	EAVIAQISSHVK	R.EAVIAQISSHVK.A	2	0	0	0	0	0	0	0	0	2	0	0	0	0	0	0	0	0
IPI00013897	ADAM10	ADAM 10	252	AIDTIYQTTDFSGIR	K.AIDTIYQTTDFSGIR.N	0	0	0	2	0	2	0	0	0	0	0	0	2	2	2	0	0	0
IPI00013897	ADAM10	ADAM 10	322	DFDDGVLGLAWVGAPSGSSGGICEK	R.DFDDGVLGLAWVGAPSGSSGGICEK.S	0	0	0	0	0	0	0	0	0	0	3	3	0	0	0	0	0	0
IPI00013897	ADAM10	ADAM 10	502	QCSPSQGPCCTAQCAFK	K.QCSPSQGPCCTAQCAFK.S	0	2	0	0	0	0	0	0	0	2	0	2	0	0	0	0	0	0
IPI00013897	ADAM10	ADAM 10	623	TITLQPGSPCNDFR	R.TITLQPGSPCNDFR.G	2	2	2	0	0	0	0	0	0	0	0	2	0	0	0	0	0	0
IPI00013897	ADAM10	ADAM 10	723	RRPPQPIQQPQR	R.RRPPQPIQQPQR.Q	0	0	0	0	2	0	0	0	0	0	0	0	0	0	0	0	0	0
IPI00013302	ADAM15	a disintegrin and metalloproteinase domain 15 isoform 6 preproprotein	269	DLVEISPNPAVTLENFLHWR	R.DLVEISPNPAVTLENFLHWR.R	0	0	0	0	0	0	0	0	0	0	0	3	0	0	0	0	0	0
IPI00013302	ADAM15	a disintegrin and metalloproteinase domain 15 isoform 6 preproprotein	563	NPSGSYVSCTPR	R.NPSGSYVSCTPR.D	4	4	0	0	0	0	0	0	0	0	0	0	0	0	0	0	0	0
IPI00013302	ADAM15	a disintegrin and metalloproteinase domain 15 isoform 6 preproprotein	737	AAQSGPSERPGPPQR	R.AAQSGPSERPGPPQR.A	0	0	0	0	0	0	0	0	0	3	0	0	0	0	0	0	0	0
IPI00011901	ADAM19	105 kDa protein	776	KVINTPEILR	R.KVINTPEILR.K	0	0	0	0	0	0	0	0	1	0	0	0	0	0	0	0	0	0
IPI00440932	ADAM9	90 kDa protein	421	LVDAGEECDCGTPK	K.LVDAGEECDCGTPK.E	2	2	2	2	2	2	0	0	0	2	2	2	2	2	2	0	0	0
IPI00440932	ADAM9	90 kDa protein	435	ECELDPCCEGSTCK	K.ECELDPCCEGSTCK.L	2	2	2	2	0	0	0	0	0	2	2	0	0	0	2	0	0	0
IPI00440932	ADAM9	90 kDa protein	451	SFAECAYGDCCK	K.SFAECAYGDCCK.D	2	2	2	0	0	0	0	0	0	2	2	0	0	0	2	0	0	0
IPI00440932	ADAM9	90 kDa protein	466	FLPGGTLCR	R.FLPGGTLCR.G	0	0	0	0	0	0	0	0	0	0	0	2	0	0	0	0	0	0
IPI00440932	ADAM9	90 kDa protein	550	FGNCGFSGNEYK	R.FGNCGFSGNEYK.K	2	2	2	0	0	0	0	0	0	2	0	2	0	0	0	0	0	0
IPI00440932	ADAM9	90 kDa protein	573	LQCENVQEIPVFGIVPAIIQTPSR	K.LQCENVQEIPVFGIVPAIIQTPSR.G	4	4	4	0	2	2	0	0	0	2	4	4	2	4	2	0	0	0
IPI00440932	ADAM9	90 kDa protein	631	NFQCVDASVLNYDCDVQK	R.NFQCVDASVLNYDCDVQK.K	1	1	1	0	0	0	0	0	0	1	1	1	0	0	0	0	0	0
IPI00103606	ADAMTS14	Isoform D of A disintegrin and metalloproteinase with thrombospondin motifs 14	150	QECVYTGGVTGMPGAAVAISNCDGLAGLIR	R.QECVYTGGVTGMPGAAVAISNCDGLAGLIR.T	0	0	0	0	0	0	1	0	0	0	0	0	0	0	0	0	0	0
IPI00025057	ADAR	Isoform 4 of Double-stranded RNA-specific adenosine deaminase	303	ICDYLFNVSDSSALNLAK	K.ICDYLFNVSDSSALNLAK.N	0	0	0	1	1	1	0	0	0	0	0	0	1	1	1	0	0	0
IPI00025057	ADAR	Isoform 4 of Double-stranded RNA-specific adenosine deaminase	444	AGYVDFENGQWATDDIPDDLNSIR	K.AGYVDFENGQWATDDIPDDLNSIR.A	0	0	0	0	0	0	0	0	0	1	0	0	0	0	1	0	0	0
IPI00025057	ADAR	Isoform 4 of Double-stranded RNA-specific adenosine deaminase	596	TAESQTPTPSATSFFSGK	K.TAESQTPTPSATSFFSGK.S	0	0	1	1	1	1	0	0	0	1	1	1	1	1	1	0	0	0
IPI00025057	ADAR	Isoform 4 of Double-stranded RNA-specific adenosine deaminase	646	FQYCVAVGAQTFPSVSAPSK	K.FQYCVAVGAQTFPSVSAPSK.K	0	0	0	0	0	0	0	0	0	0	0	0	1	0	0	0	0	0
IPI00025057	ADAR	Isoform 4 of Double-stranded RNA-specific adenosine deaminase	722	YLNTNPVGGLLEYAR	R.YLNTNPVGGLLEYAR.S	0	0	0	1	1	0	0	0	0	1	0	0	1	1	1	0	0	0
IPI00025057	ADAR	Isoform 4 of Double-stranded RNA-specific adenosine deaminase	746	LVDQSGPPHEPK	K.LVDQSGPPHEPK.F	0	0	0	1	1	0	0	0	0	1	0	0	1	1	0	0	0	0
IPI00025057	ADAR	Isoform 4 of Double-stranded RNA-specific adenosine deaminase	825	CFNTLTNSFQPSLLGR	R.CFNTLTNSFQPSLLGR.K	0	0	0	1	1	1	0	0	0	0	0	0	1	1	1	0	0	0
IPI00025057	ADAR	Isoform 4 of Double-stranded RNA-specific adenosine deaminase	1061	DGSAFEDGLR	R.DGSAFEDGLR.H	0	0	0	0	0	0	0	0	0	1	0	0	0	0	0	0	0	0
IPI00028513	ADCY3	ADCY3 protein	1048	GGVLAGVIGAR	K.GGVLAGVIGAR.K	0	2	0	0	0	0	0	0	0	0	0	0	0	0	0	0	0	0
IPI00339214	ADCY5	Adenylate cyclase type 5	378	QLVSNVLIFSCTNIVGVCTHYPAEVSQR	K.Q^LVSNVLIFSCTNIVGVCTHYPAEVSQR.Q	0	0	0	0	0	0	0	0	0	0	0	0	0	1	0	0	0	0
IPI00020920	ADCY7	Adenylate cyclase type 7	932	TIGSTYMAAAGLSVASGHENQELER	K.TIGSTYM'AAAGLSVASGHENQELER.Q	0	0	0	0	0	0	0	0	0	0	0	0	0	0	0	0	0	1
IPI00030099	ADCY9	Adenylate cyclase type 9	1084	VLNELIGDFDELLSKPDYSSIEK	R.VLNELIGDFDELLSKPDYSSIEK.I	0	0	0	0	0	0	0	0	0	1	0	0	0	0	0	0	0	0
IPI00746777	ADH5	Alcohol dehydrogenase class-3	85	AGDTVIPLYIPQCGECK	K.AGDTVIPLYIPQCGECK.F	0	0	0	0	0	0	1	1	1	0	0	0	0	0	0	1	1	1
IPI00746777	ADH5	Alcohol dehydrogenase class-3	169	VCLLGCGISTGYGAAVNTAK	K.VCLLGCGISTGYGAAVNTAK.L	0	0	0	0	0	0	1	0	0	0	0	0	0	0	0	1	1	1
IPI00746777	ADH5	Alcohol dehydrogenase class-3	342	VDEFVTHNLSFDEINK	K.VDEFVTHNLSFDEINK.A	0	0	0	0	0	0	0	0	1	0	0	0	0	0	0	0	1	0
IPI00651738	ADI1	Isoform 1 of 1,2-dihydroxy-3-keto-5-methylthiopentene dioxygenase	34	LGVLYWK	R.LGVLYWK.L	0	0	0	0	0	0	0	0	0	0	0	0	0	0	0	1	0	0
IPI00651738	ADI1	Isoform 1 of 1,2-dihydroxy-3-keto-5-methylthiopentene dioxygenase	41	LDADKYENDPELEK	K.LDADKYENDPELEK.I	0	0	0	0	0	0	0	0	0	0	0	0	0	0	0	0	1	0
IPI00234368	ADK	Isoform Long of Adenosine kinase	83	AATFFGCIGIDK	K.AATFFGCIGIDK.F	0	0	0	0	0	0	0	1	0	0	0	0	0	0	0	0	1	0
IPI00234368	ADK	Isoform Long of Adenosine kinase	192	IFTLNLSAPFISQFYK	R.IFTLNLSAPFISQFYK.E	0	0	0	0	0	0	0	0	0	0	0	0	0	0	0	1	1	1
IPI00234368	ADK	Isoform Long of Adenosine kinase	291	EIIDTNGAGDAFVGGFLSQLVSDKPLTECIR	K.EIIDTNGAGDAFVGGFLSQLVSDKPLTECIR.A	0	0	0	0	0	0	2	0	1	0	0	0	0	0	0	2	1	3
IPI00022215	ADNP	Activity-dependent neuroprotector homeobox protein	420	VLGQSSSKPAAAATGPPPGNTSSTQK	R.VLGQSSSKPAAAATGPPPGNTSSTQK.W	0	0	0	0	0	0	0	0	0	0	1	0	0	0	0	0	0	0
IPI00329593	ADPGK	Isoform 1 of ADP-dependent glucokinase	408	VAGTQACATETIDTSR	R.VAGTQACATETIDTSR.V	0	0	0	0	0	0	0	0	0	0	0	1	0	0	0	0	0	0
IPI00015865	ADPRHL2	Poly(ADP-ribose) glycohydrolase ARH3	115	GYGAGVVTVFK	R.GYGAGVVTVFK.K	0	0	0	0	0	0	0	0	0	0	0	0	0	0	0	0	0	1
IPI00015865	ADPRHL2	Poly(ADP-ribose) glycohydrolase ARH3	249	IGELLDQASVTR	K.IGELLDQASVTR.E	0	0	0	0	0	0	1	1	1	0	0	0	0	0	0	1	0	1
IPI00033030	ADRM1	Proteasomal ubiquitin receptor ADRM1	65	TSGNVEDDLIIFPDDCEFK	R.TSGNVEDDLIIFPDDCEFK.R	0	0	0	2	2	0	0	0	2	0	0	0	0	0	0	0	2	0
IPI00033030	ADRM1	Proteasomal ubiquitin receptor ADRM1	211	SQSAAVTPSSTTSSTR	R.SQSAAVTPSSTTSSTR.A	0	0	0	1	1	0	0	0	0	0	0	0	0	0	0	0	0	0
IPI00026833	ADSS	Adenylosuccinate synthetase isozyme 2	46	VVDLLAQDADIVCR	K.VVDLLAQDADIVCR.C	0	0	0	0	0	0	0	0	0	0	0	0	0	0	0	2	0	0
IPI00026833	ADSS	Adenylosuccinate synthetase isozyme 2	204	SIYPTLEIDIEGELQK	K.SIYPTLEIDIEGELQK.L	0	0	0	0	0	0	0	0	0	0	0	0	0	0	0	1	0	1
IPI00026833	ADSS	Adenylosuccinate synthetase isozyme 2	304	VGIGAFPTEQDNEIGELLQTR	R.VGIGAFPTEQDNEIGELLQTR.G	0	0	0	0	0	0	0	0	0	0	0	0	0	0	0	1	1	0
IPI00026833	ADSS	Adenylosuccinate synthetase isozyme 2	404	TLPGWNTDISNAR	K.TLPGWNTDISNAR.A	0	0	0	0	0	0	0	0	1	0	0	0	0	0	0	0	0	0
IPI00026833	ADSS	Adenylosuccinate synthetase isozyme 2	431	FIEDELQIPVK	R.FIEDELQIPVK.W	0	0	0	0	0	0	1	1	0	0	0	0	0	0	0	0	1	1
IPI00019353	AGK	Isoform 1 of Acylglycerol kinase, mitochondrial	147	IPIGFIPLGETSSLSHTLFAESGNK	K.IPIGFIPLGETSSLSHTLFAESGNK.V	1	0	0	0	0	0	0	0	0	2	1	1	0	0	0	0	0	0
IPI00221372	AGPAT2	1-acylglycerol-3-phosphate O-acyltransferase 2	230	TPQENGATAGSGVQPAQ	K.TPQENGATAGSGVQPAQ.-	1	0	0	0	0	0	0	0	0	0	0	0	0	0	0	0	0	0
IPI00010349	AGPS	Alkyldihydroxyacetonephosphate synthase, peroxisomal	63	AASAATAAPTATPAAQESGTIPK	R.AASAATAAPTATPAAQESGTIPK.K	2	4	2	0	0	0	0	0	0	2	4	2	0	0	0	0	0	0
IPI00010349	AGPS	Alkyldihydroxyacetonephosphate synthase, peroxisomal	148	ASLNPSDTPPSVVNEDFLHDLK	K.ASLNPSDTPPSVVNEDFLHDLK.E	0	0	0	0	0	0	0	0	0	0	1	0	1	0	0	0	0	0
IPI00010349	AGPS	Alkyldihydroxyacetonephosphate synthase, peroxisomal	170	ETNISYSQEADDR	K.ETNISYSQEADDR.V	1	1	1	1	1	1	0	0	0	1	1	1	1	1	1	0	0	0
IPI00010349	AGPS	Alkyldihydroxyacetonephosphate synthase, peroxisomal	205	IPDIVLWPTCHDDVVK	R.IPDIVLWPTCHDDVVK.I	1	1	1	1	0	0	0	0	0	1	2	2	1	0	0	0	0	0
IPI00010349	AGPS	Alkyldihydroxyacetonephosphate synthase, peroxisomal	293	ESGYCTGHEPDSLEFSTVGGWVSTR	K.ESGYCTGHEPDSLEFSTVGGWVSTR.A	1	1	1	0	0	0	0	0	0	0	0	0	0	0	0	0	0	0
IPI00010349	AGPS	Alkyldihydroxyacetonephosphate synthase, peroxisomal	324	NIYGNIEDLVVHIK	K.NIYGNIEDLVVHIK.M	0	1	0	0	0	0	0	0	0	0	1	1	0	0	0	0	0	0
IPI00010349	AGPS	Alkyldihydroxyacetonephosphate synthase, peroxisomal	390	YGSVAFPNFEQGVACLR	K.YGSVAFPNFEQGVACLR.E	0	1	1	0	0	0	0	0	0	0	0	1	0	0	0	0	0	0
IPI00010349	AGPS	Alkyldihydroxyacetonephosphate synthase, peroxisomal	425	QFQFGHALKPQVSSIFTSFLDGLKK	K.Q^FQFGHALKPQVSSIFTSFLDGLKK.F	0	0	0	0	0	0	0	0	0	1	1	0	0	0	0	0	0	0
IPI00010349	AGPS	Alkyldihydroxyacetonephosphate synthase, peroxisomal	457	GFDPNQLSVATLLFEGDR	K.GFDPNQLSVATLLFEGDR.E	2	2	3	0	1	0	0	0	0	2	2	3	1	1	1	0	0	0
IPI00010349	AGPS	Alkyldihydroxyacetonephosphate synthase, peroxisomal	491	FGGLAAGEDNGQR	K.FGGLAAGEDNGQR.G	0	1	0	0	0	0	0	0	0	1	0	0	0	0	0	0	0	0
IPI00010349	AGPS	Alkyldihydroxyacetonephosphate synthase, peroxisomal	587	GISDPLTVFEQTEAAAR	R.GISDPLTVFEQTEAAAR.E	2	2	4	2	2	2	0	0	0	0	0	0	2	0	0	0	0	0
IPI00010349	AGPS	Alkyldihydroxyacetonephosphate synthase, peroxisomal	644	EYVDPNNIFGNR	K.EYVDPNNIFGNR.N	4	4	2	0	0	0	0	0	0	2	0	0	0	0	0	0	0	0
IPI00007427	AGR2	AGR2	67	GWGDQLIWTQTYEEALYK	R.GWGDQLIWTQTYEEALYK.S	1	0	1	0	0	0	0	0	0	1	1	1	0	0	0	0	0	0
IPI00007427	AGR2	AGR2	120	LAEQFVLLNLVYETTDK	K.LAEQFVLLNLVYETTDK.H	4	4	4	2	2	2	0	0	0	0	4	0	4	2	0	0	0	0
IPI00007427	AGR2	AGR2	137	HLSPDGQYVPR	K.HLSPDGQYVPR.I	2	2	2	2	0	2	0	0	0	2	0	2	2	0	2	0	0	0
IPI00374563	AGRN	Agrin	419	VTCDGAYRPVCAQDGR	R.VTCDGAYRPVCAQDGR.T	0	1	0	0	0	0	0	0	0	0	0	0	0	0	0	0	0	0
IPI00374563	AGRN	Agrin	542	FGALCEAETGR	R.FGALCEAETGR.C	1	0	0	0	0	0	0	0	0	0	0	0	0	0	0	0	0	0
IPI00374563	AGRN	Agrin	647	EAACLQQTQIEEAR	R.EAACLQQTQIEEAR.A	0	2	2	0	0	0	0	0	0	0	0	0	0	0	0	0	0	0
IPI00374563	AGRN	Agrin	842	SGCTPCSCDPQGAVR	R.SGCTPCSCDPQGAVR.D	0	2	0	0	0	0	0	0	0	2	2	0	0	0	0	0	0	0
IPI00374563	AGRN	Agrin	1118	TPSLDAEGSNCPATK	K.TPSLDAEGSNCPATK.V	0	0	1	0	0	0	0	0	0	0	1	0	0	0	0	0	0	0
IPI00374563	AGRN	Agrin	1168	SIESTLDDLFR	R.SIESTLDDLFR.N	0	1	1	0	0	0	0	0	0	0	0	0	0	0	0	0	0	0
IPI00374563	AGRN	Agrin	1590	SPCQPNPCHGAAPCR	K.SPCQPNPCHGAAPCR.V	0	0	0	0	0	0	0	0	0	1	0	0	0	0	0	0	0	0
IPI00102501	AGTRAP	Isoform 1 of Type-1 angiotensin II receptor-associated protein	131	SAYQTIDSAEAPADPFAVPEGR	R.SAYQTIDSAEAPADPFAVPEGR.S	1	1	1	1	1	1	0	0	0	0	0	0	1	1	1	0	0	0
IPI00012007	AHCY	Adenosylhomocysteinase	9	VADIGLAAWGR	K.VADIGLAAWGR.K	0	0	0	0	0	0	1	1	0	0	0	0	0	0	1	1	1	1
IPI00012007	AHCY	Adenosylhomocysteinase	143	YPQLLPGIR	K.YPQLLPGIR.G	0	0	0	0	0	0	2	2	4	0	0	0	0	0	0	6	4	4
IPI00012007	AHCY	Adenosylhomocysteinase	152	GISEETTTGVHNLYK	R.GISEETTTGVHNLYK.M	0	0	0	0	0	0	2	2	2	0	0	0	0	0	0	2	0	2
IPI00012007	AHCY	Adenosylhomocysteinase	175	VPAINVNDSVTK	K.VPAINVNDSVTK.S	0	0	0	2	0	0	4	4	4	0	0	0	2	2	2	2	2	2
IPI00012007	AHCY	Adenosylhomocysteinase	187	SKFDNLYGCR	K.SKFDNLYGCR.E	0	0	0	0	0	0	0	2	0	0	0	0	0	0	0	0	0	2
IPI00012007	AHCY	Adenosylhomocysteinase	189	FDNLYGCR	K.FDNLYGCR.E	0	0	0	0	0	0	0	0	4	0	0	0	0	0	0	2	0	0
IPI00012007	AHCY	Adenosylhomocysteinase	215	VAVVAGYGDVGK	K.VAVVAGYGDVGK.G	0	0	0	2	0	0	0	2	2	0	0	0	0	0	0	2	2	2
IPI00012007	AHCY	Adenosylhomocysteinase	389	KLDEAVAEAHLGK	K.KLDEAVAEAHLGK.L	0	0	0	2	0	0	0	0	2	0	0	0	0	0	0	0	2	4
IPI00021812	AHNAK	Neuroblast differentiation-associated protein AHNAK	9	ELLLPNWQGSGSHGLTIAQR	R.ELLLPNWQGSGSHGLTIAQR.D	0	0	0	0	0	0	0	0	0	2	0	0	0	0	0	0	0	0
IPI00021812	AHNAK	Neuroblast differentiation-associated protein AHNAK	29	DDGVFVQEVTQNSPAAR	R.DDGVFVQEVTQNSPAAR.T	4	4	2	2	2	2	0	0	0	4	4	4	2	2	2	0	0	0
IPI00021812	AHNAK	Neuroblast differentiation-associated protein AHNAK	51	EGDQIVGATIYFDNLQSGEVTQLLNTMGHHTVGLK	K.EGDQIVGATIYFDNLQSGEVTQLLNTMGHHTVGLK.L	0	0	0	0	0	0	0	0	0	2	0	2	0	0	0	0	0	0
IPI00021812	AHNAK	Neuroblast differentiation-associated protein AHNAK	133	LKSEDGVEGDLGETQSR	R.LKSEDGVEGDLGETQSR.T	1	2	2	0	0	0	0	0	0	0	2	2	0	0	0	0	0	0
IPI00021812	AHNAK	Neuroblast differentiation-associated protein AHNAK	135	SEDGVEGDLGETQSR	K.SEDGVEGDLGETQSR.T	1	1	1	1	1	1	0	0	0	1	1	0	0	0	0	0	0	0
IPI00021812	AHNAK	Neuroblast differentiation-associated protein AHNAK	157	VTAYTVDVTGR	R.VTAYTVDVTGR.E	1	1	0	1	1	1	0	0	0	0	1	1	1	1	1	0	0	0
IPI00021812	AHNAK	Neuroblast differentiation-associated protein AHNAK	172	DIDISSPEFK	K.DIDISSPEFK.I	1	1	0	1	0	1	0	0	0	0	0	0	0	0	0	0	0	0
IPI00021812	AHNAK	Neuroblast differentiation-associated protein AHNAK	187	HELTEISNVDVETQSGK	R.HELTEISNVDVETQSGK.T	1	1	0	0	0	0	0	0	0	1	0	1	0	1	0	0	0	0
IPI00021812	AHNAK	Neuroblast differentiation-associated protein AHNAK	208	LPSGSGAASPTGSAVDIR	R.LPSGSGAASPTGSAVDIR.A	1	1	1	1	1	1	0	0	0	2	1	1	1	1	1	0	0	0
IPI00021812	AHNAK	Neuroblast differentiation-associated protein AHNAK	226	AGAISASGPELQGAGHSK	R.AGAISASGPELQGAGHSK.L	1	1	1	0	0	0	0	0	0	1	0	0	0	0	1	0	0	0
IPI00021812	AHNAK	Neuroblast differentiation-associated protein AHNAK	271	GGVQVPAVDISSSLGGR	R.GGVQVPAVDISSSLGGR.A	4	4	4	2	2	2	0	0	0	4	4	4	2	2	2	0	0	0
IPI00021812	AHNAK	Neuroblast differentiation-associated protein AHNAK	288	AVEVQGPSLESGDHGK	R.AVEVQGPSLESGDHGK.I	2	2	2	0	2	0	0	0	0	2	0	0	0	0	0	0	0	0
IPI00021812	AHNAK	Neuroblast differentiation-associated protein AHNAK	331	VSAPEVSVGHK	R.VSAPEVSVGHK.G	0	0	0	0	0	0	0	0	0	0	0	0	2	0	0	0	0	0
IPI00021812	AHNAK	Neuroblast differentiation-associated protein AHNAK	342	GGKPGLTIQAPQLEVSVPSANIEGLEGK	K.GGKPGLTIQAPQLEVSVPSANIEGLEGK.L	0	0	0	2	0	0	0	0	0	0	0	0	0	2	2	0	0	0
IPI00021812	AHNAK	Neuroblast differentiation-associated protein AHNAK	370	LKGPQITGPSLEGDLGLK	K.LKGPQITGPSLEGDLGLK.G	2	2	2	2	2	2	0	0	0	2	2	0	0	0	2	0	0	0
IPI00021812	AHNAK	Neuroblast differentiation-associated protein AHNAK	372	GPQITGPSLEGDLGLK	K.GPQITGPSLEGDLGLK.G	2	2	2	0	0	2	0	0	0	2	2	4	0	0	0	0	0	0
IPI00021812	AHNAK	Neuroblast differentiation-associated protein AHNAK	388	GAKPQGHIGVDASAPQIGGSITGPSVEVQAPDIDVQGPGSK	K.GAKPQGHIGVDASAPQIGGSITGPSVEVQAPDIDVQGPGSK.L	0	0	0	0	2	0	0	0	0	0	0	0	2	0	0	0	0	0
IPI00021812	AHNAK	Neuroblast differentiation-associated protein AHNAK	446	GEETGIDVTLPTGEVTVPGVSGDVSLPEIATGGLEGK	K.GEETGIDVTLPTGEVTVPGVSGDVSLPEIATGGLEGK.M	0	2	2	0	0	0	0	0	0	2	0	2	0	0	0	0	0	0
IPI00021812	AHNAK	Neuroblast differentiation-associated protein AHNAK	520	VSAPGVQGDVK	K.VSAPGVQGDVK.G	0	0	0	2	0	0	0	0	0	2	0	2	2	2	0	0	0	0
IPI00021812	AHNAK	Neuroblast differentiation-associated protein AHNAK	541	VDIETPNLEGTLTGPR	R.VDIETPNLEGTLTGPR.L	4	2	2	2	2	0	0	0	0	2	2	2	2	0	2	0	0	0
IPI00021812	AHNAK	Neuroblast differentiation-associated protein AHNAK	585	GGVDVTLPR	K.GGVDVTLPR.V	0	0	0	0	0	0	0	0	0	0	2	4	0	0	0	0	0	0
IPI00021812	AHNAK	Neuroblast differentiation-associated protein AHNAK	610	VDVSAPDVEAHGPEWNLK	K.VDVSAPDVEAHGPEWNLK.M	2	2	0	0	0	2	0	0	0	2	2	2	2	0	2	0	0	0
IPI00021812	AHNAK	Neuroblast differentiation-associated protein AHNAK	664	VNVEAPDVNLEGLGGK	K.VNVEAPDVNLEGLGGK.L	2	2	4	2	2	2	0	0	0	4	4	4	2	2	2	0	0	0
IPI00021812	AHNAK	Neuroblast differentiation-associated protein AHNAK	713	GEYDVTVPK	K.GEYDVTVPK.L	0	0	0	0	0	0	0	0	0	2	0	0	0	0	0	0	0	0
IPI00021812	AHNAK	Neuroblast differentiation-associated protein AHNAK	731	VDIDAPDVDVHGPDWHLK	K.VDIDAPDVDVHGPDWHLK.M	2	2	2	0	0	2	0	0	0	2	2	2	0	0	0	0	0	0
IPI00021812	AHNAK	Neuroblast differentiation-associated protein AHNAK	764	AEGPEVDVNLPK	K.AEGPEVDVNLPK.A	2	4	4	4	4	2	2	0	0	4	4	6	4	4	4	0	0	0
IPI00021812	AHNAK	Neuroblast differentiation-associated protein AHNAK	785	IDVTAPDVSIEEPEGK	K.IDVTAPDVSIEEPEGK.L	2	0	2	2	2	2	0	0	0	2	0	0	0	2	2	0	0	0
IPI00021812	AHNAK	Neuroblast differentiation-associated protein AHNAK	818	ISMPDVDLHLK	K.ISMPDVDLHLK.G	0	0	0	0	0	0	0	0	0	2	0	0	0	0	0	0	0	0
IPI00021812	AHNAK	Neuroblast differentiation-associated protein AHNAK	843	VESEIKVPDVELK	K.VESEIKVPDVELK.S	2	4	0	0	0	0	0	0	0	4	6	4	0	0	0	0	0	0
IPI00021812	AHNAK	Neuroblast differentiation-associated protein AHNAK	859	MDIDVPDVEVQGPDWHLK	K.MDIDVPDVEVQGPDWHLK.M	0	0	0	0	0	0	0	0	0	0	2	0	0	0	0	0	0	0
IPI00021812	AHNAK	Neuroblast differentiation-associated protein AHNAK	913	VGVEVPDVNIEGPEGK	K.VGVEVPDVNIEGPEGK.L	2	4	4	4	4	2	0	0	0	4	4	4	2	2	2	0	0	0
IPI00021812	AHNAK	Neuroblast differentiation-associated protein AHNAK	1013	GEGPEFDVNLSK	K.GEGPEFDVNLSK.A	0	0	2	0	0	2	0	0	0	0	0	2	0	2	0	0	0	0
IPI00021812	AHNAK	Neuroblast differentiation-associated protein AHNAK	1025	ANVDISAPK	K.ANVDISAPK.V	0	0	0	2	0	2	0	0	0	2	0	0	0	0	0	0	0	0
IPI00021812	AHNAK	Neuroblast differentiation-associated protein AHNAK	1034	VDTNAPDLSLEGPEGK	K.VDTNAPDLSLEGPEGK.L	4	2	4	2	2	0	0	0	0	2	4	2	2	2	2	0	0	0
IPI00021812	AHNAK	Neuroblast differentiation-associated protein AHNAK	1092	IEGEMQVPDVDIR	K.IEGEM'QVPDVDIR.G	0	0	0	2	2	2	0	0	0	0	0	0	0	0	0	0	0	0
IPI00021812	AHNAK	Neuroblast differentiation-associated protein AHNAK	1112	APDVEGQGLDWSLK	K.APDVEGQGLDWSLK.I	2	0	0	0	0	0	0	0	0	0	0	2	2	0	0	0	0	0
IPI00021812	AHNAK	Neuroblast differentiation-associated protein AHNAK	1141	GEGPEVDVNLPK	K.GEGPEVDVNLPK.A	2	2	4	4	4	4	0	0	0	4	0	2	4	2	2	0	0	0
IPI00021812	AHNAK	Neuroblast differentiation-associated protein AHNAK	1153	ADVVVSGPK	K.ADVVVSGPK.V	0	0	0	0	0	0	0	0	0	0	0	2	0	0	0	0	0	0
IPI00021812	AHNAK	Neuroblast differentiation-associated protein AHNAK	1162	VDIEAPDVSLEGPEGK	K.VDIEAPDVSLEGPEGK.L	4	4	4	0	2	2	0	0	0	2	2	0	2	2	2	0	0	0
IPI00021812	AHNAK	Neuroblast differentiation-associated protein AHNAK	1209	VKGDVDVSVPK	K.VKGDVDVSVPK.V	2	2	0	0	0	0	0	0	0	0	0	2	0	0	0	0	0	0
IPI00021812	AHNAK	Neuroblast differentiation-associated protein AHNAK	1236	MDIDAPDVEVQGPDWHLK	K.MDIDAPDVEVQGPDWHLK.M	0	0	0	0	0	0	0	0	0	2	0	2	0	0	0	0	0	0
IPI00021812	AHNAK	Neuroblast differentiation-associated protein AHNAK	1290	VDVEVPDVSLEGPEGK	K.VDVEVPDVSLEGPEGK.L	4	4	2	2	2	4	0	0	0	4	4	2	4	2	4	0	0	0
IPI00021812	AHNAK	Neuroblast differentiation-associated protein AHNAK	1364	VDISAPDVDVHGPDWHLK	K.VDISAPDVDVHGPDWHLK.M	0	0	0	0	0	0	0	0	0	0	2	0	0	0	0	0	0	0
IPI00021812	AHNAK	Neuroblast differentiation-associated protein AHNAK	1418	MDAEVPDVNIEGPDAK	K.M'DAEVPDVNIEGPDAK.L	0	0	0	0	2	0	0	0	0	0	0	0	0	0	0	0	0	0
IPI00021812	AHNAK	Neuroblast differentiation-associated protein AHNAK	1451	ISIPDVGLHLK	K.ISIPDVGLHLK.G	2	0	0	0	0	0	0	0	0	0	0	2	0	0	0	0	0	0
IPI00021812	AHNAK	Neuroblast differentiation-associated protein AHNAK	1492	VDINAPDVEVHGPDWHLK	K.VDINAPDVEVHGPDWHLK.M	2	0	0	0	0	0	0	0	0	0	2	0	0	0	0	0	0	0
IPI00021812	AHNAK	Neuroblast differentiation-associated protein AHNAK	1546	VDIDVPDVNLEAPEGK	K.VDIDVPDVNLEAPEGK.L	0	2	0	2	0	2	0	0	0	2	0	0	0	0	0	0	0	0
IPI00021812	AHNAK	Neuroblast differentiation-associated protein AHNAK	1595	TDVDVSLPK	K.TDVDVSLPK.V	2	0	0	0	0	0	0	0	0	0	2	2	0	0	0	0	0	0
IPI00021812	AHNAK	Neuroblast differentiation-associated protein AHNAK	1620	MDVNVGDIDIEGPEGK	K.MDVNVGDIDIEGPEGK.L	0	0	0	0	0	0	0	0	0	0	2	2	0	0	0	0	0	0
IPI00021812	AHNAK	Neuroblast differentiation-associated protein AHNAK	1739	ADIDVSGPSVDTDAPDLDIEGPEGK	K.ADIDVSGPSVDTDAPDLDIEGPEGK.L	2	2	2	2	2	2	0	0	0	2	2	2	2	2	2	0	0	0
IPI00021812	AHNAK	Neuroblast differentiation-associated protein AHNAK	1819	GPFVEAEVPDVDLECPDAK	K.GPFVEAEVPDVDLECPDAK.L	2	4	4	2	2	2	0	0	0	0	2	2	2	2	2	0	0	0
IPI00021812	AHNAK	Neuroblast differentiation-associated protein AHNAK	1880	LEGDLTGPSVGVEVPDVELECPDAK	K.LEGDLTGPSVGVEVPDVELECPDAK.L	4	4	4	4	4	6	0	0	0	2	2	2	4	6	4	0	0	0
IPI00021812	AHNAK	Neuroblast differentiation-associated protein AHNAK	2131	VKGDVDVSLPK	K.VKGDVDVSLPK.L	1	2	2	1	1	0	0	0	0	1	2	2	0	0	1	0	0	0
IPI00021812	AHNAK	Neuroblast differentiation-associated protein AHNAK	2133	GDVDVSLPK	K.GDVDVSLPK.L	0	0	0	0	0	0	0	0	0	1	2	0	0	0	0	0	0	0
IPI00021812	AHNAK	Neuroblast differentiation-associated protein AHNAK	2142	LEGDLTGPSVDVEVPDVELECPDAK	K.LEGDLTGPSVDVEVPDVELECPDAK.L	1	2	2	0	0	0	0	0	0	1	1	1	1	1	0	0	0	0
IPI00021812	AHNAK	Neuroblast differentiation-associated protein AHNAK	2400	AKGEVDVDVPK	K.AKGEVDVDVPK.L	0	0	0	0	0	0	0	0	0	0	0	1	0	0	0	0	0	0
IPI00021812	AHNAK	Neuroblast differentiation-associated protein AHNAK	2402	GEVDVDVPK	K.GEVDVDVPK.L	1	0	0	0	0	0	0	0	0	1	0	0	0	0	0	0	0	0
IPI00021812	AHNAK	Neuroblast differentiation-associated protein AHNAK	2417	GPHVDVSGPDIDIEGPEGK	K.GPHVDVSGPDIDIEGPEGK.L	1	0	1	0	0	1	0	0	0	1	1	1	0	0	0	0	0	0
IPI00021812	AHNAK	Neuroblast differentiation-associated protein AHNAK	2467	IKGDVDVSVPEVEGK	K.IKGDVDVSVPEVEGK.L	1	1	1	0	0	0	0	0	0	1	1	1	0	0	0	0	0	0
IPI00021812	AHNAK	Neuroblast differentiation-associated protein AHNAK	2469	GDVDVSVPEVEGK	K.GDVDVSVPEVEGK.L	0	0	0	0	0	0	0	0	0	0	0	1	0	0	0	0	0	0
IPI00021812	AHNAK	Neuroblast differentiation-associated protein AHNAK	2494	VDVNAPDVQAPDWHLK	K.VDVNAPDVQAPDWHLK.M	2	2	1	1	0	0	0	0	0	2	2	2	0	1	0	0	0	0
IPI00021812	AHNAK	Neuroblast differentiation-associated protein AHNAK	2546	VDIEGPDVNIEGPEGK	K.VDIEGPDVNIEGPEGK.L	2	2	2	1	1	1	0	0	0	2	2	2	1	0	0	0	0	0
IPI00021812	AHNAK	Neuroblast differentiation-associated protein AHNAK	2579	ISMPDFDLHLK	K.ISMPDFDLHLK.G	0	0	0	0	0	0	0	0	0	1	1	1	0	0	0	0	0	0
IPI00021812	AHNAK	Neuroblast differentiation-associated protein AHNAK	2620	VDINAPDVGVQGPDWHLK	K.VDINAPDVGVQGPDWHLK.M	1	1	2	0	1	1	0	0	0	1	2	1	1	1	1	0	0	0
IPI00021812	AHNAK	Neuroblast differentiation-associated protein AHNAK	2781	GEGPDVDVNLPK	K.GEGPDVDVNLPK.A	2	2	4	2	2	4	0	0	0	0	6	2	2	4	4	0	0	0
IPI00021812	AHNAK	Neuroblast differentiation-associated protein AHNAK	2802	VDVECPDVNIEGPEGK	K.VDVECPDVNIEGPEGK.W	1	1	1	1	1	1	0	0	0	1	2	2	1	1	1	0	0	0
IPI00021812	AHNAK	Neuroblast differentiation-associated protein AHNAK	2835	ISMPDIDLNLTGPK	K.ISM'PDIDLNLTGPK.I	0	0	0	1	0	0	0	0	0	0	0	0	0	0	0	0	0	0
IPI00021812	AHNAK	Neuroblast differentiation-associated protein AHNAK	2876	VDIDVPDVNVQGPDWHLK	K.VDIDVPDVNVQGPDWHLK.M	0	0	0	0	0	0	0	0	0	0	2	0	0	0	0	0	0	0
IPI00021812	AHNAK	Neuroblast differentiation-associated protein AHNAK	2930	VDVEGPDVNIEGPEGK	K.VDVEGPDVNIEGPEGK.L	1	2	2	1	1	1	0	0	0	1	1	1	1	1	1	0	0	0
IPI00021812	AHNAK	Neuroblast differentiation-associated protein AHNAK	2988	VEGDLKGPEVDIR	K.VEGDLKGPEVDIR.G	0	0	0	0	0	0	0	0	0	0	0	0	1	0	0	0	0	0
IPI00021812	AHNAK	Neuroblast differentiation-associated protein AHNAK	3058	VDIDVPDVNIEGPEGK	K.VDIDVPDVNIEGPEGK.L	0	0	0	1	1	0	0	0	0	0	0	0	0	0	0	0	0	0
IPI00021812	AHNAK	Neuroblast differentiation-associated protein AHNAK	3132	VDINAPDVDVQGPDWHLK	K.VDINAPDVDVQGPDWHLK.M	1	2	1	1	0	0	0	0	0	3	2	2	0	0	0	0	0	0
IPI00021812	AHNAK	Neuroblast differentiation-associated protein AHNAK	3186	VDVDVPDVNIEGPDAK	K.VDVDVPDVNIEGPDAK.L	2	4	4	2	0	2	0	0	0	6	6	4	2	2	0	0	0	0
IPI00021812	AHNAK	Neuroblast differentiation-associated protein AHNAK	3235	GEVDVSLANVEGDLK	K.GEVDVSLANVEGDLK.G	1	1	1	0	0	0	0	0	0	1	1	1	0	0	0	0	0	0
IPI00021812	AHNAK	Neuroblast differentiation-associated protein AHNAK	3260	IDVDAPDIDIHGPDAK	K.IDVDAPDIDIHGPDAK.L	1	1	1	0	1	0	0	0	0	2	2	1	0	0	0	0	0	0
IPI00021812	AHNAK	Neuroblast differentiation-associated protein AHNAK	3331	GPEVDVSGPK	K.GPEVDVSGPK.L	0	0	0	1	0	0	0	0	0	1	0	1	1	0	0	0	0	0
IPI00021812	AHNAK	Neuroblast differentiation-associated protein AHNAK	3375	KPDIDITGPK	K.KPDIDITGPK.V	0	0	0	0	0	0	0	0	0	2	0	0	0	0	0	0	0	0
IPI00021812	AHNAK	Neuroblast differentiation-associated protein AHNAK	3385	VDINAPDVEVQGK	K.VDINAPDVEVQGK.V	1	1	0	0	1	1	0	0	0	1	0	2	0	1	0	0	0	0
IPI00021812	AHNAK	Neuroblast differentiation-associated protein AHNAK	3415	VSMPDVELNLK	K.VSM'PDVELNLK.S	0	0	0	1	0	1	0	0	0	0	0	0	0	0	0	0	0	0
IPI00021812	AHNAK	Neuroblast differentiation-associated protein AHNAK	3429	VKGDLDIAGPNLEGDFK	K.VKGDLDIAGPNLEGDFK.G	0	0	2	0	0	0	0	0	0	0	1	1	0	0	0	0	0	0
IPI00021812	AHNAK	Neuroblast differentiation-associated protein AHNAK	3431	GDLDIAGPNLEGDFK	K.GDLDIAGPNLEGDFK.G	0	1	1	0	0	0	0	0	0	0	0	1	0	1	0	0	0	0
IPI00021812	AHNAK	Neuroblast differentiation-associated protein AHNAK	3453	APEVNLNAPDVDVHGPDWNLK	K.APEVNLNAPDVDVHGPDWNLK.M	2	2	2	1	0	1	0	0	0	1	2	2	0	1	1	0	0	0
IPI00021812	AHNAK	Neuroblast differentiation-associated protein AHNAK	3489	AEGPDVAVDLPK	K.AEGPDVAVDLPK.G	0	1	0	1	1	2	0	0	0	0	0	0	1	1	1	0	0	0
IPI00021812	AHNAK	Neuroblast differentiation-associated protein AHNAK	3617	GEGPEVDVTLPK	K.GEGPEVDVTLPK.A	1	1	2	1	0	0	0	0	0	1	1	2	0	1	0	0	0	0
IPI00021812	AHNAK	Neuroblast differentiation-associated protein AHNAK	3629	ADIDISGPNVDVDVPDVNIEGPDAK	K.ADIDISGPNVDVDVPDVNIEGPDAK.L	1	0	1	1	1	0	0	0	0	0	0	0	0	0	0	0	0	0
IPI00021812	AHNAK	Neuroblast differentiation-associated protein AHNAK	3712	VDIDTPDINIEGSEGK	K.VDIDTPDINIEGSEGK.F	1	1	1	1	1	1	0	0	0	2	0	1	0	1	0	0	0	0
IPI00021812	AHNAK	Neuroblast differentiation-associated protein AHNAK	3914	VDINAPDVDVR	K.VDINAPDVDVR.G	1	1	1	1	1	1	0	0	0	1	1	1	1	0	1	0	0	0
IPI00021812	AHNAK	Neuroblast differentiation-associated protein AHNAK	4096	VDIDTPDIDIHGPEGK	K.VDIDTPDIDIHGPEGK.L	2	2	1	0	1	0	0	0	0	3	2	2	1	1	0	0	0	0
IPI00021812	AHNAK	Neuroblast differentiation-associated protein AHNAK	4170	VDIDVPDVDVQGPDWHLK	K.VDIDVPDVDVQGPDWHLK.M	2	1	2	0	1	1	0	0	0	2	2	2	2	1	0	0	0	0
IPI00021812	AHNAK	Neuroblast differentiation-associated protein AHNAK	4224	VDIDVPDVNIEGPDAK	K.VDIDVPDVNIEGPDAK.L	0	1	0	0	0	0	0	0	0	0	0	0	0	0	0	0	0	0
IPI00021812	AHNAK	Neuroblast differentiation-associated protein AHNAK	4331	GEGPDVDVTLPK	K.GEGPDVDVTLPK.A	1	1	2	1	1	1	0	0	0	2	2	0	0	1	1	0	0	0
IPI00021812	AHNAK	Neuroblast differentiation-associated protein AHNAK	4352	VDIDAPDVSIEGPDAK	K.VDIDAPDVSIEGPDAK.L	1	1	2	1	1	1	0	0	0	2	1	1	1	1	1	0	0	0
IPI00021812	AHNAK	Neuroblast differentiation-associated protein AHNAK	4423	GPSLDIDTPDVNIEGPEGK	K.GPSLDIDTPDVNIEGPEGK.L	1	1	1	1	1	1	0	0	0	1	1	1	1	0	1	0	0	0
IPI00021812	AHNAK	Neuroblast differentiation-associated protein AHNAK	4484	VESDLKGPEVDIEGPEGK	K.VESDLKGPEVDIEGPEGK.L	2	1	1	0	0	0	0	0	0	0	1	1	0	0	0	0	0	0
IPI00021812	AHNAK	Neuroblast differentiation-associated protein AHNAK	4560	VGIDTPDIDIHGPEGK	K.VGIDTPDIDIHGPEGK.L	1	2	1	1	3	0	0	0	0	1	3	2	0	0	1	0	0	0
IPI00021812	AHNAK	Neuroblast differentiation-associated protein AHNAK	4762	VDINTPDVDVHGPDWHLK	K.VDINTPDVDVHGPDWHLK.M	0	0	0	0	0	0	0	0	0	4	0	6	0	0	0	0	0	0
IPI00021812	AHNAK	Neuroblast differentiation-associated protein AHNAK	4795	GEGPDVDVSLPK	K.GEGPDVDVSLPK.A	2	4	2	2	2	2	0	0	0	0	2	2	2	2	2	0	0	0
IPI00021812	AHNAK	Neuroblast differentiation-associated protein AHNAK	4849	ISIPDVDLDLK	K.ISIPDVDLDLK.G	2	2	2	0	0	0	0	0	0	0	2	0	0	2	0	0	0	0
IPI00021812	AHNAK	Neuroblast differentiation-associated protein AHNAK	4890	LDFEGPDAK	R.LDFEGPDAK.L	2	2	2	0	0	2	0	0	0	2	0	0	0	0	0	0	0	0
IPI00021812	AHNAK	Neuroblast differentiation-associated protein AHNAK	4916	VTAPDVDLHLK	K.VTAPDVDLHLK.A	0	2	2	0	2	2	0	0	0	2	2	2	0	0	0	0	0	0
IPI00021812	AHNAK	Neuroblast differentiation-associated protein AHNAK	4937	LEGGEVDLK	K.LEGGEVDLK.G	0	0	0	0	0	0	0	0	0	2	0	0	0	0	0	0	0	0
IPI00021812	AHNAK	Neuroblast differentiation-associated protein AHNAK	4949	VEAPSLDVHMDSPDINIEGPDVK	K.VEAPSLDVHM'DSPDINIEGPDVK.I	0	0	0	0	0	2	0	0	0	0	0	0	0	0	0	0	0	0
IPI00021812	AHNAK	Neuroblast differentiation-associated protein AHNAK	4993	SPSLDVTVPEAELNLETPEISVGGK	K.SPSLDVTVPEAELNLETPEISVGGK.G	2	2	2	2	2	2	0	0	0	2	2	2	4	2	0	0	0	0
IPI00021812	AHNAK	Neuroblast differentiation-associated protein AHNAK	5040	QGFDLNVPGGEIDASLK	K.QGFDLNVPGGEIDASLK.A	2	0	0	0	0	0	0	0	0	0	0	0	0	0	0	0	0	0
IPI00021812	AHNAK	Neuroblast differentiation-associated protein AHNAK	5057	APDVDVNIAGPDAALK	K.APDVDVNIAGPDAALK.V	4	4	4	0	0	0	0	0	0	4	4	4	2	2	2	0	0	0
IPI00021812	AHNAK	Neuroblast differentiation-associated protein AHNAK	5102	FKAEAPLPSPK	K.FKAEAPLPSPK.L	0	0	2	0	0	0	0	0	0	0	0	0	0	0	0	0	0	0
IPI00021812	AHNAK	Neuroblast differentiation-associated protein AHNAK	5113	LEGELQAPDLELSLPAIHVEGLDIK	K.LEGELQAPDLELSLPAIHVEGLDIK.A	4	6	4	0	4	2	0	0	0	4	4	2	4	2	2	0	0	0
IPI00021812	AHNAK	Neuroblast differentiation-associated protein AHNAK	5145	MPDVDISVPK	K.MPDVDISVPK.I	0	0	0	0	0	0	0	0	0	0	2	0	0	0	0	0	0	0
IPI00021812	AHNAK	Neuroblast differentiation-associated protein AHNAK	5164	VQANLGAPDINIEGLDAK	K.VQANLGAPDINIEGLDAK.V	2	2	2	2	2	2	0	0	0	0	0	2	2	2	2	0	0	0
IPI00021812	AHNAK	Neuroblast differentiation-associated protein AHNAK	5184	TPSFGISAPQVSIPDVNVNLK	K.TPSFGISAPQVSIPDVNVNLK.G	2	2	2	2	2	2	0	0	0	2	0	0	2	2	2	0	0	0
IPI00021812	AHNAK	Neuroblast differentiation-associated protein AHNAK	5208	IKGDVPSVGLEGPDVDLQGPEAK	K.IKGDVPSVGLEGPDVDLQGPEAK.I	4	4	4	2	2	2	0	0	0	4	4	4	2	2	2	0	0	0
IPI00021812	AHNAK	Neuroblast differentiation-associated protein AHNAK	5210	GDVPSVGLEGPDVDLQGPEAK	K.GDVPSVGLEGPDVDLQGPEAK.I	2	2	2	0	0	0	0	0	0	2	2	2	0	0	0	0	0	0
IPI00021812	AHNAK	Neuroblast differentiation-associated protein AHNAK	5273	LEGPDVSLK	K.LEGPDVSLK.G	0	0	0	0	0	0	0	0	0	2	0	0	0	0	0	0	0	0
IPI00021812	AHNAK	Neuroblast differentiation-associated protein AHNAK	5297	VSGPDLDLNLK	K.VSGPDLDLNLK.G	2	2	2	2	2	2	0	0	0	4	2	2	2	2	2	0	0	0
IPI00021812	AHNAK	Neuroblast differentiation-associated protein AHNAK	5324	VHAPGLNLSGVGGK	K.VHAPGLNLSGVGGK.M	0	0	0	0	0	0	0	0	0	0	2	0	2	0	0	0	0	0
IPI00021812	AHNAK	Neuroblast differentiation-associated protein AHNAK	5356	LNVGAPDVTLR	K.LNVGAPDVTLR.G	0	2	2	2	0	2	0	0	0	0	0	0	0	0	0	0	0	0
IPI00021812	AHNAK	Neuroblast differentiation-associated protein AHNAK	5385	VSVGAPDLSLEASEGSIK	K.VSVGAPDLSLEASEGSIK.L	2	4	4	0	2	2	0	0	0	2	2	2	2	2	2	0	0	0
IPI00021812	AHNAK	Neuroblast differentiation-associated protein AHNAK	5408	LPQFGISTPGSDLHVNAK	K.LPQFGISTPGSDLHVNAK.G	2	2	2	2	2	2	0	0	0	2	2	2	2	2	2	0	0	0
IPI00021812	AHNAK	Neuroblast differentiation-associated protein AHNAK	5435	GPGVDVNLK	K.GPGVDVNLK.G	0	0	0	0	0	0	0	0	0	2	0	0	0	0	0	0	0	0
IPI00021812	AHNAK	Neuroblast differentiation-associated protein AHNAK	5447	ISAPNVDFNLEGPK	R.ISAPNVDFNLEGPK.V	2	4	4	2	2	2	0	0	0	2	2	2	2	2	2	0	0	0
IPI00021812	AHNAK	Neuroblast differentiation-associated protein AHNAK	5463	GSLGATGEIK	K.GSLGATGEIK.G	0	0	0	0	0	0	0	0	0	0	0	2	0	0	0	0	0	0
IPI00021812	AHNAK	Neuroblast differentiation-associated protein AHNAK	5499	SSGCDVNLPGVNVK	K.SSGCDVNLPGVNVK.L	2	2	2	2	2	2	0	0	0	0	2	2	0	2	2	0	0	0
IPI00021812	AHNAK	Neuroblast differentiation-associated protein AHNAK	5513	LPTGQISGPEIK	K.LPTGQISGPEIK.G	2	2	2	2	2	2	0	0	0	4	2	2	2	2	2	0	0	0
IPI00021812	AHNAK	Neuroblast differentiation-associated protein AHNAK	5529	GSEVGFHGAAPDISVK	K.GSEVGFHGAAPDISVK.G	2	0	2	0	2	0	0	0	0	2	2	2	0	0	0	0	0	0
IPI00021812	AHNAK	Neuroblast differentiation-associated protein AHNAK	5568	GGADVSGGVSAPDISLGEGHLSVK	K.GGADVSGGVSAPDISLGEGHLSVK.G	2	4	2	2	2	0	0	0	0	0	2	4	2	2	2	0	0	0
IPI00021812	AHNAK	Neuroblast differentiation-associated protein AHNAK	5599	GPQVSSALNLDTSK	K.GPQVSSALNLDTSK.F	0	2	0	2	2	2	0	0	0	0	2	0	2	0	2	0	0	0
IPI00021812	AHNAK	Neuroblast differentiation-associated protein AHNAK	5613	FAGGLHFSGPK	K.FAGGLHFSGPK.V	2	2	0	0	0	0	0	0	0	2	0	2	0	0	0	0	0	0
IPI00021812	AHNAK	Neuroblast differentiation-associated protein AHNAK	5630	GGQIGLQAPGLSVSGPQGHLESGSGK	K.GGQIGLQAPGLSVSGPQGHLESGSGK.V	2	2	2	2	0	2	0	0	0	4	6	8	2	2	0	0	0	0
IPI00021812	AHNAK	Neuroblast differentiation-associated protein AHNAK	5687	AEASIQAGAGDGEWEESEVK	K.AEASIQAGAGDGEWEESEVK.L	4	4	4	2	2	2	0	0	0	6	4	4	2	0	2	0	0	0
IPI00021812	AHNAK	Neuroblast differentiation-associated protein AHNAK	5726	GGVTGSPEASISGSK	K.GGVTGSPEASISGSK.G	2	2	2	2	2	2	0	0	0	2	0	2	0	2	0	0	0	0
IPI00021812	AHNAK	Neuroblast differentiation-associated protein AHNAK	5748	ASLGSLEGEAEAEASSPK	K.ASLGSLEGEAEAEASSPK.G	2	2	2	2	2	2	0	0	0	2	4	4	2	2	2	0	0	0
IPI00021812	AHNAK	Neuroblast differentiation-associated protein AHNAK	5788	EFSGPSTPTGTLEFEGGEVSLEGGK	R.EFSGPSTPTGTLEFEGGEVSLEGGK.V	6	6	2	4	4	4	0	0	0	2	2	2	0	0	0	0	0	0
IPI00021812	AHNAK	Neuroblast differentiation-associated protein AHNAK	5874	VGIQLPEVELSVSTK	K.VGIQLPEVELSVSTK.K	0	4	0	0	0	0	0	0	0	0	0	0	0	0	0	0	0	0
IPI00856045	AHNAK2	Isoform 1 of Protein AHNAK2	155	EGDQLLSTTVFFENIK	R.EGDQLLSTTVFFENIK.Y	1	1	0	0	0	0	0	0	0	0	1	0	0	0	0	0	0	0
IPI00856045	AHNAK2	Isoform 1 of Protein AHNAK2	353	AGVLEELGPWGDSLEETGAATGSR	R.AGVLEELGPWGDSLEETGAATGSR.R	1	1	1	0	0	0	0	0	0	1	1	0	0	0	0	0	0	0
IPI00856045	AHNAK2	Isoform 1 of Protein AHNAK2	423	TLEGQAQETAVAQR	K.TLEGQAQETAVAQR.K	0	0	1	0	0	0	0	0	0	1	1	1	0	0	0	0	0	0
IPI00856045	AHNAK2	Isoform 1 of Protein AHNAK2	449	EGEGEGLQSLEIGIAR	R.EGEGEGLQSLEIGIAR.L	0	1	0	0	0	0	0	0	0	0	1	1	0	0	0	0	0	0
IPI00856045	AHNAK2	Isoform 1 of Protein AHNAK2	542	EPTTHAEAQGDEGDGEEGLQR	R.EPTTHAEAQGDEGDGEEGLQR.T	0	1	1	0	0	0	0	0	0	0	0	0	0	0	0	0	0	0
IPI00856045	AHNAK2	Isoform 1 of Protein AHNAK2	743	LPEGPLPEGASLK	K.LPEGPLPEGASLK.G	0	0	0	0	0	0	0	0	0	0	1	1	0	0	0	0	0	0
IPI00856045	AHNAK2	Isoform 1 of Protein AHNAK2	901	LPEGPVPEGAGPK	K.LPEGPVPEGAGPK.V	0	0	0	0	0	0	0	0	0	0	1	0	0	0	1	0	0	0
IPI00856045	AHNAK2	Isoform 1 of Protein AHNAK2	1181	SIEASVDVSAPK	K.SIEASVDVSAPK.V	0	0	0	0	0	0	0	0	0	0	0	1	0	0	0	0	0	0
IPI00856045	AHNAK2	Isoform 1 of Protein AHNAK2	1396	LPEGPVPEGAGLK	K.LPEGPVPEGAGLK.G	1	1	1	0	1	1	0	0	0	0	0	0	1	1	1	0	0	0
IPI00856045	AHNAK2	Isoform 1 of Protein AHNAK2	1561	LPEGPVSEGAGLK	K.LPEGPVSEGAGLK.G	0	0	0	0	0	0	0	0	0	1	1	1	0	0	0	0	0	0
IPI00856045	AHNAK2	Isoform 1 of Protein AHNAK2	1726	LPEGPLPEGAGFK	K.LPEGPLPEGAGFK.G	0	0	0	0	0	0	0	0	0	0	1	0	0	0	0	0	0	0
IPI00856045	AHNAK2	Isoform 1 of Protein AHNAK2	1805	LEGDLSLADKDVTAK	R.LEGDLSLADKDVTAK.D	1	1	1	0	0	0	0	0	0	1	1	1	1	0	0	0	0	0
IPI00856045	AHNAK2	Isoform 1 of Protein AHNAK2	1891	LPEGQVPEGAGLK	K.LPEGQVPEGAGLK.G	1	1	1	0	0	0	0	0	0	1	0	1	0	0	0	0	0	0
IPI00856045	AHNAK2	Isoform 1 of Protein AHNAK2	2056	LPEGHVPEGAGLK	K.LPEGHVPEGAGLK.G	1	1	0	0	0	0	0	0	0	0	1	0	0	0	0	0	0	0
IPI00856045	AHNAK2	Isoform 1 of Protein AHNAK2	2660	VSAPGESIEALVDVSELK	R.VSAPGESIEALVDVSELK.V	0	0	1	0	0	0	0	0	0	0	0	0	0	0	0	0	0	0
IPI00856045	AHNAK2	Isoform 1 of Protein AHNAK2	3211	LPEGHVLEGAGLK	K.LPEGHVLEGAGLK.G	0	0	0	0	0	0	0	0	0	0	1	0	0	0	0	0	0	0
IPI00856045	AHNAK2	Isoform 1 of Protein AHNAK2	4036	LPEGPVPEGASLK	K.LPEGPVPEGASLK.G	0	0	0	0	0	0	0	0	0	1	1	0	0	0	0	0	0	0
IPI00856045	AHNAK2	Isoform 1 of Protein AHNAK2	4802	AALAPELALEIPSGSQADIPLPK	R.AALAPELALEIPSGSQADIPLPK.T	0	2	1	0	0	0	0	0	0	1	1	1	0	0	0	0	0	0
IPI00856045	AHNAK2	Isoform 1 of Protein AHNAK2	5213	LEVAQTQAPAATGGEAAAK	K.LEVAQTQAPAATGGEAAAK.V	2	0	0	0	0	0	0	0	0	2	2	0	0	0	0	0	0	0
IPI00856045	AHNAK2	Isoform 1 of Protein AHNAK2	5394	FSFPAPSSEDDVFIPTVR	R.FSFPAPSSEDDVFIPTVR.E	2	2	2	0	2	0	0	0	0	0	0	0	2	0	0	0	0	0
IPI00856045	AHNAK2	Isoform 1 of Protein AHNAK2	5412	EVQCPEANIDTALCK	R.EVQCPEANIDTALCK.E	0	0	0	0	0	0	0	0	0	0	2	0	0	0	0	0	0	0
IPI00025277	AHRR	Programmed cell death 6 variant (Fragment)	78	AGVNFSEFTGVWK	K.AGVNFSEFTGVWK.Y	0	0	0	0	0	0	0	1	0	0	0	0	0	0	0	1	1	1
IPI00025277	AHRR	Programmed cell death 6 variant (Fragment)	91	YITDWQNVFR	K.YITDWQNVFR.T	0	0	0	0	0	0	0	0	0	0	0	0	0	0	0	1	0	0
IPI00030706	AHSA1	Activator of 90 kDa heat shock protein ATPase homolog 1	225	VFTTQELVQAFTHAPATLEADR	R.VFTTQELVQAFTHAPATLEADR.G	0	0	0	0	0	0	1	1	1	0	0	0	0	0	0	1	1	1
IPI00022431	AHSG	cDNA FLJ55606, highly similar to Alpha-2-HS-glycoprotein	198	CDSSPDSAEDVRK	K.C^DSSPDSAEDVRK.V	1	1	0	0	0	0	1	1	0	0	0	0	0	1	0	1	1	0
IPI00022431	AHSG	cDNA FLJ55606, highly similar to Alpha-2-HS-glycoprotein	198	CDSSPDSAEDVR	K.CDSSPDSAEDVR.K	0	0	0	0	0	0	0	0	0	1	0	0	0	0	0	0	0	0
IPI00000690	AIFM1	Isoform 1 of Apoptosis-inducing factor 1, mitochondrial	99	ISGLGLTPEQK	R.ISGLGLTPEQK.Q	0	0	0	0	0	0	0	0	0	2	2	2	0	0	0	0	0	0
IPI00000690	AIFM1	Isoform 1 of Apoptosis-inducing factor 1, mitochondrial	113	AALSASEGEEVPQDK	K.AALSASEGEEVPQDK.A	0	2	2	0	0	0	0	0	0	2	2	2	0	0	0	0	0	0
IPI00000690	AIFM1	Isoform 1 of Apoptosis-inducing factor 1, mitochondrial	245	LNDGSQITYEK	K.LNDGSQITYEK.C	2	2	0	0	0	0	0	0	0	0	0	0	0	0	0	0	0	0
IPI00000690	AIFM1	Isoform 1 of Apoptosis-inducing factor 1, mitochondrial	302	SITIIGGGFLGSELACALGR	K.SITIIGGGFLGSELACALGR.K	0	0	0	0	0	0	0	0	0	0	2	0	0	0	0	0	0	0
IPI00000690	AIFM1	Isoform 1 of Apoptosis-inducing factor 1, mitochondrial	325	ALGTEVIQLFPEK	R.ALGTEVIQLFPEK.G	2	0	0	0	0	0	0	0	0	0	0	0	0	0	0	0	0	0
IPI00925804	AIP	Non-functional aryl hydrocarbon receptor interacting protein (Fragment)	23	GELPDFQDGTK	R.GELPDFQDGTK.A	0	0	0	0	0	0	0	0	0	0	0	0	0	0	0	0	0	1
IPI00925804	AIP	Non-functional aryl hydrocarbon receptor interacting protein (Fragment)	94	HVVLYPLVAK	K.HVVLYPLVAK.S	0	0	0	0	0	0	0	0	0	0	0	0	0	0	0	0	1	1
IPI00925804	AIP	Non-functional aryl hydrocarbon receptor interacting protein (Fragment)	291	VLELDPALAPVVSR	K.VLELDPALAPVVSR.E	0	0	0	0	0	0	1	0	1	0	0	0	0	0	0	1	1	0
IPI00018342	AK1	Adenylate kinase 1	10	IIFVVGGPGSGK	K.IIFVVGGPGSGK.G	0	0	0	0	0	0	0	0	0	0	0	0	0	0	0	1	0	0
IPI00018342	AK1	Adenylate kinase 1	32	YGYTHLSTGDLLR	K.YGYTHLSTGDLLR.S	0	0	0	0	0	0	0	0	0	0	0	0	0	0	0	1	0	0
IPI00018342	AK1	Adenylate kinase 1	89	GFLIDGYPR	K.GFLIDGYPR.E	0	0	0	0	0	0	3	0	0	0	0	0	0	0	0	0	0	0
IPI00018342	AK1	Adenylate kinase 1	156	ATEPVIAFYEK	K.ATEPVIAFYEK.R	0	0	0	0	0	0	0	0	0	0	0	0	0	0	0	0	2	0
IPI00215901	AK2	Isoform 1 of Adenylate kinase isoenzyme 2, mitochondrial	205	GIHSAIDASQTPDVVFASILAAFSK	R.GIHSAIDASQTPDVVFASILAAFSK.A	0	0	0	0	0	0	0	0	0	0	3	0	0	0	0	0	0	0
IPI00016568	AK3L1;AK3L2	similar to hCG38824	8	AVILGPPGSGK	R.AVILGPPGSGK.G	0	0	0	0	0	0	0	0	0	1	0	0	0	0	0	0	0	0
IPI00022585	AKAP1	cDNA FLJ56047, highly similar to A kinase anchor protein 1, mitochondrial	389	AAFQIISQVISEATEQVLATTVGK	R.AAFQIISQVISEATEQVLATTVGK.V	1	0	0	0	0	0	0	0	0	0	0	0	0	0	0	0	0	0
IPI00217683	AKAP12	Isoform 2 of A-kinase anchor protein 12	105	KDEGEGAAGAGDHKDPSLGAGEAASK	K.KDEGEGAAGAGDHKDPSLGAGEAASK.E	0	3	0	0	0	0	0	0	3	0	0	0	0	0	0	0	0	0
IPI00217683	AKAP12	Isoform 2 of A-kinase anchor protein 12	136	QSTEKPEETLKR	K.Q^STEKPEETLKR.E	0	0	0	0	0	0	0	0	0	0	0	0	0	0	0	3	0	0
IPI00217683	AKAP12	Isoform 2 of A-kinase anchor protein 12	182	SAESPTSPVTSETGSTFK	K.SAESPTSPVTSETGSTFK.K	0	0	0	0	0	0	0	0	2	0	0	0	0	0	0	2	2	2
IPI00217683	AKAP12	Isoform 2 of A-kinase anchor protein 12	201	FFTQGWAGWR	K.FFTQGWAGWR.K	0	0	0	0	0	0	0	0	0	0	0	0	0	0	0	2	0	2
IPI00217683	AKAP12	Isoform 2 of A-kinase anchor protein 12	252	LTASEQAHPQEPAESAHEPR	K.LTASEQAHPQEPAESAHEPR.L	0	0	0	0	0	0	2	0	0	0	0	0	0	0	0	2	2	2
IPI00217683	AKAP12	Isoform 2 of A-kinase anchor protein 12	279	VELPSEEQVSGSQGPSEEKPAPLATEVFDEK	K.VELPSEEQVSGSQGPSEEKPAPLATEVFDEK.I	0	0	0	0	0	0	2	2	2	0	0	0	0	0	0	0	0	0
IPI00217683	AKAP12	Isoform 2 of A-kinase anchor protein 12	368	LKETCVSGEDPTQGADLSPDEK	K.LKETCVSGEDPTQGADLSPDEK.V	0	0	0	0	0	0	2	2	2	0	0	0	0	0	0	2	2	2
IPI00217683	AKAP12	Isoform 2 of A-kinase anchor protein 12	682	SEDSIAGSGVEHSTPDTEPGKEESWVSIK	K.SEDSIAGSGVEHSTPDTEPGKEESWVSIK.K	0	0	0	0	0	0	0	0	0	0	0	0	0	0	0	2	0	0
IPI00217683	AKAP12	Isoform 2 of A-kinase anchor protein 12	725	QEQAPVEDAGPTGANEDDSDVPAVVPLSEYDAVER	K.QEQAPVEDAGPTGANEDDSDVPAVVPLSEYDAVER.E	0	0	0	0	0	0	0	0	0	0	0	0	0	0	0	0	0	2
IPI00217683	AKAP12	Isoform 2 of A-kinase anchor protein 12	842	EVIAEEEPPTVTEPLPENR	R.EVIAEEEPPTVTEPLPENR.E	0	0	0	0	0	0	0	2	0	0	0	0	0	0	0	2	2	2
IPI00217683	AKAP12	Isoform 2 of A-kinase anchor protein 12	941	TQEVLQAVAEK	R.TQEVLQAVAEK.V	0	0	0	0	0	0	0	0	2	0	0	0	0	0	0	2	0	2
IPI00217683	AKAP12	Isoform 2 of A-kinase anchor protein 12	952	VKEESQLPGTGGPEDVLQPVQR	K.VKEESQLPGTGGPEDVLQPVQR.A	0	0	0	0	0	0	2	0	0	0	0	0	0	0	0	0	0	0
IPI00217683	AKAP12	Isoform 2 of A-kinase anchor protein 12	974	AEAERPEEQAEASGLKK	R.AEAERPEEQAEASGLKK.E	2	2	0	0	0	0	2	0	0	2	0	0	0	0	2	2	2	4
IPI00217683	AKAP12	Isoform 2 of A-kinase anchor protein 12	1013	VVGQTTPESFEK	K.VVGQTTPESFEK.A	0	0	0	0	0	0	2	2	2	0	0	0	0	0	0	2	2	2
IPI00217683	AKAP12	Isoform 2 of A-kinase anchor protein 12	1163	TEGTQEADQYADEK	K.TEGTQEADQYADEK.T	2	2	0	0	0	0	2	2	2	0	0	0	0	0	2	2	2	2
IPI00217683	AKAP12	Isoform 2 of A-kinase anchor protein 12	1275	QLLQTVNVPIIDGAK	K.QLLQTVNVPIIDGAK.E	0	0	0	0	0	0	2	2	2	0	0	0	0	0	0	2	2	2
IPI00217683	AKAP12	Isoform 2 of A-kinase anchor protein 12	1332	VLGETANILETGETLEPAGAHLVLEEK	K.VLGETANILETGETLEPAGAHLVLEEK.S	0	0	0	0	0	0	4	2	2	0	0	0	0	0	0	2	2	2
IPI00217683	AKAP12	Isoform 2 of A-kinase anchor protein 12	1414	SDEVDEQVACQEVK	K.SDEVDEQVACQEVK.V	0	0	0	0	0	0	2	2	0	0	0	0	0	0	0	2	2	0
IPI00217683	AKAP12	Isoform 2 of A-kinase anchor protein 12	1451	LVQNIIQTAVDQFVR	K.LVQNIIQTAVDQFVR.T	2	2	2	4	4	2	6	8	4	2	2	2	2	0	4	4	8	8
IPI00217683	AKAP12	Isoform 2 of A-kinase anchor protein 12	1487	ADSQDAGQETEKEGEEPQASAQDETPITSAK	K.ADSQDAGQETEKEGEEPQASAQDETPITSAK.E	0	0	0	0	0	0	2	2	2	0	0	0	0	0	0	2	2	2
IPI00217683	AKAP12	Isoform 2 of A-kinase anchor protein 12	1518	EESESTAVGQAHSDISK	K.EESESTAVGQAHSDISK.D	0	0	0	0	0	0	0	2	0	0	0	0	0	0	0	2	0	0
IPI00217683	AKAP12	Isoform 2 of A-kinase anchor protein 12	1599	EDEKGDDVDDPENQNSALADTDASGGLTK	K.EDEKGDDVDDPENQNSALADTDASGGLTK.E	0	0	0	0	0	0	2	2	2	0	0	0	0	0	0	2	2	2
IPI00217683	AKAP12	Isoform 2 of A-kinase anchor protein 12	1660	AITPQAQEELQK	K.AITPQAQEELQK.Q	0	0	0	0	0	0	2	2	2	0	0	0	0	0	0	2	2	2
IPI00065931	AKAP13	Isoform 2 of A-kinase anchor protein 13	215	LHQLLTEENAGEPDSWSSLSYEIPYGDCSVR	K.LHQLLTEENAGEPDSWSSLSYEIPYGDCSVR.H	0	0	0	0	0	0	0	1	0	0	0	0	0	0	0	0	0	0
IPI00065931	AKAP13	Isoform 2 of A-kinase anchor protein 13	2124	RFQAFVKK	K.RFQAFVKK.K	0	0	0	2	0	2	0	0	0	0	0	0	0	0	0	0	0	0
IPI00032064	AKAP2;PALM2;PALM2-AKAP2	PALM2-AKAP2 protein isoform 1	624	SPGALETPSAAGSQGNTASQGK	K.SPGALETPSAAGSQGNTASQGK.E	0	0	0	0	0	0	0	0	0	0	1	0	0	0	0	0	0	0
IPI00032064	AKAP2;PALM2;PALM2-AKAP2	PALM2-AKAP2 protein isoform 1	661	LWAEDGEFTSAR	K.LWAEDGEFTSAR.A	0	0	0	0	0	0	0	0	0	1	1	1	0	0	0	0	0	0
IPI00014474	AKAP8	A-kinase anchor protein 8	568	ETPEEVAADVLAEVITAAVR	K.ETPEEVAADVLAEVITAAVR.A	0	0	1	0	0	0	0	0	0	0	0	2	0	0	0	0	0	0
IPI00019223	AKAP9	Isoform 6 of A-kinase anchor protein 9	467	QHMAQMEEMK	R.QHMAQM'EEM'K.T	0	0	0	0	0	0	0	0	2	0	0	0	0	0	0	0	0	0
IPI00220271	AKR1A1	Alcohol dehydrogenase [NADP+]	219	AWRDPDEPVLLEEPVVLALAEK	R.AWRDPDEPVLLEEPVVLALAEK.Y	0	0	0	0	0	0	1	1	2	0	0	0	0	0	0	1	1	1
IPI00220271	AKR1A1	Alcohol dehydrogenase [NADP+]	222	DPDEPVLLEEPVVLALAEK	R.DPDEPVLLEEPVVLALAEK.Y	0	0	0	0	0	0	1	1	2	0	0	0	0	0	0	1	1	1
IPI00413641	AKR1B1	Aldose reductase	23	SPPGQVTEAVK	K.SPPGQVTEAVK.V	0	0	0	0	0	0	3	3	3	0	0	0	0	0	0	3	0	0
IPI00413641	AKR1B1	Aldose reductase	34	VAIDVGYR	K.VAIDVGYR.H	0	0	0	0	0	0	0	0	0	0	0	0	0	0	0	0	3	0
IPI00413641	AKR1B1	Aldose reductase	42	HIDCAHVYQNENEVGVAIQEK	R.HIDCAHVYQNENEVGVAIQEK.L	0	0	0	0	0	0	3	3	3	0	0	0	0	0	0	3	3	3
IPI00413641	AKR1B1	Aldose reductase	70	REELFIVSK	K.REELFIVSK.L	0	0	0	0	0	0	2	0	2	0	0	0	0	0	0	2	4	2
IPI00413641	AKR1B1	Aldose reductase	102	LDYLDLYLIHWPTGFKPGK	K.LDYLDLYLIHWPTGFKPGK.E	0	0	0	0	0	0	0	0	0	0	0	0	0	0	0	2	0	0
IPI00413641	AKR1B1	Aldose reductase	178	YKPAVNQIECHPYLTQEK	K.YKPAVNQIECHPYLTQEK.L	0	0	0	0	0	0	0	0	2	0	0	0	0	0	0	2	2	2
IPI00413641	AKR1B1	Aldose reductase	204	GIVVTAYSPLGSPDRPWAKPEDPSLLEDPR	K.GIVVTAYSPLGSPDRPWAKPEDPSLLEDPR.I	0	0	0	0	0	0	2	2	2	0	0	0	0	0	0	4	2	2
IPI00413641	AKR1B1	Aldose reductase	298	VCALLSCTSHK	R.VCALLSCTSHK.D	0	0	0	0	0	0	0	0	1	0	0	0	0	0	0	2	0	0
IPI00005668	AKR1C1	Aldo-keto reductase family 1 member C1	224	EEPWVDPNSPVLLEDPVLCALAK	R.EEPWVDPNSPVLLEDPVLCALAK.K	0	0	0	0	0	0	5	5	0	0	0	0	0	0	0	5	0	5
IPI00005668	AKR1C1	Aldo-keto reductase family 1 member C1	251	TPALIALR	R.TPALIALR.Y	0	0	0	0	0	0	0	0	0	0	0	0	0	0	0	7	0	7
IPI00029733	AKR1C1	Aldo-keto reductase family 1 member C1	48	HIDSAHLYNNEEQVGLAIR	R.HIDSAHLYNNEEQVGLAIR.S	0	0	0	0	0	0	0	0	0	0	0	0	0	0	0	0	4	0
IPI00029733	AKR1C1	Aldo-keto reductase family 1 member C1	105	NLQLDYVDLYLIHFPVSVKPGEEVIPK	K.NLQLDYVDLYLIHFPVSVKPGEEVIPK.D	0	0	0	0	0	0	0	0	0	0	0	0	0	0	0	0	5	0
IPI00029733	AKR1C1	Aldo-keto reductase family 1 member C1	224	EEPWVDPNSPVLLEDPVLCALAK	R.EEPWVDPNSPVLLEDPVLCALAK.K	0	0	0	0	0	0	0	0	0	0	0	0	0	0	0	0	10	0
IPI00029733	AKR1C1	Aldo-keto reductase family 1 member C1	251	TPALIALR	R.TPALIALR.Y	0	0	0	0	0	0	0	0	0	0	0	0	0	0	0	0	7	0
IPI00305978	AKR7A2	Aflatoxin B1 aldehyde reductase member 2	206	QVETELFPCLR	R.QVETELFPCLR.H	0	0	0	0	0	0	0	0	0	0	0	0	0	0	0	3	0	0
IPI00305978	AKR7A2	Aflatoxin B1 aldehyde reductase member 2	222	FYAYNPLAGGLLTGK	R.FYAYNPLAGGLLTGK.Y	0	0	0	0	0	0	2	2	2	0	0	0	0	0	0	2	0	0
IPI00305978	AKR7A2	Aflatoxin B1 aldehyde reductase member 2	251	FFGNSWAETYR	R.FFGNSWAETYR.N	0	0	0	0	0	0	1	1	1	0	0	0	0	0	0	1	1	0
IPI00305978	AKR7A2	Aflatoxin B1 aldehyde reductase member 2	279	ALQAAYGASAPSVTSAALR	K.ALQAAYGASAPSVTSAALR.W	0	0	0	0	0	0	0	1	1	0	0	0	0	0	0	1	1	1
IPI00022434	ALB	Putative uncharacterized protein ALB	287	YICENQDSISSK	K.YICENQDSISSK.L	3	0	0	0	3	0	3	0	0	3	0	0	0	0	0	3	0	3
IPI00022434	ALB	Putative uncharacterized protein ALB	438	KVPQVSTPTLVEVSR	K.KVPQVSTPTLVEVSR.N	0	0	0	0	0	0	4	4	0	4	4	4	0	0	0	4	4	0
IPI00022434	ALB	Putative uncharacterized protein ALB	439	VPQVSTPTLVEVSR	K.VPQVSTPTLVEVSR.N	0	0	0	0	0	0	0	0	0	0	0	0	0	0	0	0	0	4
IPI00022434	ALB	Putative uncharacterized protein ALB	609	LITSHLK	R.LITSHLK.A	0	0	0	0	0	0	0	0	0	0	0	0	1	0	0	0	0	0
IPI00015102	ALCAM	cDNA, FLJ79012, highly similar to CD166 antigen	58	YEKPDGSPVFIAFR	K.YEKPDGSPVFIAFR.S	2	2	0	0	0	0	0	0	0	2	0	0	2	0	0	0	0	0
IPI00015102	ALCAM	cDNA, FLJ79012, highly similar to CD166 antigen	77	SVQYDDVPEYK	K.SVQYDDVPEYK.D	0	0	0	0	0	2	0	0	0	0	0	0	0	2	0	0	0	0
IPI00015102	ALCAM	cDNA, FLJ79012, highly similar to CD166 antigen	133	QPSKPEIVSK	K.Q^PSKPEIVSK.A	0	2	0	0	0	0	0	0	0	0	0	0	0	2	0	0	0	0
IPI00015102	ALCAM	cDNA, FLJ79012, highly similar to CD166 antigen	143	ALFLETEQLK	K.ALFLETEQLK.K	0	0	0	0	2	0	0	0	0	2	2	0	0	0	0	0	0	0
IPI00015102	ALCAM	cDNA, FLJ79012, highly similar to CD166 antigen	176	VLHPLEGAVVIIFK	K.VLHPLEGAVVIIFK.K	0	0	0	3	3	3	0	0	0	0	0	0	0	0	0	0	0	0
IPI00015102	ALCAM	cDNA, FLJ79012, highly similar to CD166 antigen	270	CLGNGNPPPEEFLFYLPGQPEGIR	K.CLGNGNPPPEEFLFYLPGQPEGIR.S	2	2	0	0	0	0	0	0	0	4	4	0	0	0	0	0	0	0
IPI00015102	ALCAM	cDNA, FLJ79012, highly similar to CD166 antigen	294	SSNTYTLTDVR	R.SSNTYTLTDVR.R	0	2	0	2	0	0	0	0	0	2	0	0	0	0	0	0	0	0
IPI00015102	ALCAM	cDNA, FLJ79012, highly similar to CD166 antigen	345	QIGDALPVSCTISASR	R.QIGDALPVSCTISASR.N	4	4	0	0	0	0	0	0	0	4	8	0	0	4	4	0	0	0
IPI00015102	ALCAM	cDNA, FLJ79012, highly similar to CD166 antigen	375	SSPSFSSLHYQDAGNYVCETALQEVEGLK	R.SSPSFSSLHYQDAGNYVCETALQEVEGLK.K	0	8	0	4	4	0	0	0	0	4	4	0	0	8	4	0	0	0
IPI00015102	ALCAM	cDNA, FLJ79012, highly similar to CD166 antigen	406	ESLTLIVEGKPQIK	R.ESLTLIVEGKPQIK.M	4	4	0	0	0	0	0	0	0	4	4	0	0	0	0	0	0	0
IPI00791964	ALCAM	cDNA, FLJ79012, highly similar to CD166 antigen	58	YEKPDGSPVFIAFR	K.YEKPDGSPVFIAFR.S	0	0	0	0	0	0	0	0	0	0	0	2	0	0	0	0	0	0
IPI00791964	ALCAM	cDNA, FLJ79012, highly similar to CD166 antigen	77	SVQYDDVPEYK	K.SVQYDDVPEYK.D	0	0	0	0	0	0	0	0	0	0	0	2	0	0	0	0	0	0
IPI00791964	ALCAM	cDNA, FLJ79012, highly similar to CD166 antigen	143	ALFLETEQLK	K.ALFLETEQLK.K	0	0	0	0	0	0	0	0	0	0	0	2	0	0	0	0	0	0
IPI00791964	ALCAM	cDNA, FLJ79012, highly similar to CD166 antigen	270	CLGNGNPPPEEFLFYLPGQPEGIR	K.CLGNGNPPPEEFLFYLPGQPEGIR.S	0	0	2	0	0	0	0	0	0	0	0	4	0	0	0	0	0	0
IPI00791964	ALCAM	cDNA, FLJ79012, highly similar to CD166 antigen	294	SSNTYTLTDVR	R.SSNTYTLTDVR.R	0	0	2	0	0	0	0	0	0	0	0	0	0	0	0	0	0	0
IPI00791964	ALCAM	cDNA, FLJ79012, highly similar to CD166 antigen	345	QIGDALPVSCTISASR	R.QIGDALPVSCTISASR.N	0	0	0	0	0	0	0	0	0	0	0	4	0	0	0	0	0	0
IPI00791964	ALCAM	cDNA, FLJ79012, highly similar to CD166 antigen	375	SSPSFSSLHYQDAGNYVCETALQEVEGLK	R.SSPSFSSLHYQDAGNYVCETALQEVEGLK.K	0	0	4	0	0	0	0	0	0	0	0	4	0	0	0	0	0	0
IPI00791964	ALCAM	cDNA, FLJ79012, highly similar to CD166 antigen	406	ESLTLIVEGKPQIK	R.ESLTLIVEGKPQIK.M	0	0	0	0	0	0	0	0	0	0	0	4	0	0	0	0	0	0
IPI00791964	ALCAM	cDNA, FLJ79012, highly similar to CD166 antigen	494	TVNSLNVSANENR	R.TVNSLNVSANENR.E	0	0	1	0	0	0	0	0	0	0	0	1	0	0	0	0	0	0
IPI00217920	ALDH16A1	Isoform 1 of Aldehyde dehydrogenase family 16 member A1	118	LLWTLESLVTGR	R.LLWTLESLVTGR.A	0	0	0	0	0	0	0	0	0	0	0	0	0	0	0	1	1	1
IPI00008982	ALDH18A1	Isoform Long of Delta-1-pyrroline-5-carboxylate synthetase	283	LIDIFYPGDQQSVTFGTK	K.LIDIFYPGDQQSVTFGTK.S	1	1	1	0	0	0	0	0	0	0	0	0	0	0	0	0	0	0
IPI00103467	ALDH1B1	Aldehyde dehydrogenase X, mitochondrial	117	VYLASLETLDNGKPFQESYALDLDEVIK	R.VYLASLETLDNGKPFQESYALDLDEVIK.V	1	1	1	0	0	0	0	0	0	1	0	0	0	0	0	0	0	0
IPI00103467	ALDH1B1	Aldehyde dehydrogenase X, mitochondrial	210	VAEQTPLSALYLASLIK	K.VAEQTPLSALYLASLIK.E	1	1	1	0	0	0	0	0	0	1	1	1	0	0	0	0	0	0
IPI00006663	ALDH2	Aldehyde dehydrogenase, mitochondrial	210	VAEQTPLTALYVANLIK	K.VAEQTPLTALYVANLIK.E	0	0	1	0	0	0	0	0	0	0	0	0	0	0	0	0	0	0
IPI00333619	ALDH3A2	Isoform 2 of Fatty aldehyde dehydrogenase	38	EKDILTAIAADLCK	R.EKDILTAIAADLCK.S	0	0	2	0	0	0	0	0	0	0	0	0	0	0	0	0	0	0
IPI00333619	ALDH3A2	Isoform 2 of Fatty aldehyde dehydrogenase	178	FDHIFYTGNTAVGK	R.FDHIFYTGNTAVGK.I	0	0	0	0	0	0	0	0	0	0	1	0	0	0	0	0	0	0
IPI00333619	ALDH3A2	Isoform 2 of Fatty aldehyde dehydrogenase	300	IAFGGETDEATR	K.IAFGGETDEATR.Y	0	0	0	0	0	0	0	0	0	0	1	0	1	1	1	0	0	0
IPI00333619	ALDH3A2	Isoform 2 of Fatty aldehyde dehydrogenase	312	YIAPTVLTDVDPK	R.YIAPTVLTDVDPK.T	0	0	0	0	0	0	0	0	0	0	0	0	1	1	1	0	0	0
IPI00333619	ALDH3A2	Isoform 2 of Fatty aldehyde dehydrogenase	344	NVDEAINFINER	K.NVDEAINFINER.E	0	1	1	0	1	0	0	0	0	0	0	0	0	0	0	0	0	0
IPI00217871	ALDH4A1	Delta-1-pyrroline-5-carboxylate dehydrogenase, mitochondrial	377	VGDPAEDFGTFFSAVIDAK	K.VGDPAEDFGTFFSAVIDAK.S	2	2	1	0	0	0	0	0	0	1	2	2	0	0	0	0	0	0
IPI00221234	ALDH7A1	aldehyde dehydrogenase 7 family, member A1	267	VNLLSFTGSTQVGK	R.VNLLSFTGSTQVGK.Q	0	0	0	0	0	0	0	0	1	0	0	0	0	0	0	0	0	0
IPI00479877	ALDH9A1	aldehyde dehydrogenase 9A1	63	VIATFTCSGEK	R.VIATFTCSGEK.E	0	0	0	0	0	0	1	1	0	0	0	0	0	0	0	1	0	0
IPI00479877	ALDH9A1	aldehyde dehydrogenase 9A1	341	IGDPLLEDTR	K.IGDPLLEDTR.M	0	0	0	0	0	0	0	0	0	0	0	0	0	0	0	1	1	1
IPI00479877	ALDH9A1	aldehyde dehydrogenase 9A1	377	VLCGGDIYVPEDPK	K.VLCGGDIYVPEDPK.L	0	0	0	0	0	0	1	1	0	0	0	0	0	0	0	0	0	1
IPI00465439	ALDOA	45 kDa protein	29	GILAADESTGSIAK	K.GILAADESTGSIAK.R	1	1	2	0	1	2	1	1	0	1	1	2	1	2	2	1	1	1
IPI00465439	ALDOA	45 kDa protein	43	RLQSIGTENTEENRR	K.RLQSIGTENTEENRR.F	0	0	0	0	0	0	0	0	0	0	0	0	0	0	0	1	0	0
IPI00465439	ALDOA	45 kDa protein	44	LQSIGTENTEENR	R.LQSIGTENTEENR.R	1	1	1	1	1	1	1	1	1	1	0	1	1	1	1	1	1	1
IPI00465439	ALDOA	45 kDa protein	61	QLLLTADDR	R.QLLLTADDR.V	1	2	1	0	0	0	1	1	0	0	0	0	0	0	0	0	0	1
IPI00465439	ALDOA	45 kDa protein	70	VNPCIGGVILFHETLYQK	R.VNPCIGGVILFHETLYQK.A	0	0	0	0	0	0	0	0	0	0	0	0	1	1	0	1	0	0
IPI00465439	ALDOA	45 kDa protein	88	ADDGRPFPQVIK	K.ADDGRPFPQVIK.S	0	1	1	1	0	3	1	1	2	2	1	1	2	2	2	1	3	2
IPI00465439	ALDOA	45 kDa protein	112	GVVPLAGTNGETTTQGLDGLSER	K.GVVPLAGTNGETTTQGLDGLSER.C	1	1	1	1	1	1	1	1	1	1	1	1	1	1	1	1	1	1
IPI00465439	ALDOA	45 kDa protein	154	IGEHTPSALAIMENANVLAR	K.IGEHTPSALAIMENANVLAR.Y	0	0	0	0	0	0	0	0	0	0	1	0	0	0	0	0	0	0
IPI00465439	ALDOA	45 kDa protein	174	YASICQQNGIVPIVEPEILPDGDHDLK	R.YASICQQNGIVPIVEPEILPDGDHDLK.R	3	6	3	3	3	3	6	3	6	0	0	0	3	3	3	3	3	6
IPI00465439	ALDOA	45 kDa protein	174	YASICQQNGIVPIVEPEILPDGDHDLKR	R.YASICQQNGIVPIVEPEILPDGDHDLKR.C	3	3	3	6	3	3	3	9	3	0	3	3	6	3	6	6	6	6
IPI00465439	ALDOA	45 kDa protein	244	FSHEEIAMATVTALR	K.FSHEEIAMATVTALR.R	0	0	0	0	0	0	0	0	0	0	0	1	0	0	0	0	0	0
IPI00465439	ALDOA	45 kDa protein	260	TVPPAVTGITFLSGGQSEEEASINLNAINK	R.TVPPAVTGITFLSGGQSEEEASINLNAINK.C	0	1	1	2	2	2	1	3	5	3	13	19	4	6	3	2	2	2
IPI00465439	ALDOA	45 kDa protein	290	CPLLKPWALTFSYGR	K.CPLLKPWALTFSYGR.A	3	3	2	3	4	2	2	2	2	4	3	3	5	4	2	3	4	3
IPI00465439	ALDOA	45 kDa protein	332	ALANSLACQGK	R.ALANSLACQGK.Y	0	0	0	1	1	1	1	0	1	0	0	1	1	1	1	0	0	0
IPI00465439	ALDOA	45 kDa protein	343	YTPSGQAGAAASESLFVSNHAY	K.YTPSGQAGAAASESLFVSNHAY.-	1	1	1	1	2	2	2	2	2	2	3	2	2	3	1	3	2	2
IPI00418262	ALDOC	Fructose-bisphosphate aldolase	199	GVVPLAGTDGETTTQGLDGLSER	K.GVVPLAGTDGETTTQGLDGLSER.C	6	6	6	3	6	6	3	3	6	6	6	6	6	6	6	6	6	6
IPI00418262	ALDOC	Fructose-bisphosphate aldolase	245	TPSALAILENANVLAR	R.TPSALAILENANVLAR.Y	3	0	0	3	3	3	3	3	3	0	0	0	3	3	3	3	3	3
IPI00418262	ALDOC	Fructose-bisphosphate aldolase	406	DNAGAATEEFIK	R.DNAGAATEEFIK.R	0	0	0	0	0	4	0	0	0	0	0	0	0	0	0	0	0	4
IPI00549761	ALG1	Chitobiosyldiphosphodolichol beta-mannosyltransferase	83	IQIVGLTELQSLAVGPR	R.IQIVGLTELQSLAVGPR.V	2	1	2	0	0	1	0	0	0	0	1	0	0	1	1	0	0	0
IPI00549761	ALG1	Chitobiosyldiphosphodolichol beta-mannosyltransferase	211	AVTVYDKPASFFK	R.AVTVYDKPASFFK.E	3	0	0	0	0	0	0	0	0	0	0	0	0	0	0	0	0	0
IPI00549761	ALG1	Chitobiosyldiphosphodolichol beta-mannosyltransferase	302	FEQLTLDGHNLPSLVCVITGK	K.FEQLTLDGHNLPSLVCVITGK.G	0	0	2	0	0	0	0	0	0	2	2	0	0	0	0	0	0	0
IPI00171443	ALG2	Isoform 1 of Alpha-1,3-mannosyltransferase ALG2	305	FSPEAFTEQLYR	K.FSPEAFTEQLYR.Y	0	0	0	0	0	0	0	0	0	0	0	0	2	0	2	0	0	0
IPI00178700	ALG3	50 kDa protein	312	TGESILSLLR	R.TGESILSLLR.D	0	1	0	0	0	0	0	0	0	0	0	0	0	0	0	0	0	0
IPI00413659	ALKBH5	Isoform 2 of Alkylated DNA repair protein alkB homolog 5	29	EAAAAAAAAVAAAAAAAAAAEPYPVSGAK	R.EAAAAAAAAVAAAAAAAAAAEPYPVSGAK.R	0	0	0	2	2	0	0	0	0	0	0	0	0	0	4	0	0	0
IPI00413659	ALKBH5	Isoform 2 of Alkylated DNA repair protein alkB homolog 5	371	SYESSEDCSEAAGSPAR	K.SYESSEDCSEAAGSPAR.K	0	0	0	0	0	0	0	0	0	0	2	0	0	0	0	0	0	0
IPI00007289	ALPP	Alkaline phosphatase, placental type precursor	111	FPYVALSK	R.FPYVALSK.T	0	2	2	0	0	0	0	0	0	2	2	2	0	2	0	0	0	0
IPI00007289	ALPP	Alkaline phosphatase, placental type precursor	125	HVPDSGATATAYLCGVK	K.HVPDSGATATAYLCGVK.G	2	2	2	0	2	0	0	0	0	2	2	2	2	0	0	0	0	0
IPI00007289	ALPP	Alkaline phosphatase, placental type precursor	142	GNFQTIGLSAAAR	K.GNFQTIGLSAAAR.F	0	2	0	2	2	2	0	0	0	4	4	4	0	2	2	0	0	0
IPI00007289	ALPP	Alkaline phosphatase, placental type precursor	188	VQHASPAGTYAHTVNR	R.VQHASPAGTYAHTVNR.N	0	0	0	0	0	0	0	0	0	2	0	0	2	0	0	0	0	0
IPI00007289	ALPP	Alkaline phosphatase, placental type precursor	204	NWYSDADVPASAR	R.NWYSDADVPASAR.Q	0	2	2	2	2	2	0	0	0	2	2	2	2	2	2	0	0	0
IPI00007289	ALPP	Alkaline phosphatase, placental type precursor	269	NLVQEWLAK	K.NLVQEWLAK.R	3	3	3	0	0	0	0	0	0	6	3	6	0	0	0	0	0	0
IPI00007289	ALPP	Alkaline phosphatase, placental type precursor	342	GFFLFVEGGR	R.GFFLFVEGGR.I	3	3	3	3	3	3	0	0	0	3	3	3	3	3	3	0	0	0
IPI00007289	ALPP	Alkaline phosphatase, placental type precursor	378	AGQLTSEEDTLSLVTADHSHVFSFGGYPLR	R.AGQLTSEEDTLSLVTADHSHVFSFGGYPLR.G	0	4	2	2	0	0	0	0	0	2	2	2	4	6	0	0	0	0
IPI00007289	ALPP	Alkaline phosphatase, placental type precursor	408	GSSIFGLAPGK	R.GSSIFGLAPGK.A	0	0	0	0	0	2	0	0	0	0	0	2	0	0	0	0	0	0
IPI00007289	ALPP	Alkaline phosphatase, placental type precursor	424	AYTVLLYGNGPGYVLK	K.AYTVLLYGNGPGYVLK.D	0	0	0	0	2	0	0	0	0	0	0	2	4	2	4	0	0	0
IPI00007289	ALPP	Alkaline phosphatase, placental type precursor	440	DGARPDVTESESGSPEYR	K.DGARPDVTESESGSPEYR.Q	2	2	6	2	6	4	0	0	0	2	2	2	2	4	4	0	0	0
IPI00007289	ALPP	Alkaline phosphatase, placental type precursor	458	QQSAVPLDEETHAGEDVAVFAR	R.QQSAVPLDEETHAGEDVAVFAR.G	1	0	0	0	1	1	0	0	0	3	2	2	1	0	0	0	0	0
IPI00295004	ALS2	Isoform 1 of Alsin	1514	QPDIALLGFLGVQRK	K.QPDIALLGFLGVQRK.F	0	1	0	0	0	0	0	0	0	0	0	0	0	0	0	0	0	0
IPI00238262	AMIGO2	Amphoterin-induced protein 2	485	LFPSEAVIAEGILK	R.LFPSEAVIAEGILK.S	1	1	1	0	0	0	0	0	0	1	1	1	1	1	1	0	0	0
IPI00305486	AMPH	Isoform 1 of Amphiphysin	113	LVDGSLLTLDTYLGQFPDIK	K.LVDGSLLTLDTYLGQFPDIK.N	0	0	0	0	0	0	0	0	0	1	0	0	0	0	0	0	0	0
IPI00000311	ANAPC13	10 kDa protein	3	SLLSVGLPPIPIGR	R.SLLSVGLPPIPIGR.G	0	0	0	0	0	0	0	0	0	0	0	0	0	0	1	0	0	0
IPI00008248	ANAPC7	anaphase-promoting complex subunit 7	269	DNVDLLGSLADLYFR	R.DNVDLLGSLADLYFR.A	0	0	0	0	0	0	0	0	0	0	0	0	1	0	0	0	0	0
IPI00215869	ANKH	Progressive ankylosis protein homolog	16	FLVPLGITNIAIDFGEQALNR	R.FLVPLGITNIAIDFGEQALNR.G	0	0	0	0	0	0	0	0	0	1	0	0	0	0	0	0	0	0
IPI00292914	ANKIB1	Ankyrin repeat and IBR domain-containing protein 1	1034	GTQIEENPLEENILAGEAASQAGDSGNEAANR	R.GTQIEENPLEENILAGEAASQAGDSGNEAANR.G	0	0	0	0	0	0	0	0	0	0	0	0	1	0	0	0	0	0
IPI00167598	ANKS4B	Ankyrin repeat and SAM domain-containing protein 4B	120	AATAQNIMNPKK	K.AATAQNIM'NPKK.V	0	0	0	0	0	0	0	1	0	0	0	0	0	0	0	0	0	0
IPI00032958	ANLN	Isoform 1 of Actin-binding protein anillin	71	CSDNTEVEVSNLENK	R.CSDNTEVEVSNLENK.Q	0	0	0	0	0	0	0	0	0	0	0	4	0	0	0	0	0	0
IPI00032958	ANLN	Isoform 1 of Actin-binding protein anillin	223	QNSVQEQPGTACLSK	K.QNSVQEQPGTACLSK.F	0	0	3	0	0	0	0	0	0	0	3	0	0	0	3	0	0	0
IPI00032958	ANLN	Isoform 1 of Actin-binding protein anillin	272	ALSSSADDASLVNASISSSVK	K.ALSSSADDASLVNASISSSVK.A	2	0	0	0	0	0	0	0	0	2	2	2	0	0	0	0	0	0
IPI00032958	ANLN	Isoform 1 of Actin-binding protein anillin	308	SCEGQNPELLPK	K.SCEGQNPELLPK.T	0	0	0	0	0	0	0	0	0	3	3	0	0	0	0	0	0	0
IPI00032958	ANLN	Isoform 1 of Actin-binding protein anillin	1029	EDDRETLVSQCR	R.EDDRETLVSQCR.D	0	0	0	0	0	0	0	0	0	3	0	0	0	0	0	0	0	0
IPI00032958	ANLN	Isoform 1 of Actin-binding protein anillin	1065	LNQVLVDIR	K.LNQVLVDIR.L	0	0	0	0	0	0	0	0	0	0	3	3	0	0	0	0	0	0
IPI00657687	ANLN	Isoform 1 of Actin-binding protein anillin	522	ITLFLEEDK	K.ITLFLEEDK.S	0	0	0	0	0	0	0	0	0	0	0	2	0	0	0	0	0	0
IPI00007423	ANP32A	Acidic leucine-rich nuclear phosphoprotein 32 family member A	117	SLDLFNCEVTNLNDYR	K.SLDLFNCEVTNLNDYR.E	0	0	3	3	3	3	0	0	0	0	0	0	3	3	3	0	0	0
IPI00025849	ANP32A	Acidic leucine-rich nuclear phosphoprotein 32 family member A	76	VSGGLEVLAEK	R.VSGGLEVLAEK.C	0	0	0	0	0	0	2	0	2	0	0	0	0	0	0	2	2	2
IPI00025849	ANP32A	Acidic leucine-rich nuclear phosphoprotein 32 family member A	87	CPNLTHLNLSGNK	K.CPNLTHLNLSGNK.I	0	0	0	0	0	0	1	2	2	0	0	0	0	0	0	2	1	2
IPI00025849	ANP32A	Acidic leucine-rich nuclear phosphoprotein 32 family member A	117	SLDLFNCEVTNLNDYRENVFK	K.SLDLFNCEVTNLNDYRENVFK.L	0	0	0	0	0	0	2	0	0	0	0	0	0	0	0	0	0	0
IPI00025849	ANP32A	Acidic leucine-rich nuclear phosphoprotein 32 family member A	117	SLDLFNCEVTNLNDYR	K.SLDLFNCEVTNLNDYR.E	0	0	0	0	0	0	12	6	6	0	0	0	0	0	0	9	6	12
IPI00025849	ANP32A	Acidic leucine-rich nuclear phosphoprotein 32 family member A	138	LLPQLTYLDGYDR	K.LLPQLTYLDGYDR.D	0	0	0	0	0	0	2	2	0	0	0	0	0	0	0	0	0	0
IPI00007423	ANP32B	Isoform 1 of Acidic leucine-rich nuclear phosphoprotein 32 family member B	87	LPNLTHLNLSGNK	K.LPNLTHLNLSGNK.L	0	0	0	0	0	0	0	0	0	0	0	0	0	0	0	1	1	1
IPI00165393	ANP32E	Acidic leucine-rich nuclear phosphoprotein 32 family member E	68	KLELSDNIISGGLEVLAEK	R.KLELSDNIISGGLEVLAEK.C	0	0	0	0	0	0	6	6	6	0	0	0	0	0	0	4	4	2
IPI00165393	ANP32E	Acidic leucine-rich nuclear phosphoprotein 32 family member E	87	CPNLTYLNLSGNK	K.C^PNLTYLNLSGNK.I	0	0	0	0	0	0	2	2	2	0	0	0	0	0	0	0	2	2
IPI00165393	ANP32E	Acidic leucine-rich nuclear phosphoprotein 32 family member E	100	IKDLSTVEALQNLK	K.IKDLSTVEALQNLK.N	0	0	0	0	0	0	0	0	0	0	0	0	0	0	0	1	0	0
IPI00165393	ANP32E	Acidic leucine-rich nuclear phosphoprotein 32 family member E	102	DLSTVEALQNLK	K.DLSTVEALQNLK.N	0	0	0	0	0	0	1	1	1	0	0	0	0	0	0	1	1	1
IPI00165393	ANP32E	Acidic leucine-rich nuclear phosphoprotein 32 family member E	117	SLDLFNCEITNLEDYR	K.SLDLFNCEITNLEDYR.E	0	0	0	0	0	0	2	2	2	0	0	0	0	0	0	2	2	2
IPI00165393	ANP32E	Acidic leucine-rich nuclear phosphoprotein 32 family member E	224	EEIQDEEDDDDYVEEGEEEEEEEEGGLRGEK	K.EEIQDEEDDDDYVEEGEEEEEEEEGGLRGEK.R	0	0	0	0	0	0	3	3	3	0	0	0	0	0	0	3	6	0
IPI00221224	ANPEP	Aminopeptidase N	364	ENSLLFDPLSSSSSNK	R.ENSLLFDPLSSSSSNK.E	0	1	0	0	0	1	0	0	0	0	0	0	0	0	0	0	0	0
IPI00221224	ANPEP	Aminopeptidase N	632	VNYDEENWR	R.VNYDEENWR.K	0	0	1	0	0	0	0	0	0	0	0	0	0	0	0	0	0	0
IPI00221224	ANPEP	Aminopeptidase N	844	YLSYTLNPDLIR	R.YLSYTLNPDLIR.K	0	1	0	0	0	0	0	0	0	0	0	0	0	0	0	0	0	0
IPI00221224	ANPEP	Aminopeptidase N	956	EVVLQWFTENSK	K.EVVLQWFTENSK.-	1	1	1	0	0	0	0	0	0	0	0	0	0	0	0	0	0	0
IPI00218918	ANXA1	Annexin A1	10	QAWFIENEEQEYVQTVK	K.QAWFIENEEQEYVQTVK.S	0	0	0	3	3	0	3	0	0	0	0	0	0	0	0	3	6	3
IPI00218918	ANXA1	Annexin A1	30	GGPGSAVSPYPTFNPSSDVAALHK	K.GGPGSAVSPYPTFNPSSDVAALHK.A	3	0	0	3	3	0	0	0	0	0	0	0	3	0	0	0	0	0
IPI00218918	ANXA1	Annexin A1	59	GVDEATIIDILTK	K.GVDEATIIDILTK.R	3	3	3	3	3	3	3	3	3	3	3	3	0	3	0	6	6	6
IPI00218918	ANXA1	Annexin A1	82	AAYLQETGKPLDETLKK	K.AAYLQETGKPLDETLKK.A	0	0	0	0	0	0	0	0	0	0	0	0	0	0	0	3	3	3
IPI00218918	ANXA1	Annexin A1	99	ALTGHLEEVVLALLK	K.ALTGHLEEVVLALLK.T	3	0	3	6	3	3	3	3	3	0	0	0	3	0	0	3	9	3
IPI00218918	ANXA1	Annexin A1	114	TPAQFDADELR	K.TPAQFDADELR.A	0	0	2	2	2	2	2	2	2	0	0	0	0	0	0	2	4	4
IPI00218918	ANXA1	Annexin A1	129	GLGTDEDTLIEILASR	K.GLGTDEDTLIEILASR.T	4	4	2	2	2	4	2	6	4	0	0	0	2	2	4	2	4	2
IPI00218918	ANXA1	Annexin A1	167	DITSDTSGDFR	K.DITSDTSGDFR.N	0	3	3	3	3	3	0	0	0	0	0	0	0	0	0	3	3	3
IPI00218918	ANXA1	Annexin A1	178	NALLSLAK	R.NALLSLAK.G	0	0	0	0	0	3	0	0	0	0	0	0	0	0	0	3	0	0
IPI00218918	ANXA1	Annexin A1	186	GDRSEDFGVNEDLADSDAR	K.GDRSEDFGVNEDLADSDAR.A	0	0	0	0	0	0	0	0	0	0	0	0	0	0	0	0	0	2
IPI00218918	ANXA1	Annexin A1	189	SEDFGVNEDLADSDAR	R.SEDFGVNEDLADSDAR.A	0	0	0	2	2	2	2	2	2	0	0	0	2	2	0	2	2	0
IPI00218918	ANXA1	Annexin A1	214	KGTDVNVFNTILTTR	R.KGTDVNVFNTILTTR.S	0	0	0	0	0	0	0	0	0	0	0	0	0	0	0	2	0	0
IPI00218918	ANXA1	Annexin A1	215	GTDVNVFNTILTTR	K.GTDVNVFNTILTTR.S	2	2	0	2	2	2	0	0	0	0	0	0	0	0	2	2	2	2
IPI00218918	ANXA1	Annexin A1	270	CATSKPAFFAEK	K.C^ATSKPAFFAEK.L	0	0	0	0	0	0	0	0	0	0	0	0	0	0	0	0	2	2
IPI00414320	ANXA11	cDNA FLJ55482, highly similar to Annexin A11	315	GFGTDEQAIIDCLGSR	K.GFGTDEQAIIDCLGSR.S	0	1	0	1	0	0	0	0	0	0	0	0	0	0	1	0	0	0
IPI00414320	ANXA11	cDNA FLJ55482, highly similar to Annexin A11	372	TPVLFDIYEIK	K.TPVLFDIYEIK.E	0	1	0	0	1	1	0	0	0	0	1	1	0	0	0	0	0	0
IPI00414320	ANXA11	cDNA FLJ55482, highly similar to Annexin A11	387	GVGTDEACLIEILASR	K.GVGTDEACLIEILASR.S	0	0	1	1	0	0	0	0	0	1	0	1	0	0	0	0	0	0
IPI00414320	ANXA11	cDNA FLJ55482, highly similar to Annexin A11	460	DAQELYAAGENR	R.DAQELYAAGENR.L	0	0	0	0	2	2	0	0	0	0	0	0	0	0	0	0	0	0
IPI00418169	ANXA2	annexin A2 isoform 1	29	LSLEGDHSTPPSAYGSVK	K.LSLEGDHSTPPSAYGSVK.A	20	25	20	20	15	15	0	0	0	20	15	25	15	20	10	5	5	5
IPI00418169	ANXA2	annexin A2 isoform 1	47	AYTNFDAER	K.AYTNFDAER.D	10	10	5	5	5	5	0	0	0	10	0	0	0	5	5	0	0	0
IPI00418169	ANXA2	annexin A2 isoform 1	47	AYTNFDAERDALNIETAIK	K.AYTNFDAERDALNIETAIK.T	5	0	5	0	0	0	0	0	0	0	0	0	5	5	5	0	0	0
IPI00418169	ANXA2	annexin A2 isoform 1	56	DALNIETAIK	R.DALNIETAIK.T	15	10	15	5	10	10	0	0	0	20	10	10	5	5	10	5	5	0
IPI00418169	ANXA2	annexin A2 isoform 1	66	TKGVDEVTIVNILTNR	K.TKGVDEVTIVNILTNR.S	0	0	0	0	0	3	0	0	0	0	0	0	3	3	0	0	0	0
IPI00418169	ANXA2	annexin A2 isoform 1	68	GVDEVTIVNILTNR	K.GVDEVTIVNILTNR.S	27	24	21	15	12	15	3	3	0	33	36	33	9	12	15	6	3	3
IPI00418169	ANXA2	annexin A2 isoform 1	87	QDIAFAYQR	R.QDIAFAYQR.R	9	12	9	3	3	6	0	0	0	9	9	9	3	3	9	0	0	0
IPI00418169	ANXA2	annexin A2 isoform 1	107	SALSGHLETVILGLLKTPAQYDASELK	K.SALSGHLETVILGLLKTPAQYDASELK.A	0	0	0	0	0	0	0	0	0	4	8	0	0	0	0	0	0	0
IPI00418169	ANXA2	annexin A2 isoform 1	107	SALSGHLETVILGLLK	K.SALSGHLETVILGLLK.T	48	48	48	32	24	32	4	8	12	72	144	100	40	36	24	8	12	16
IPI00418169	ANXA2	annexin A2 isoform 1	123	TPAQYDASELK	K.TPAQYDASELK.A	20	8	12	8	12	8	4	4	4	16	8	4	12	4	8	4	4	4
IPI00418169	ANXA2	annexin A2 isoform 1	138	GLGTDEDSLIEIICSR	K.GLGTDEDSLIEIICSR.T	50	55	50	25	20	20	5	0	0	60	50	65	20	20	20	10	15	10
IPI00418169	ANXA2	annexin A2 isoform 1	154	TNQELQEINR	R.TNQELQEINR.V	15	10	5	10	10	5	5	5	0	10	5	5	10	10	10	5	5	5
IPI00418169	ANXA2	annexin A2 isoform 1	171	TDLEKDIISDTSGDFR	K.TDLEKDIISDTSGDFR.K	12	12	12	8	12	4	0	0	0	12	12	12	4	12	8	8	4	8
IPI00418169	ANXA2	annexin A2 isoform 1	171	TDLEKDIISDTSGDFRK	K.TDLEKDIISDTSGDFRK.L	8	12	12	12	12	12	0	0	0	16	20	20	12	12	12	0	0	0
IPI00418169	ANXA2	annexin A2 isoform 1	176	DIISDTSGDFRK	K.DIISDTSGDFRK.L	4	4	8	4	4	4	0	0	0	4	4	4	4	4	4	0	0	0
IPI00418169	ANXA2	annexin A2 isoform 1	176	DIISDTSGDFR	K.DIISDTSGDFR.K	8	4	4	8	4	4	0	0	0	4	8	4	4	4	8	0	0	0
IPI00418169	ANXA2	annexin A2 isoform 1	197	RAEDGSVIDYELIDQDAR	R.RAEDGSVIDYELIDQDAR.D	12	21	18	9	12	12	0	0	3	15	12	15	12	12	12	3	6	6
IPI00418169	ANXA2	annexin A2 isoform 1	198	AEDGSVIDYELIDQDAR	R.AEDGSVIDYELIDQDAR.D	15	9	15	9	9	9	3	3	3	12	12	9	9	6	6	3	3	3
IPI00418169	ANXA2	annexin A2 isoform 1	215	DLYDAGVK	R.DLYDAGVK.R	0	0	0	2	2	0	0	0	0	2	0	0	2	0	0	0	0	0
IPI00418169	ANXA2	annexin A2 isoform 1	215	DLYDAGVKR	R.DLYDAGVKR.K	0	0	0	2	0	0	0	0	0	0	0	0	0	0	0	0	0	0
IPI00418169	ANXA2	annexin A2 isoform 1	252	SYSPYDMLESIR	K.SYSPYDMLESIR.K	3	0	3	0	3	0	0	0	0	3	0	3	3	0	0	0	0	0
IPI00418169	ANXA2	annexin A2 isoform 1	268	GDLENAFLNLVQCIQNKPLYFADR	K.GDLENAFLNLVQCIQNKPLYFADR.L	18	20	18	6	4	12	0	0	2	28	28	32	4	10	10	6	4	4
IPI00418169	ANXA2	annexin A2 isoform 1	332	SLYYYIQQDTK	K.SLYYYIQQDTK.G	8	12	8	8	8	8	4	0	0	8	16	12	8	8	4	4	4	4
IPI00418169	ANXA2	annexin A2 isoform 1	348	ALLYLCGGDD	K.ALLYLCGGDD.-	0	0	0	0	0	5	0	0	0	5	0	0	0	0	0	0	0	0
IPI00024095	ANXA3	Putative uncharacterized protein ANXA3 (Fragment)	14	DYPDFSPSVDAEAIQK	R.DYPDFSPSVDAEAIQK.A	0	0	0	0	0	0	1	1	1	0	0	0	0	0	0	1	1	1
IPI00024095	ANXA3	Putative uncharacterized protein ANXA3 (Fragment)	40	MLISILTER	K.MLISILTER.S	0	0	0	0	0	0	0	0	0	0	0	0	0	0	0	1	0	0
IPI00024095	ANXA3	Putative uncharacterized protein ANXA3 (Fragment)	105	GAGTNEDALIEILTTR	K.GAGTNEDALIEILTTR.T	0	0	0	0	0	0	1	1	1	0	0	0	0	0	0	2	1	2
IPI00024095	ANXA3	Putative uncharacterized protein ANXA3 (Fragment)	139	SLGDDISSETSGDFRK	K.SLGDDISSETSGDFRK.A	0	0	0	0	0	0	0	0	0	0	0	0	0	0	0	0	1	0
IPI00024095	ANXA3	Putative uncharacterized protein ANXA3 (Fragment)	139	SLGDDISSETSGDFR	K.SLGDDISSETSGDFR.K	0	0	0	0	0	0	0	0	0	0	0	0	0	0	0	1	1	1
IPI00024095	ANXA3	Putative uncharacterized protein ANXA3 (Fragment)	190	WGTDEDKFTEILCLR	R.WGTDEDKFTEILCLR.S	0	0	0	0	0	0	0	0	1	0	0	0	0	0	0	0	0	0
IPI00024095	ANXA3	Putative uncharacterized protein ANXA3 (Fragment)	264	GIGTDEFTLNR	K.GIGTDEFTLNR.I	0	0	0	0	0	0	1	1	1	0	0	0	0	0	0	0	1	1
IPI00024095	ANXA3	Putative uncharacterized protein ANXA3 (Fragment)	280	SEIDLLDIR	R.SEIDLLDIR.T	0	0	0	0	0	0	1	1	0	0	0	0	0	0	0	1	1	1
IPI00024095	ANXA3	Putative uncharacterized protein ANXA3 (Fragment)	305	SDTSGDYEITLLK	K.SDTSGDYEITLLK.I	0	0	0	0	0	0	1	1	0	0	0	0	0	0	0	0	0	0
IPI00793199	ANXA4	annexin IV	31	GLGTDEDAIISVLAYR	K.GLGTDEDAIISVLAYR.N	0	0	0	1	2	1	0	0	0	0	0	0	0	0	0	0	0	0
IPI00793199	ANXA4	annexin IV	103	GAGTDEGCLIEILASR	K.GAGTDEGCLIEILASR.T	1	0	1	0	0	0	0	0	0	0	0	0	0	0	0	0	0	0
IPI00793199	ANXA4	annexin IV	126	ISQTYQQQYGR	R.ISQTYQQQYGR.S	1	1	1	0	0	0	0	0	0	1	0	0	0	0	0	1	0	0
IPI00793199	ANXA4	annexin IV	153	VLVSLSAGGR	R.VLVSLSAGGR.D	1	0	0	0	0	0	0	0	0	0	0	1	0	0	0	1	1	1
IPI00793199	ANXA4	annexin IV	153	VLVSLSAGGRDEGNYLDDALVR	R.VLVSLSAGGRDEGNYLDDALVR.Q	0	0	0	1	0	0	0	0	0	0	0	0	0	0	0	0	0	0
IPI00793199	ANXA4	annexin IV	163	DEGNYLDDALVR	R.DEGNYLDDALVR.Q	1	1	0	1	1	2	0	0	0	0	0	1	0	1	2	1	1	1
IPI00793199	ANXA4	annexin IV	175	QDAQDLYEAGEK	R.QDAQDLYEAGEK.K	1	1	1	1	1	0	0	0	0	0	1	0	0	0	1	1	1	0
IPI00793199	ANXA4	annexin IV	228	SETSGSFEDALLAIVK	K.SETSGSFEDALLAIVK.C	1	1	1	1	1	2	0	0	0	2	1	2	1	1	1	1	0	0
IPI00793199	ANXA4	annexin IV	262	GLGTDDNTLIR	K.GLGTDDNTLIR.V	0	1	0	1	0	1	0	0	0	0	0	0	0	0	1	0	1	0
IPI00329801	ANXA5	Annexin A5	7	GTVTDFPGFDER	R.GTVTDFPGFDER.A	0	1	0	1	0	0	1	1	1	0	0	0	0	0	0	2	2	2
IPI00329801	ANXA5	Annexin A5	30	GLGTDEESILTLLTSR	K.GLGTDEESILTLLTSR.S	0	0	0	1	2	1	2	3	3	0	0	0	0	1	1	1	3	2
IPI00329801	ANXA5	Annexin A5	64	DLLDDLKSELTGK	R.DLLDDLKSELTGK.F	0	0	0	1	1	0	1	1	1	0	0	0	0	0	0	2	1	1
IPI00329801	ANXA5	Annexin A5	90	LYDAYELK	R.LYDAYELK.H	0	0	0	1	0	1	1	0	2	0	0	0	0	0	0	0	0	2
IPI00329801	ANXA5	Annexin A5	109	VLTEIIASR	K.VLTEIIASR.T	0	0	0	0	1	1	1	1	1	0	0	0	0	0	0	0	1	1
IPI00329801	ANXA5	Annexin A5	127	QVYEEEYGSSLEDDVVGDTSGYYQR	K.QVYEEEYGSSLEDDVVGDTSGYYQR.M	0	0	0	0	1	1	2	3	3	0	0	0	0	0	0	3	4	3
IPI00329801	ANXA5	Annexin A5	152	MLVVLLQANRDPDAGIDEAQVEQDAQALFQAGELK	R.M'LVVLLQANRDPDAGIDEAQVEQDAQALFQAGELK.W	0	0	0	0	0	0	1	0	0	0	0	0	0	0	0	2	1	1
IPI00329801	ANXA5	Annexin A5	162	DPDAGIDEAQVEQDAQALFQAGELK	R.DPDAGIDEAQVEQDAQALFQAGELK.W	0	0	1	1	0	0	4	3	3	0	0	0	0	0	0	1	4	3
IPI00329801	ANXA5	Annexin A5	194	FITIFGTR	K.FITIFGTR.S	0	0	0	0	0	0	1	1	1	0	0	0	0	0	0	2	1	1
IPI00329801	ANXA5	Annexin A5	228	ETSGNLEQLLLAVVK	R.ETSGNLEQLLLAVVK.S	2	2	2	1	1	1	2	5	4	2	1	1	1	1	1	3	3	4
IPI00329801	ANXA5	Annexin A5	277	SEIDLFNIR	R.SEIDLFNIR.K	0	1	0	0	1	1	1	1	2	1	0	0	0	0	0	2	1	1
IPI00329801	ANXA5	Annexin A5	291	NFATSLYSMIK	K.NFATSLYSMIK.G	0	0	0	0	0	0	0	0	0	0	0	0	0	0	0	1	0	0
IPI00329801	ANXA5	Annexin A5	311	ALLLLCGEDD	K.ALLLLCGEDD.-	0	0	0	0	0	0	0	0	0	0	0	0	0	0	0	1	0	1
IPI00002459	ANXA6	annexin VI isoform 2	41	EAILDIITSR	K.EAILDIITSR.S	3	3	0	0	0	0	0	0	0	0	0	0	0	0	0	0	0	0
IPI00002459	ANXA6	annexin VI isoform 2	114	CLIEILASR	K.C^LIEILASR.T	0	2	0	0	0	0	0	0	0	2	2	0	0	2	2	0	0	0
IPI00002459	ANXA6	annexin VI isoform 2	141	DLEADIIGDTSGHFQK	R.DLEADIIGDTSGHFQK.M	2	0	0	0	0	0	0	0	0	0	0	0	0	0	0	0	0	0
IPI00002459	ANXA6	annexin VI isoform 2	167	EEDDVVSEDLVQQDVQDLYEAGELK	R.EEDDVVSEDLVQQDVQDLYEAGELK.W	2	2	0	0	0	0	0	0	0	0	0	0	0	0	0	0	0	0
IPI00002459	ANXA6	annexin VI isoform 2	355	GTVRPANDFNPDADAK	K.GTVRPANDFNPDADAK.A	0	0	0	0	0	0	0	0	0	0	2	0	0	0	0	0	0	0
IPI00002459	ANXA6	annexin VI isoform 2	378	GLGTDEDTIIDIITHR	K.GLGTDEDTIIDIITHR.S	0	2	0	0	0	0	0	0	0	2	0	0	0	2	0	0	0	0
IPI00002459	ANXA6	annexin VI isoform 2	457	ALIEILATR	K.ALIEILATR.T	3	0	0	0	0	0	0	0	0	0	3	3	0	0	0	0	0	0
IPI00002459	ANXA6	annexin VI isoform 2	484	SLEDALSSDTSGHFR	K.SLEDALSSDTSGHFR.R	3	3	0	0	0	0	0	0	0	0	0	0	0	0	0	0	0	0
IPI00002459	ANXA6	annexin VI isoform 2	521	EDAQEIADTPSGDK	R.EDAQEIADTPSGDK.T	1	1	1	1	1	1	0	0	0	0	0	0	0	0	0	0	0	0
IPI00002459	ANXA6	annexin VI isoform 2	582	DAFVAIVQSVK	R.DAFVAIVQSVK.N	3	3	0	0	0	0	0	0	0	0	0	0	3	3	0	0	0	0
IPI00002459	ANXA6	annexin VI isoform 2	624	SEIDLLNIR	R.SEIDLLNIR.R	0	0	0	0	0	0	0	0	0	3	0	0	0	0	0	0	0	0
IPI00002459	ANXA6	annexin VI isoform 2	642	SLHQAIEGDTSGDFLK	K.SLHQAIEGDTSGDFLK.A	3	0	0	0	0	0	0	0	0	0	0	0	0	0	0	0	0	0
IPI00221226	ANXA6	annexin VI isoform 2	35	GFGSDKEAILDIITSR	K.GFGSDKEAILDIITSR.S	0	0	0	0	0	0	0	0	0	0	0	0	0	0	0	3	0	3
IPI00221226	ANXA6	annexin VI isoform 2	41	EAILDIITSR	K.EAILDIITSR.S	0	0	0	0	0	0	0	0	0	0	0	0	0	0	0	3	0	0
IPI00221226	ANXA6	annexin VI isoform 2	114	CLIEILASR	K.CLIEILASR.T	0	0	4	2	2	6	0	0	0	0	0	0	0	0	0	2	4	2
IPI00221226	ANXA6	annexin VI isoform 2	141	DLEADIIGDTSGHFQK	R.DLEADIIGDTSGHFQK.M	0	0	0	2	2	2	0	0	0	0	0	0	0	0	0	0	0	0
IPI00221226	ANXA6	annexin VI isoform 2	167	EEDDVVSEDLVQQDVQDLYEAGELK	R.EEDDVVSEDLVQQDVQDLYEAGELK.W	0	0	4	2	0	4	0	0	0	0	0	0	0	0	0	2	2	4
IPI00221226	ANXA6	annexin VI isoform 2	192	WGTDEAQFIYILGNR	K.WGTDEAQFIYILGNR.S	0	0	0	2	2	0	0	0	0	0	0	0	0	0	0	0	0	0
IPI00221226	ANXA6	annexin VI isoform 2	355	GTVRPANDFNPDADAK	K.GTVRPANDFNPDADAK.A	0	0	0	0	0	0	0	0	0	0	0	0	0	0	0	0	2	0
IPI00221226	ANXA6	annexin VI isoform 2	378	GLGTDEDTIIDIITHR	K.GLGTDEDTIIDIITHR.S	0	0	2	2	2	0	0	0	0	0	0	0	0	0	0	2	0	0
IPI00221226	ANXA6	annexin VI isoform 2	457	ALIEILATR	K.ALIEILATR.T	0	0	3	0	0	6	0	0	0	0	0	0	0	0	0	3	0	3
IPI00221226	ANXA6	annexin VI isoform 2	484	SLEDALSSDTSGHFR	K.SLEDALSSDTSGHFR.R	0	0	3	3	6	3	0	0	0	0	0	0	0	0	0	3	3	3
IPI00221226	ANXA6	Annexin A6	521	EDAQVAAEILEIADTPSGDK	R.EDAQVAAEILEIADTPSGDK.T	0	0	2	2	2	2	0	0	0	0	0	0	0	0	0	2	2	2
IPI00221226	ANXA6	annexin VI isoform 2	588	DAFVAIVQSVK	R.DAFVAIVQSVK.N	0	0	3	6	3	6	0	0	0	0	0	0	0	0	0	3	3	3
IPI00221226	ANXA6	annexin VI isoform 2	630	SEIDLLNIR	R.SEIDLLNIR.R	0	0	0	0	3	3	0	0	0	0	0	0	0	0	0	3	0	3
IPI00221226	ANXA6	annexin VI isoform 2	648	SLHQAIEGDTSGDFLK	K.SLHQAIEGDTSGDFLK.A	0	0	6	0	3	3	0	0	0	0	0	0	0	0	0	3	3	3
IPI00002460	ANXA7	Isoform 1 of Annexin A7	279	VLIEILCTR	R.VLIEILCTR.T	0	0	0	0	0	0	0	0	0	0	0	0	0	0	0	1	1	1
IPI00002460	ANXA7	Isoform 1 of Annexin A7	409	TILQCALNRPAFFAER	K.TILQCALNRPAFFAER.L	0	0	0	0	0	0	0	0	0	0	0	0	0	0	0	0	1	1
IPI00002460	ANXA7	Isoform 1 of Annexin A7	447	SEIDLVQIK	R.SEIDLVQIK.Q	0	0	0	0	0	0	0	0	0	0	0	0	0	0	0	0	0	1
IPI00872295	ANXA8L2	cDNA, FLJ94196, highly similar to Homo sapiens annexin A8 (ANXA8), mRNA	179	EGVIIEILASR	K.EGVIIEILASR.T	0	0	0	0	0	0	0	3	0	0	0	0	0	0	0	0	0	0
IPI00910108	ANXA8L2	cDNA, FLJ94196, highly similar to Homo sapiens annexin A8 (ANXA8), mRNA	111	DDVSSFVDPALALQDAQDLYAAGEK	R.DDVSSFVDPALALQDAQDLYAAGEK.I	0	0	0	0	0	0	0	0	2	0	0	0	0	0	0	0	0	0
IPI00930266	ANXA8L2	cDNA, FLJ94196, highly similar to Homo sapiens annexin A8 (ANXA8), mRNA	17	SSSHFNPDPDAETLYK	K.SSSHFNPDPDAETLYK.A	0	0	0	0	0	0	0	0	0	0	0	0	0	0	0	5	5	5
IPI00930266	ANXA8L2	cDNA, FLJ94196, highly similar to Homo sapiens annexin A8 (ANXA8), mRNA	36	GIGTNEQAIIDVLTK	K.GIGTNEQAIIDVLTK.R	0	0	0	0	0	0	0	0	0	0	0	0	0	0	0	5	0	5
IPI00930266	ANXA8L2	cDNA, FLJ94196, highly similar to Homo sapiens annexin A8 (ANXA8), mRNA	113	EGVIIEILASR	K.EGVIIEILASR.T	0	0	0	0	0	0	0	0	3	0	0	0	0	0	0	3	3	3
IPI00930266	ANXA8L2	cDNA, FLJ94196, highly similar to Homo sapiens annexin A8 (ANXA8), mRNA	158	ILVCLLQGSR	R.ILVCLLQGSR.D	0	0	0	0	0	0	0	0	0	0	0	0	0	0	0	3	0	0
IPI00930266	ANXA8L2	cDNA, FLJ94196, highly similar to Homo sapiens annexin A8 (ANXA8), mRNA	168	DDVSSFVDPALALQDAQDLYAAGEK	R.DDVSSFVDPALALQDAQDLYAAGEK.I	0	0	0	0	0	0	0	0	0	0	0	0	0	0	0	4	6	4
IPI00930266	ANXA8L2	cDNA, FLJ94196, highly similar to Homo sapiens annexin A8 (ANXA8), mRNA	250	CTQNLHSYFAER	K.C^TQNLHSYFAER.L	0	0	0	0	0	0	0	0	0	0	0	0	0	0	0	0	0	6
IPI00008714	ANXA9	Annexin A9	188	DSYSGIIDYNLAEQDVQALQR	R.DSYSGIIDYNLAEQDVQALQR.A	0	0	0	0	0	0	0	0	0	0	0	0	0	0	1	0	0	0
IPI00328257	AP1B1	Isoform A of AP-1 complex subunit beta-1	284	LAPPLVTLLSAEPELQYVALR	K.LAPPLVTLLSAEPELQYVALR.N	0	0	1	1	1	1	2	4	2	0	0	0	2	1	1	1	2	2
IPI00328257	AP1B1	Isoform A of AP-1 complex subunit beta-1	495	KPTETQELVQQVLSLATQDSDNPDLR	K.KPTETQELVQQVLSLATQDSDNPDLR.D	0	0	0	0	1	1	0	0	0	1	0	0	0	0	1	1	2	0
IPI00293396	AP1G1	cDNA FLJ46199 fis, clone TESTI4007965, highly similar to AP-1 complex subunit gamma-1	387	ELLYFLDSCEPEFK	K.ELLYFLDSCEPEFK.A	0	0	0	0	2	0	0	0	0	0	0	0	0	2	2	0	0	0
IPI00293396	AP1G1	cDNA FLJ46199 fis, clone TESTI4007965, highly similar to AP-1 complex subunit gamma-1	760	TFQLQLLSPSSSIVPAFNTGTITQVIK	K.TFQLQLLSPSSSIVPAFNTGTITQVIK.V	0	1	0	0	0	0	0	0	0	0	0	0	0	0	0	0	0	0
IPI00032516	AP1M1	adaptor-related protein complex 1, mu 1 subunit isoform 1	380	FEIPYFTTSGIQVR	K.FEIPYFTTSGIQVR.Y	0	0	0	0	0	0	0	0	0	0	0	0	0	0	0	0	1	1
IPI00016621	AP2A1	adaptor-related protein complex 2, alpha 1 subunit isoform 1	12	GLAVFISDIR	R.GLAVFISDIR.N	0	7	0	0	7	0	0	0	0	0	0	0	0	0	0	0	0	7
IPI00016621	AP2A1	adaptor-related protein complex 2, alpha 1 subunit isoform 1	452	IAGDYVSEEVWYR	R.IAGDYVSEEVWYR.V	0	5	0	0	0	0	0	0	0	0	0	0	0	0	0	0	0	0
IPI00016621	AP2A1	adaptor-related protein complex 2, alpha 1 subunit isoform 1	499	VGGYILGEFGNLIAGDPR	K.VGGYILGEFGNLIAGDPR.S	0	5	0	0	5	0	0	0	0	0	0	0	0	5	5	0	0	0
IPI00256684	AP2A1	adaptor-related protein complex 2, alpha 1 subunit isoform 1	12	GLAVFISDIR	R.GLAVFISDIR.N	0	0	7	0	0	0	0	0	0	7	7	7	0	0	0	0	0	0
IPI00256684	AP2A1	adaptor-related protein complex 2, alpha 1 subunit isoform 1	224	TCVSLAVSR	K.TCVSLAVSR.L	0	0	3	0	0	0	0	0	0	0	3	0	0	0	0	0	0	0
IPI00256684	AP2A1	adaptor-related protein complex 2, alpha 1 subunit isoform 1	236	IVSSASTDLQDYTYYFVPAPWLSVK	R.IVSSASTDLQDYTYYFVPAPWLSVK.L	0	0	0	0	0	0	0	0	0	3	0	3	0	0	0	0	0	0
IPI00256684	AP2A1	adaptor-related protein complex 2, alpha 1 subunit isoform 1	264	LLQCYPPPEDAAVK	R.LLQCYPPPEDAAVK.G	0	0	0	0	0	0	0	0	0	3	6	3	0	0	0	0	0	0
IPI00256684	AP2A1	adaptor-related protein complex 2, alpha 1 subunit isoform 1	280	LVECLETVLNK	R.LVECLETVLNK.A	0	3	0	0	0	0	0	0	0	0	3	3	0	0	0	0	0	0
IPI00256684	AP2A1	adaptor-related protein complex 2, alpha 1 subunit isoform 1	330	ACNQLGQFLQHR	R.ACNQLGQFLQHR.E	0	0	0	0	0	0	0	0	0	0	0	6	0	0	0	0	0	0
IPI00256684	AP2A1	adaptor-related protein complex 2, alpha 1 subunit isoform 1	368	THIDTVINALK	K.THIDTVINALK.T	0	0	0	0	0	0	0	0	0	3	3	3	0	0	0	0	0	0
IPI00256684	AP2A1	adaptor-related protein complex 2, alpha 1 subunit isoform 1	452	IAGDYVSEEVWYR	R.IAGDYVSEEVWYR.V	0	0	5	0	0	0	0	0	0	5	5	5	0	0	0	0	0	0
IPI00256684	AP2A1	adaptor-related protein complex 2, alpha 1 subunit isoform 1	465	VLQIVTNR	R.VLQIVTNR.D	2	0	0	0	0	0	0	0	0	2	0	0	0	0	0	0	0	0
IPI00256684	AP2A1	adaptor-related protein complex 2, alpha 1 subunit isoform 1	499	VGGYILGEFGNLIAGDPR	K.VGGYILGEFGNLIAGDPR.S	5	0	5	0	0	0	0	0	0	5	5	5	0	0	0	0	0	0
IPI00256684	AP2A1	adaptor-related protein complex 2, alpha 1 subunit isoform 1	539	ALLLSTYIK	R.ALLLSTYIK.F	0	0	0	0	0	0	0	0	0	0	5	5	0	0	0	0	0	0
IPI00256684	AP2A1	adaptor-related protein complex 2, alpha 1 subunit isoform 1	762	TSVQFQNFSPTVVHPGDLQTQLAVQTK	K.TSVQFQNFSPTVVHPGDLQTQLAVQTK.R	1	0	1	0	0	0	0	0	0	0	0	0	0	0	0	0	0	0
IPI00256684	AP2A1	adaptor-related protein complex 2, alpha 1 subunit isoform 1	811	DFLTPPLLSVR	R.DFLTPPLLSVR.F	0	0	0	0	0	0	0	0	0	0	2	0	2	0	0	0	0	0
IPI00256684	AP2A1	adaptor-related protein complex 2, alpha 1 subunit isoform 1	886	LLGFGSALLDNVDPNPENFVGAGIIQTK	K.LLGFGSALLDNVDPNPENFVGAGIIQTK.A	2	2	2	0	0	2	0	2	0	2	4	2	0	0	0	0	2	0
IPI00256684	AP2A1	adaptor-related protein complex 2, alpha 1 subunit isoform 1	914	ALQVGCLLR	K.ALQVGCLLR.L	0	2	2	0	0	0	0	0	0	2	2	0	0	0	0	0	0	0
IPI00016621	AP2A2	Isoform 2 of AP-2 complex subunit alpha-2	192	VVHLLNDQHLGVVTAATSLITTLAQK	R.VVHLLNDQHLGVVTAATSLITTLAQK.N	0	5	0	0	0	5	0	0	0	5	0	0	0	0	0	0	0	0
IPI00016621	AP2A2	Isoform 2 of AP-2 complex subunit alpha-2	280	LTECLETILNK	R.LTECLETILNK.A	0	0	4	0	0	0	0	0	0	0	4	4	0	0	0	0	0	0
IPI00016621	AP2A2	Isoform 2 of AP-2 complex subunit alpha-2	465	VIQIVINR	R.VIQIVINR.D	0	0	0	0	0	0	0	0	0	0	0	3	0	0	0	0	0	0
IPI00016621	AP2A2	Isoform 2 of AP-2 complex subunit alpha-2	548	FVNLFPEVKPTIQDVLR	K.FVNLFPEVKPTIQDVLR.S	6	3	0	0	0	0	0	0	0	0	0	0	0	0	0	0	0	0
IPI00016621	AP2A2	Isoform 2 of AP-2 complex subunit alpha-2	620	KGPSTVTDLEDTKR	K.KGPSTVTDLEDTKR.D	3	3	0	0	0	0	0	0	0	0	0	0	0	0	0	0	0	0
IPI00016621	AP2A2	Isoform 2 of AP-2 complex subunit alpha-2	714	NNGVLFENQLLQIGLK	K.NNGVLFENQLLQIGLK.S	0	2	2	0	0	0	0	0	0	2	0	2	0	0	0	0	0	0
IPI00016621	AP2A2	Isoform 2 of AP-2 complex subunit alpha-2	871	IIGFGSALLEEVDPNPANFVGAGIIHTK	K.IIGFGSALLEEVDPNPANFVGAGIIHTK.T	0	2	0	2	2	0	0	0	0	4	4	4	4	2	0	0	0	0
IPI00016621	AP2A2	Isoform 2 of AP-2 complex subunit alpha-2	899	TTQIGCLLR	K.TTQIGCLLR.L	0	0	0	0	0	0	0	0	0	2	0	2	0	0	0	0	0	0
IPI00328257	AP2B1	Isoform 2 of AP-2 complex subunit beta-1	345	LASQANIAQVLAELK	R.LASQANIAQVLAELK.E	0	0	0	0	0	0	2	2	2	0	0	0	0	0	0	2	2	2
IPI00328257	AP2B1	Isoform 2 of AP-2 complex subunit beta-1	391	CVSTLLDLIQTK	R.CVSTLLDLIQTK.V	0	0	0	0	0	0	0	3	0	0	0	0	0	0	0	3	3	3
IPI00784156	AP2B1	Isoform 2 of AP-2 complex subunit beta-1	94	DCEDPNPLIR	K.DCEDPNPLIR.A	2	0	0	0	0	0	0	0	0	2	0	2	0	0	0	0	0	0
IPI00784156	AP2B1	Isoform 2 of AP-2 complex subunit beta-1	118	ITEYLCEPLRK	K.ITEYLCEPLRK.C	2	0	0	0	0	0	0	0	0	0	0	0	0	0	0	0	0	0
IPI00784156	AP2B1	Isoform 2 of AP-2 complex subunit beta-1	118	ITEYLCEPLR	K.ITEYLCEPLR.K	0	0	2	0	0	0	0	0	0	2	2	2	0	0	0	0	0	0
IPI00784156	AP2B1	Isoform 2 of AP-2 complex subunit beta-1	248	LSHANSAVVLSAVK	R.LSHANSAVVLSAVK.V	2	0	0	0	0	0	0	0	0	2	2	4	0	0	0	0	0	0
IPI00784156	AP2B1	Isoform 2 of AP-2 complex subunit beta-1	266	FLELLPK	K.FLELLPK.D	0	0	0	0	0	0	0	0	0	0	2	0	0	0	0	0	0	0
IPI00784156	AP2B1	Isoform 2 of AP-2 complex subunit beta-1	284	LAPPLVTLLSGEPEVQYVALR	K.LAPPLVTLLSGEPEVQYVALR.N	4	4	5	4	5	3	0	1	2	7	6	6	3	4	3	0	1	0
IPI00784156	AP2B1	Isoform 2 of AP-2 complex subunit beta-1	328	YNDPIYVK	K.YNDPIYVK.L	0	0	0	0	2	0	0	0	0	2	2	0	0	2	0	0	0	0
IPI00784156	AP2B1	Isoform 2 of AP-2 complex subunit beta-1	345	LASQANIAQVLAELK	R.LASQANIAQVLAELK.E	4	4	4	2	4	6	0	0	0	4	6	6	2	4	4	0	0	0
IPI00784156	AP2B1	Isoform 2 of AP-2 complex subunit beta-1	360	EYATEVDVDFVR	K.EYATEVDVDFVR.K	3	3	3	0	0	3	0	0	0	0	0	3	0	0	0	0	0	0
IPI00784156	AP2B1	Isoform 2 of AP-2 complex subunit beta-1	391	CVSTLLDLIQTK	R.CVSTLLDLIQTK.V	0	3	3	3	3	3	0	0	0	3	6	6	3	3	6	0	0	0
IPI00784156	AP2B1	Isoform 2 of AP-2 complex subunit beta-1	403	VNYVVQEAIVVIR	K.VNYVVQEAIVVIR.D	0	0	0	0	0	1	0	0	0	0	0	0	1	1	0	0	0	0
IPI00784156	AP2B1	Isoform 2 of AP-2 complex subunit beta-1	421	YPNKYESIIATLCENLDSLDEPDAR	K.YPNKYESIIATLCENLDSLDEPDAR.A	0	0	0	0	0	0	0	0	0	1	0	0	0	0	0	0	0	0
IPI00784156	AP2B1	Isoform 2 of AP-2 complex subunit beta-1	425	YESIIATLCENLDSLDEPDAR	K.YESIIATLCENLDSLDEPDAR.A	1	1	1	0	0	0	0	0	0	1	1	1	0	0	0	0	0	0
IPI00784156	AP2B1	Isoform 2 of AP-2 complex subunit beta-1	495	KPSETQELVQQVLSLATQDSDNPDLR	K.KPSETQELVQQVLSLATQDSDNPDLR.D	1	2	2	1	1	0	0	0	0	2	2	2	2	0	1	0	0	1
IPI00784156	AP2B1	Isoform 2 of AP-2 complex subunit beta-1	843	DIPNENELQFQIK	K.DIPNENELQFQIK.E	0	0	0	0	0	0	0	0	0	0	2	2	0	0	0	0	0	0
IPI00784156	AP2B1	Isoform 2 of AP-2 complex subunit beta-1	868	LQNNNVYTIAK	K.LQNNNVYTIAK.R	0	0	2	0	0	0	0	0	0	2	0	0	0	0	0	0	0	0
IPI00784156	AP2B1	Isoform 2 of AP-2 complex subunit beta-1	893	LTNGIWILAELR	K.LTNGIWILAELR.I	0	0	0	0	0	0	0	0	0	2	2	2	0	0	0	0	0	0
IPI00784156	AP2B1	Isoform 2 of AP-2 complex subunit beta-1	920	APEVSQYIYQVYDSILKN	R.APEVSQYIYQVYDSILKN.-	0	0	0	0	0	0	0	0	0	2	0	0	0	0	0	0	0	0
IPI00784156	AP2B1	Isoform 2 of AP-2 complex subunit beta-1	920	APEVSQYIYQVYDSILK	R.APEVSQYIYQVYDSILK.N	4	2	4	2	2	2	0	0	0	4	4	4	0	0	0	0	0	0
IPI00022256	AP2M1	cDNA FLJ53069, highly similar to AP-2 complex subunit mu-1	61	SNIWLAAVTK	R.SNIWLAAVTK.Q	0	4	0	0	0	0	0	0	0	4	4	4	0	0	0	0	0	0
IPI00022256	AP2M1	cDNA FLJ53069, highly similar to AP-2 complex subunit mu-1	131	TFITQQGIK	K.TFITQQGIK.S	0	0	0	0	4	0	0	0	0	4	0	0	0	4	0	0	0	0
IPI00022256	AP2M1	cDNA FLJ53069, highly similar to AP-2 complex subunit mu-1	239	QSIAIDDCTFHQCVR	K.QSIAIDDCTFHQCVR.L	3	0	0	0	0	0	0	0	0	3	0	3	0	0	0	0	0	0
IPI00022256	AP2M1	cDNA FLJ53069, highly similar to AP-2 complex subunit mu-1	309	SNFKPSLLAQK	K.SNFKPSLLAQK.I	0	0	0	0	0	0	0	0	0	3	0	0	0	0	0	0	0	0
IPI00022256	AP2M1	cDNA FLJ53069, highly similar to AP-2 complex subunit mu-1	363	ESQISAEIELLPTNDK	K.ESQISAEIELLPTNDK.K	3	0	0	0	0	0	0	0	0	0	0	0	0	0	0	0	0	0
IPI00289608	AP3D1	Isoform 5 of AP-3 complex subunit delta-1	498	DVPVAEEVSALFAGELNPVAPK	K.DVPVAEEVSALFAGELNPVAPK.A	0	0	0	0	0	0	2	6	0	0	0	0	2	2	0	2	6	2
IPI00289608	AP3D1	Isoform 5 of AP-3 complex subunit delta-1	564	HRPSEADEEELAR	K.HRPSEADEEELAR.R	0	0	0	0	0	0	2	0	0	0	0	0	0	0	0	2	0	0
IPI00411453	AP3D1	Isoform 5 of AP-3 complex subunit delta-1	244	LFGALTPLEPR	K.LFGALTPLEPR.L	0	0	0	0	0	0	0	0	0	0	0	0	0	0	0	0	0	1
IPI00010213	AP4E1	AP-4 complex subunit epsilon-1	195	FHLIAPNQVQHIHIK	K.FHLIAPNQVQHIHIK.F	0	0	0	0	0	0	0	0	0	0	0	0	1	0	0	0	0	0
IPI00337741	APEH	82 kDa protein	280	SALYYVDLIGGK	R.SALYYVDLIGGK.C	0	0	0	0	0	0	1	0	0	0	0	0	0	0	0	0	0	0
IPI00215911	APEX1	DNA-(apurinic or apyrimidinic site) lyase	7	KGAVAEDGDELRTEPEAK	K.KGAVAEDGDELRTEPEAK.K	0	0	0	0	0	0	0	0	0	0	0	0	1	0	1	1	0	0
IPI00215911	APEX1	DNA-(apurinic or apyrimidinic site) lyase	8	GAVAEDGDELRTEPEAK	K.GAVAEDGDELRTEPEAK.K	0	0	0	0	0	0	0	0	0	0	1	0	0	0	0	0	0	0
IPI00215911	APEX1	DNA-(apurinic or apyrimidinic site) lyase	8	GAVAEDGDELR	K.GAVAEDGDELR.T	0	0	0	0	0	0	0	0	0	1	0	0	0	0	0	0	0	0
IPI00215911	APEX1	DNA-(apurinic or apyrimidinic site) lyase	36	EAAGEGPALYEDPPDQK	K.EAAGEGPALYEDPPDQK.T	0	1	0	1	1	0	0	1	0	1	1	1	1	1	1	1	1	0
IPI00215911	APEX1	DNA-(apurinic or apyrimidinic site) lyase	64	ICSWNVDGLR	K.ICSWNVDGLR.A	0	0	0	2	0	2	0	2	2	2	2	2	2	2	2	0	2	2
IPI00215911	APEX1	DNA-(apurinic or apyrimidinic site) lyase	86	EEAPDILCLQETK	K.EEAPDILCLQETK.C	0	0	0	0	0	0	0	0	0	2	0	2	0	0	0	2	0	0
IPI00215911	APEX1	DNA-(apurinic or apyrimidinic site) lyase	104	LPAELQELPGLSHQYWSAPSDK	K.LPAELQELPGLSHQYWSAPSDK.E	2	2	2	2	0	2	0	0	2	4	0	0	2	4	4	2	2	2
IPI00215911	APEX1	DNA-(apurinic or apyrimidinic site) lyase	126	EGYSGVGLLSR	K.EGYSGVGLLSR.Q	0	0	0	2	0	2	2	0	0	0	0	2	2	2	0	0	0	2
IPI00215911	APEX1	DNA-(apurinic or apyrimidinic site) lyase	142	VSYGIGDEEHDQEGR	K.VSYGIGDEEHDQEGR.V	0	0	0	0	1	0	0	0	0	1	1	0	1	0	0	0	0	0
IPI00215911	APEX1	DNA-(apurinic or apyrimidinic site) lyase	203	KPLVLCGDLNVAHEEIDLR	R.KPLVLCGDLNVAHEEIDLR.N	0	0	0	0	2	0	0	0	2	0	0	0	2	2	2	2	2	2
IPI00215911	APEX1	DNA-(apurinic or apyrimidinic site) lyase	238	QGFGELLQAVPLADSFR	R.QGFGELLQAVPLADSFR.H	2	2	1	2	2	2	1	1	2	2	4	3	3	3	2	2	2	1
IPI00215911	APEX1	DNA-(apurinic or apyrimidinic site) lyase	282	LDYFLLSHSLLPALCDSK	R.LDYFLLSHSLLPALCDSK.I	0	0	0	0	0	0	0	0	0	1	1	1	0	0	0	0	0	0
IPI00554742	API5	apoptosis inhibitor 5 isoform a	10	NYGILADATEQVGQHK	R.NYGILADATEQVGQHK.D	0	0	0	0	0	0	0	0	0	0	0	0	3	0	0	0	0	0
IPI00554742	API5	apoptosis inhibitor 5 isoform a	26	DAYQVILDGVK	K.DAYQVILDGVK.G	0	0	0	0	0	0	0	0	0	0	3	0	0	0	3	0	0	0
IPI00554742	API5	apoptosis inhibitor 5 isoform a	44	LAAQFIPK	R.LAAQFIPK.F	0	0	0	0	0	0	0	0	0	0	0	3	0	0	0	0	0	0
IPI00554742	API5	apoptosis inhibitor 5 isoform a	131	GTLGGLFSQILQGEDIVR	K.GTLGGLFSQILQGEDIVR.E	0	0	0	3	3	3	0	3	0	3	6	0	3	3	3	0	0	0
IPI00031030	APLP2	Isoform 1 of Amyloid-like protein 2	133	CLVGEFVSDVLLVPEK	K.C^LVGEFVSDVLLVPEK.C	0	0	0	0	0	0	0	0	0	1	0	0	0	0	0	0	0	0
IPI00031030	APLP2	Isoform 1 of Amyloid-like protein 2	550	VPYVAQEIQEEIDELLQEQR	K.VPYVAQEIQEEIDELLQEQR.A	2	2	0	0	0	0	0	0	0	2	2	0	0	0	0	0	0	0
IPI00021841	APOA1	Apolipoprotein A-I	86	EQLGPVTQEFWDNLEK	R.EQLGPVTQEFWDNLEK.E	0	1	0	0	0	0	0	0	0	0	0	0	0	0	0	0	1	0
IPI00168479	APOA1BP	cDNA FLJ56357, highly similar to Homo sapiens apolipoprotein A-I binding protein (APOA1BP), mRNA	152	LFGYEPTIYYPK	K.LFGYEPTIYYPK.R	0	0	0	0	0	0	0	0	0	0	0	0	0	0	0	2	2	2
IPI00168479	APOA1BP	cDNA FLJ56357, highly similar to Homo sapiens apolipoprotein A-I binding protein (APOA1BP), mRNA	164	RPNKPLFTALVTQCQK	K.RPNKPLFTALVTQCQK.M	0	0	0	0	0	0	0	0	0	0	0	0	0	0	0	2	0	0
IPI00168479	APOA1BP	cDNA FLJ56357, highly similar to Homo sapiens apolipoprotein A-I binding protein (APOA1BP), mRNA	228	GLTVPIASIDIPSGWDVEK	K.GLTVPIASIDIPSGWDVEK.G	1	0	1	0	0	0	1	1	1	1	0	0	0	0	0	1	1	1
IPI00168479	APOA1BP	cDNA FLJ56357, highly similar to Homo sapiens apolipoprotein A-I binding protein (APOA1BP), mRNA	247	GNAGGIQPDLLISLTAPK	K.GNAGGIQPDLLISLTAPK.K	0	0	0	0	0	0	1	0	0	0	0	0	0	0	0	0	1	0
IPI00005531	APOBEC3B	Apolipoprotein B mRNA editing enzyme, catalytic polypeptide-like 3B	46	SNLLWDTGVFR	R.SNLLWDTGVFR.G	0	0	0	0	2	2	0	0	0	0	0	0	2	2	2	0	0	0
[truncated: 11,657 more rows]
