# Supplementary material for: Proteomic Analysis of Mitochondrial-Associated ER Membranes (MAM) during RNA Virus Infection Reveals Dynamic Changes in Protein and Organelle Trafficking
Source: PLoS One. 2015 Mar 3;10(3):e0117963. doi: 10.1371/journal.pone.0117963 (PMC4348417; doi:10.1371/journal.pone.0117963)
Supplement: S4 Table — (XLSX) [file pone.0117963.s006.xlsx]

## Sheet: SenVup
	DAVID analysis of proteins entering MAM with SenV
	Lipid Metabolism (Cluster 1)	Protein Count	FDR
A	GO:0006635~fatty acid beta-oxidation	6	0.0312163
B	GO:0009062~fatty acid catabolic process	6	0.110738
C	GO:0019395~fatty acid oxidation	6	0.164226
D	GO:0034440~lipid oxidation	6	0.164226
E	GO:0030258~lipid modification	7	0.297061
F	GO:0006631~fatty acid metabolic process	10	1.09535
G	GO:0044242~cellular lipid catabolic process	6	3.62507
H	GO:0016054~organic acid catabolic process	7	3.64893
I	GO:0046395~carboxylic acid catabolic process	7	3.64893
	Respiration (Cluster 2)
A	GO:0045333~cellular respiration	8	0.278875
B	GO:0015980~energy derivation by oxidation of organic compounds	9	0.583861
C	GO:0006091~generation of precursor metabolites and energy	13	0.680112
D	GO:0009060~aerobic respiration	5	1.31496
E	GO:0006119~oxidative phosphorylation	6	10.4307
	Glycosylation (Cluster 3)
A	GO:0009101~glycoprotein biosynthetic process	9	1.08088
B	GO:0043413~biopolymer glycosylation	8	1.49532
C	GO:0006486~protein amino acid glycosylation	8	1.49532
D	GO:0070085~glycosylation	8	1.49532
E	GO:0009100~glycoprotein metabolic process	9	5.00876
F	GO:0018279~protein amino acid N-linked glycosylation via asparagine	3	9.67359
G	GO:0018196~peptidyl-asparagine modification	3	9.67359
	Ribonucleotide Biosynthesis (Cluster 4)
A	GO:0009205~purine ribonucleoside triphosphate metabolic process	8	0.878435
B	GO:0009199~ribonucleoside triphosphate metabolic process	8	0.924324
C	GO:0009144~purine nucleoside triphosphate metabolic process	8	1.12716
D	GO:0009141~nucleoside triphosphate metabolic process	8	1.7115
E	GO:0009150~purine ribonucleotide metabolic process	8	2.31026
F	GO:0046034~ATP metabolic process	7	2.76288
G	GO:0009259~ribonucleotide metabolic process	8	3.30225
H	GO:0009206~purine ribonucleoside triphosphate biosynthetic process	6	10.4307
I	GO:0009145~purine nucleoside triphosphate biosynthetic process	6	10.8571
J	GO:0009201~ribonucleoside triphosphate biosynthetic process	6	10.8571
K	GO:0006163~purine nucleotide metabolic process	8	11.4785
L	GO:0009142~nucleoside triphosphate biosynthetic process	6	12.2009
	Negative Regulation of Apoptosis (Cluster 5)
A	GO:0043066~negative regulation of apoptosis	12	6.06394
B	GO:0043069~negative regulation of programmed cell death	12	6.71508
C	GO:0060548~negative regulation of cell death	12	6.85143
	Cell Migration (Cluster 6)
A	GO:0040012~regulation of locomotion	9	3.72434
B	GO:0051270~regulation of cell motion	9	3.83894
C	GO:0030334~regulation of cell migration	8	7.04974
D	GO:0030335~positive regulation of cell migration	6	7.06822
E	GO:0051272~positive regulation of cell motion	6	10.4307
F	GO:0040017~positive regulation of locomotion	6	10.4307
	Protein Transport (Cluster 7)
A	GO:0006605~protein targeting	9	7.22976
B	GO:0015031~protein transport	19	7.65877
C	GO:0045184~establishment of protein localization	19	8.38007
D	GO:0008104~protein localization	20	15.1606
Categories highlighted in blue represents a node with proteins that enter the MAM with SenV but leave the MAM during HCV

## Sheet: SenVdown
	DAVID analysis of proteins leaving MAM with SenV
	Chromatin Organization (Cluster 1)	Protein Count	FDR
A	GO:0051276~chromosome organization	35	1.77636e-13
B	GO:0006325~chromatin organization	23	2.13141e-06
C	GO:0006333~chromatin assembly or disassembly	13	8.1252e-05
D	GO:0016568~chromatin modification	13	0.233974
	DNA Repair (Cluster 2)
A	GO:0006974~response to DNA damage stimulus	25	4.41016e-08
B	GO:0006281~DNA repair	22	6.47985e-08
C	GO:0006259~DNA metabolic process	26	4.30559e-06
D	GO:0033554~cellular response to stress	26	4.06121e-05
E	GO:0006310~DNA recombination	10	0.00911146
F	GO:0006260~DNA replication	11	0.192499
	Cell Cycle (Cluster 3)
A	GO:0000279~M phase	21	6.07044e-06
B	GO:0022403~cell cycle phase	21	0.000278624
C	GO:0007067~mitosis	15	0.000871867
D	GO:0000280~nuclear division	15	0.000871867
E	GO:0000087~M phase of mitotic cell cycle	15	0.00108415
F	GO:0048285~organelle fission	15	0.00141282
G	GO:0022402~cell cycle process	23	0.00256709
H	GO:0007049~cell cycle	27	0.00444109
I	GO:0000278~mitotic cell cycle	16	0.0829687
J	GO:0051301~cell division	14	0.115738
	DNA Packaging (Cluster 4)
A	GO:0006333~chromatin assembly or disassembly	13	8.1252e-05
B	GO:0006323~DNA packaging	11	0.00278448
C	GO:0034728~nucleosome organization	9	0.0298356
D	GO:0034621~cellular macromolecular complex subunit organization	16	0.0551009
E	GO:0006334~nucleosome assembly	8	0.123631
F	GO:0031497~chromatin assembly	8	0.154644
G	GO:0065004~protein-DNA complex assembly	8	0.205556
H	GO:0034622~cellular macromolecular complex assembly	13	0.906547
I	GO:0043933~macromolecular complex subunit organization	19	4.43085
J	GO:0065003~macromolecular complex assembly	18	5.3076
	Cytoskeleton Organization (Cluster 5)
A	GO:0007052~mitotic spindle organization	5	0.0439201
B	GO:0007051~spindle organization	6	0.351393
C	GO:0007017~microtubule-based process	12	0.472269
D	GO:0000226~microtubule cytoskeleton organization	8	3.59368
E	GO:0007010~cytoskeleton organization	14	4.48498
	RNA splicing (Cluster 6)
A	GO:0008380~RNA splicing	13	0.326428
B	GO:0006396~RNA processing	18	0.655087
C	GO:0006397~mRNA processing	13	0.98471
D	GO:0016071~mRNA metabolic process	14	1.04787
E	GO:0000375~RNA splicing, via transesterification reactions	8	4.47905
F	GO:0000377~RNA splicing, via transesterification reactions with bulged adenosine as nucleophile	8	4.47905
G	GO:0000398~nuclear mRNA splicing, via spliceosome	8	4.47905
	Telomere Maintenance (Cluster 7)
A	GO:0000723~telomere maintenance	5	0.580254
B	GO:0032200~telomere organization	5	0.666428
C	GO:0006302~double-strand break repair	5	10.8831
	Meiosis (Cluster 8)
A	GO:0051321~meiotic cell cycle	8	0.37046
B	GO:0007126~meiosis	6	11.0194
C	GO:0051327~M phase of meiotic cell cycle	6	11.0194
	RNA Transport (Cluster 9)
A	GO:0051236~establishment of RNA localization	6	10.5832
B	GO:0050658~RNA transport	6	10.5832
C	GO:0050657~nucleic acid transport	6	10.5832
D	GO:0006403~RNA localization	6	11.9247
Categories highlighted in blue represents a node with proteins that leave the MAM in both HCV and SenV, while the category highlighted in orange represents a node with proteins that leave the MAM with SenV but enter the MAM with HCV
